# Supplementary material for: Developing an experimental necrotic enteritis model in turkeys - the impact of Clostridium perfringens, Eimeria meleagrimitis and host age on frequency of severe intestinal lesions
Source: BMC Vet Res. 2020 Feb 18;16:63. doi: 10.1186/s12917-020-2270-5 (PMC7029515; doi:10.1186/s12917-020-2270-5)
Supplement: Supplementary file 2 — Additional file 2. Data supporting conclusions regarding impact of study variables on frequency of turkeys with severe intestinal lesions. [file 12917_2020_2270_MOESM2_ESM.xlsx]

## Sheet: 810 turkeys
exp	trtmnt	treatment	age	age2	Eimeria dose	EM inoculation	EMdoseC2	EMdoseC	hours	HoursCat	HoursC	CP	CP2	CP days	Score3	Score	Treat	Treat2	NE	Turkey ID
1	0	0	17	1	0	0	0	0	127	2	3	0	0	0	0	0	G	0	0	23
1	0	0	17	1	0	0	0	0	145	2	4	0	0	0	0	0	G	0	0	44
1	0	1	17	1	5000	1	2	2	127	2	3	0	0	0	0	0	F	6	0	22
1	0	0	17	1	0	0	0	0	169	3	5	0	0	0	0	1	G	0	0	67
1	0	1	17	1	5000	1	2	2	145	2	4	0	0	0	0	1	F	6	0	45
1	0	1	17	1	5000	1	2	2	169	3	5	0	0	0	0	1	F	6	0	69
1	0	1	17	1	20000	1	3	2	145	2	4	0	0	0	0	1	E	5	0	46
1	0	1	17	1	20000	1	3	2	169	3	5	0	0	0	0	1	E	5	0	68
1	0	1	17	1	20000	1	3	2	127	2	3	0	0	0	1	3	E	5	1	21
1	1	2	17	1	5000	1	2	2	129	2	3	4	1	3	0	1	B	2	0	8
1	1	2	17	1	5000	1	2	2	129	2	3	4	1	3	0	1	B	2	0	9
1	1	2	17	1	5000	1	2	2	129	2	3	4	1	3	0	1	B	2	0	10
1	1	2	17	1	5000	1	2	2	145	2	4	4	1	3	0	1	B	2	0	26
1	1	2	17	1	5000	1	2	2	145	2	4	4	1	3	0	1	B	2	0	30
1	1	2	17	1	5000	1	2	2	145	2	4	4	1	3	0	1	B	2	0	31
1	1	2	17	1	5000	1	2	2	145	2	4	4	1	3	0	1	B	2	0	32
1	1	2	17	1	5000	1	2	2	145	2	4	4	1	3	0	1	B	2	0	33
1	1	2	17	1	5000	1	2	2	169	3	5	4	1	3	0	1	B	2	0	51
1	1	2	17	1	5000	1	2	2	169	3	5	4	1	3	0	1	B	2	0	53
1	1	2	17	1	5000	1	2	2	169	3	5	4	1	3	0	1	B	2	0	54
1	1	2	17	1	5000	1	2	2	169	3	5	4	1	3	0	1	B	2	0	55
1	1	2	17	1	5000	1	2	2	169	3	5	4	1	3	0	1	B	2	0	56
1	1	2	17	1	20000	1	3	2	127	2	3	4	1	3	0	1	A	1	0	3
1	1	2	17	1	20000	1	3	2	127	2	3	4	1	3	0	1	A	1	0	5
1	1	2	17	1	20000	1	3	2	145	2	4	4	1	3	0	1	A	1	0	24
1	1	2	17	1	20000	1	3	2	145	2	4	4	1	3	0	1	A	1	0	25
1	1	2	17	1	20000	1	3	2	145	2	4	4	1	3	0	1	A	1	0	27
1	1	2	17	1	20000	1	3	2	145	2	4	4	1	3	0	1	A	1	0	28
1	1	2	17	1	20000	1	3	2	145	2	4	4	1	3	0	1	A	1	0	29
1	1	2	17	1	20000	1	3	2	169	3	5	4	1	3	0	1	A	1	0	48
1	1	2	17	1	20000	1	3	2	169	3	5	4	1	3	0	1	A	1	0	50
1	1	2	17	1	20000	1	3	2	169	3	5	4	1	3	0	1	A	1	0	52
1	1	2	17	1	5000	1	2	2	127	2	3	13	1	3	0	1	D	4	0	16
1	1	2	17	1	5000	1	2	2	127	2	3	13	1	3	0	1	D	4	0	18
1	1	2	17	1	5000	1	2	2	127	2	3	13	1	3	0	1	D	4	0	19
1	1	2	17	1	5000	1	2	2	127	2	3	13	1	3	0	1	D	4	0	20
1	1	2	17	1	5000	1	2	2	145	2	4	13	1	3	0	1	D	4	0	38
1	1	2	17	1	5000	1	2	2	145	2	4	13	1	3	0	1	D	4	0	40
1	1	2	17	1	5000	1	2	2	145	2	4	13	1	3	0	1	D	4	0	41
1	1	2	17	1	5000	1	2	2	145	2	4	13	1	3	0	1	D	4	0	42
1	1	2	17	1	5000	1	2	2	145	2	4	13	1	3	0	1	D	4	0	43
1	1	2	17	1	5000	1	2	2	169	3	5	13	1	3	0	1	D	4	0	62
1	1	2	17	1	5000	1	2	2	169	3	5	13	1	3	0	1	D	4	0	63
1	1	2	17	1	5000	1	2	2	169	3	5	13	1	3	0	1	D	4	0	64
1	1	2	17	1	5000	1	2	2	169	3	5	13	1	3	0	1	D	4	0	65
1	1	2	17	1	5000	1	2	2	169	3	5	13	1	3	0	1	D	4	0	66
1	1	2	17	1	20000	1	3	2	127	2	3	13	1	3	0	1	C	3	0	12
1	1	2	17	1	20000	1	3	2	127	2	3	13	1	3	0	1	C	3	0	13
1	1	2	17	1	20000	1	3	2	127	2	3	13	1	3	0	1	C	3	0	15
1	1	2	17	1	20000	1	3	2	145	2	4	13	1	3	0	1	C	3	0	34
1	1	2	17	1	20000	1	3	2	145	2	4	13	1	3	0	1	C	3	0	35
1	1	2	17	1	20000	1	3	2	145	2	4	13	1	3	0	1	C	3	0	36
1	1	2	17	1	20000	1	3	2	145	2	4	13	1	3	0	1	C	3	0	37
1	1	2	17	1	20000	1	3	2	145	2	4	13	1	3	0	1	C	3	0	39
1	1	2	17	1	20000	1	3	2	169	3	5	13	1	3	0	1	C	3	0	57
1	1	2	17	1	20000	1	3	2	169	3	5	13	1	3	0	1	C	3	0	58
1	1	2	17	1	20000	1	3	2	169	3	5	13	1	3	0	1	C	3	0	59
1	1	2	17	1	20000	1	3	2	169	3	5	13	1	3	0	1	C	3	0	60
1	1	2	17	1	20000	1	3	2	169	3	5	4	1	3	0	2	A	1	0	47
1	1	2	17	1	20000	1	3	2	169	3	5	4	1	3	0	2	A	1	0	49
1	1	2	17	1	5000	1	2	2	129	2	3	4	1	3	1	3	B	2	0	6
1	1	2	17	1	5000	1	2	2	129	2	3	4	1	3	1	3	B	2	1	7
1	1	2	17	1	20000	1	3	2	127	2	3	4	1	3	1	3	A	1	1	1
1	1	2	17	1	20000	1	3	2	127	2	3	4	1	3	1	3	A	1	1	2
1	1	2	17	1	20000	1	3	2	127	2	3	4	1	3	1	3	A	1	1	4
1	1	2	17	1	5000	1	2	2	127	2	3	13	1	3	1	3	D	4	1	17
1	1	2	17	1	20000	1	3	2	127	2	3	13	1	3	1	3	C	3	1	11
1	1	2	17	1	20000	1	3	2	127	2	3	13	1	3	1	3	C	3	1	14
1	1	2	17	1	20000	1	3	2	169	3	5	13	1	3	1	3	C	3	1	61
2	0	0	17	1	0	0	0	0	99	1	1	0	0	0	0	0	G	0	0	G1
2	0	0	17	1	0	0	0	0	99	1	1	0	0	0	0	0	G	0	0	G2
2	0	0	17	1	0	0	0	0	99	1	1	0	0	0	0	0	G	0	0	G3
2	0	0	17	1	0	0	0	0	99	1	1	0	0	0	0	0	G	0	0	G5
2	0	0	17	1	0	0	0	0	99	1	1	0	0	0	0	0	G	0	0	G6
2	0	0	17	1	0	0	0	0	123	2	3	0	0	0	0	0	G	0	0	G8
2	0	0	17	1	0	0	0	0	123	2	3	0	0	0	0	0	G	0	0	G9
2	0	0	17	1	0	0	0	0	123	2	3	0	0	0	0	0	G	0	0	G10
2	0	0	17	1	0	0	0	0	123	2	3	0	0	0	0	0	G	0	0	G11
2	0	0	17	1	0	0	0	0	123	2	3	0	0	0	0	0	G	0	0	G12
2	0	0	17	1	0	0	0	0	145	2	4	0	0	0	0	0	G	0	0	G13
2	0	0	17	1	0	0	0	0	145	2	4	0	0	0	0	0	G	0	0	G15
2	0	0	17	1	0	0	0	0	145	2	4	0	0	0	0	0	G	0	0	G16
2	0	0	17	1	0	0	0	0	145	2	4	0	0	0	0	0	G	0	0	G17
2	0	1	17	1	250	1	1	1	99	1	1	0	0	0	0	0	K	4	0	K1
2	0	1	17	1	250	1	1	1	99	1	1	0	0	0	0	0	K	4	0	K4
2	0	1	17	1	250	1	1	1	99	1	1	0	0	0	0	0	K	4	0	K5
2	0	1	17	1	250	1	1	1	123	2	3	0	0	0	0	0	K	4	0	K8
2	0	0	17	1	0	0	0	0	99	1	1	0	0	0	0	1	G	0	0	G4
2	0	0	17	1	0	0	0	0	123	2	3	0	0	0	0	1	G	0	0	G7
2	0	0	17	1	0	0	0	0	145	2	4	0	0	0	0	1	G	0	0	G14
2	0	0	17	1	0	0	0	0	145	2	4	0	0	0	0	1	G	0	0	G18
2	0	1	17	1	250	1	1	1	99	1	1	0	0	0	0	1	K	4	0	K2
2	0	1	17	1	250	1	1	1	99	1	1	0	0	0	0	1	K	4	0	K3
2	0	1	17	1	250	1	1	1	123	2	3	0	0	0	0	1	K	4	0	K7
2	0	1	17	1	250	1	1	1	123	2	3	0	0	0	0	1	K	4	0	K9
2	0	1	17	1	250	1	1	1	123	2	3	0	0	0	0	1	K	4	0	K10
2	0	1	17	1	250	1	1	1	123	2	3	0	0	0	0	1	K	4	0	K11
2	0	1	17	1	250	1	1	1	123	2	3	0	0	0	0	1	K	4	0	K12
2	0	1	17	1	250	1	1	1	145	2	4	0	0	0	0	1	K	4	0	K13
2	0	1	17	1	250	1	1	1	145	2	4	0	0	0	0	1	K	4	0	K16
2	0	1	17	1	250	1	1	1	145	2	4	0	0	0	0	1	K	4	0	K17
2	0	1	17	1	250	1	1	1	145	2	4	0	0	0	0	1	K	4	0	K18
2	0	1	17	1	250	1	1	1	99	1	1	0	0	0	0	2	K	4	0	K6
2	0	1	17	1	250	1	1	1	145	2	4	0	0	0	0	2	K	4	0	K14
2	0	1	17	1	250	1	1	1	145	2	4	0	0	0	0	2	K	4	0	K15
2	1	2	17	1	250	1	1	1	99	1	1	4	1	3	0	0	H	1	0	H1
2	1	2	17	1	250	1	1	1	99	1	1	4	1	3	0	0	H	1	0	H2
2	1	2	17	1	250	1	1	1	99	1	1	4	1	3	0	0	H	1	0	H3
2	1	2	17	1	250	1	1	1	99	1	1	4	1	3	0	0	H	1	0	H4
2	1	2	17	1	250	1	1	1	99	1	1	4	1	3	0	0	H	1	0	H5
2	1	2	17	1	250	1	1	1	99	1	1	4	1	3	0	0	H	1	0	H6
2	1	2	17	1	250	1	1	1	99	1	1	4	1	2	0	0	I	2	0	I1
2	1	2	17	1	250	1	1	1	99	1	1	4	1	2	0	0	I	2	0	I2
2	1	2	17	1	250	1	1	1	99	1	1	4	1	2	0	0	I	2	0	I3
2	1	2	17	1	250	1	1	1	99	1	1	4	1	2	0	0	I	2	0	I4
2	1	2	17	1	250	1	1	1	99	1	1	4	1	2	0	0	I	2	0	I5
2	1	2	17	1	250	1	1	1	99	1	1	4	1	2	0	0	I	2	0	I6
2	1	2	17	1	250	1	1	1	99	1	1	4	1	3	0	0	L	5	0	L1
2	1	2	17	1	250	1	1	1	99	1	1	4	1	3	0	0	L	5	0	L2
2	1	2	17	1	250	1	1	1	99	1	1	4	1	3	0	0	L	5	0	L3
2	1	2	17	1	250	1	1	1	99	1	1	4	1	3	0	0	L	5	0	L4
2	1	2	17	1	250	1	1	1	99	1	1	4	1	3	0	0	L	5	0	L5
2	1	2	17	1	250	1	1	1	99	1	1	4	1	3	0	0	L	5	0	L6
2	1	2	17	1	250	1	1	1	123	2	3	4	1	3	0	0	H	1	0	H11
2	1	2	17	1	250	1	1	1	123	2	3	4	1	3	0	0	L	5	0	L10
2	1	2	17	1	250	1	1	1	123	2	3	4	1	3	0	0	L	5	0	L11
2	1	2	17	1	250	1	1	1	123	2	3	4	1	3	0	0	L	5	0	L12
2	1	2	17	1	250	1	1	1	145	2	4	4	1	3	0	0	L	5	0	L16
2	1	2	17	1	250	1	1	1	99	1	1	36	1	3	0	0	J	3	0	J1
2	1	2	17	1	250	1	1	1	99	1	1	36	1	3	0	0	J	3	0	J3
2	1	2	17	1	250	1	1	1	99	1	1	36	1	3	0	0	J	3	0	J4
2	1	2	17	1	250	1	1	1	99	1	1	36	1	3	0	0	J	3	0	J6
2	1	2	17	1	250	1	1	1	123	2	3	4	1	3	0	1	H	1	0	H7
2	1	2	17	1	250	1	1	1	123	2	3	4	1	3	0	1	H	1	0	H9
2	1	2	17	1	250	1	1	1	123	2	3	4	1	3	0	1	H	1	0	H12
2	1	2	17	1	250	1	1	1	123	2	3	4	1	2	0	1	I	2	0	I7
2	1	2	17	1	250	1	1	1	123	2	3	4	1	2	0	1	I	2	0	I9
2	1	2	17	1	250	1	1	1	123	2	3	4	1	2	0	1	I	2	0	I10
2	1	2	17	1	250	1	1	1	123	2	3	4	1	2	0	1	I	2	0	I12
2	1	2	17	1	250	1	1	1	123	2	3	4	1	3	0	1	L	5	0	L7
2	1	2	17	1	250	1	1	1	123	2	3	4	1	3	0	1	L	5	0	L9
2	1	2	17	1	250	1	1	1	145	2	4	4	1	3	0	1	H	1	0	H14
2	1	2	17	1	250	1	1	1	145	2	4	4	1	3	0	1	H	1	0	H16
2	1	2	17	1	250	1	1	1	145	2	4	4	1	3	0	1	H	1	0	H18
2	1	2	17	1	250	1	1	1	145	2	4	4	1	2	0	1	I	2	0	I13
2	1	2	17	1	250	1	1	1	145	2	4	4	1	2	0	1	I	2	0	I14
2	1	2	17	1	250	1	1	1	145	2	4	4	1	2	0	1	I	2	0	I15
2	1	2	17	1	250	1	1	1	145	2	4	4	1	2	0	1	I	2	0	I16
2	1	2	17	1	250	1	1	1	145	2	4	4	1	2	0	1	I	2	0	I17
2	1	2	17	1	250	1	1	1	145	2	4	4	1	2	0	1	I	2	0	I18
2	1	2	17	1	250	1	1	1	145	2	4	4	1	3	0	1	L	5	0	L13
2	1	2	17	1	250	1	1	1	145	2	4	4	1	3	0	1	L	5	0	L15
2	1	2	17	1	250	1	1	1	145	2	4	4	1	3	0	1	L	5	0	L17
2	1	2	17	1	250	1	1	1	145	2	4	4	1	3	0	1	L	5	0	L18
2	1	2	17	1	250	1	1	1	99	1	1	36	1	3	0	1	J	3	0	J2
2	1	2	17	1	250	1	1	1	99	1	1	36	1	3	0	1	J	3	0	J5
2	1	2	17	1	250	1	1	1	123	2	3	36	1	3	0	1	J	3	0	J7
2	1	2	17	1	250	1	1	1	123	2	3	36	1	3	0	1	J	3	0	J9
2	1	2	17	1	250	1	1	1	123	2	3	36	1	3	0	1	J	3	0	J10
2	1	2	17	1	250	1	1	1	123	2	3	36	1	3	0	1	J	3	0	J11
2	1	2	17	1	250	1	1	1	123	2	3	36	1	3	0	1	J	3	0	J12
2	1	2	17	1	250	1	1	1	145	2	4	36	1	3	0	1	J	3	0	J13
2	1	2	17	1	250	1	1	1	145	2	4	36	1	3	0	1	J	3	0	J14
2	1	2	17	1	250	1	1	1	145	2	4	36	1	3	0	1	J	3	0	J15
2	1	2	17	1	250	1	1	1	145	2	4	36	1	3	0	1	J	3	0	J17
2	1	2	17	1	250	1	1	1	123	2	3	4	1	3	0	2	H	1	0	H8
2	1	2	17	1	250	1	1	1	123	2	3	4	1	3	0	2	H	1	0	H10
2	1	2	17	1	250	1	1	1	123	2	3	4	1	2	0	2	I	2	0	I8
2	1	2	17	1	250	1	1	1	123	2	3	4	1	2	0	2	I	2	0	I11
2	1	2	17	1	250	1	1	1	123	2	3	4	1	3	0	2	L	5	0	L8
2	1	2	17	1	250	1	1	1	145	2	4	4	1	3	0	2	H	1	0	H13
2	1	2	17	1	250	1	1	1	145	2	4	4	1	3	0	2	H	1	0	H15
2	1	2	17	1	250	1	1	1	145	2	4	4	1	3	0	2	H	1	0	H17
2	1	2	17	1	250	1	1	1	145	2	4	4	1	3	0	2	L	5	0	L14
2	1	2	17	1	250	1	1	1	123	2	3	36	1	3	0	2	J	3	0	J8
2	1	2	17	1	250	1	1	1	145	2	4	36	1	3	0	2	J	3	0	J16
2	1	2	17	1	250	1	1	1	145	2	4	36	1	3	0		J	3	0	J18
3	0	0	17	1	0	0	0	0	97	1	1	0	0	0	0	0	G	0	0	G2
3	0	0	17	1	0	0	0	0	97	1	1	0	0	0	0	0	G	0	0	G3
3	0	0	17	1	0	0	0	0	97	1	1	0	0	0	0	0	G	0	0	G4
3	0	0	17	1	0	0	0	0	97	1	1	0	0	0	0	0	G	0	0	G5
3	0	0	17	1	0	0	0	0	97	1	1	0	0	0	0	0	G	0	0	G6
3	0	0	17	1	0	0	0	0	121	2	2	0	0	0	0	0	G	0	0	G9
3	0	0	17	1	0	0	0	0	121	2	2	0	0	0	0	0	G	0	0	G10
3	0	0	17	1	0	0	0	0	121	2	2	0	0	0	0	0	G	0	0	G11
3	0	0	17	1	0	0	0	0	121	2	2	0	0	0	0	0	G	0	0	G12
3	0	0	17	1	0	0	0	0	145	2	4	0	0	0	0	0	G	0	0	G14
3	0	0	17	1	0	0	0	0	145	2	4	0	0	0	0	0	G	0	0	G17
3	0	0	17	1	0	0	0	0	168	3	5	0	0	0	0	0	G	0	0	G19
3	0	0	17	1	0	0	0	0	168	3	5	0	0	0	0	0	G	0	0	G22
3	0	1	17	1	1600	1	1	1	97	1	1	0	0	0	0	0	P	4	0	P1
3	0	1	17	1	1600	1	1	1	97	1	1	0	0	0	0	0	P	4	0	P3
3	0	1	17	1	1600	1	1	1	97	1	1	0	0	0	0	0	P	4	0	P5
3	0	1	17	1	1600	1	1	1	97	1	1	0	0	0	0	0	P	4	0	P6
3	0	1	17	1	1600	1	1	1	121	2	2	0	0	0	0	0	P	4	0	P11
3	0	1	17	1	1600	1	1	1	145	2	4	0	0	0	0	0	P	4	0	P14
3	0	1	17	1	1600	1	1	1	145	2	4	0	0	0	0	0	P	4	0	P16
3	0	1	17	1	1600	1	1	1	145	2	4	0	0	0	0	0	P	4	0	P18
3	0	0	17	1	0	0	0	0	97	1	1	0	0	0	0	1	G	0	0	G1
3	0	0	17	1	0	0	0	0	121	2	2	0	0	0	0	1	G	0	0	G7
3	0	0	17	1	0	0	0	0	121	2	2	0	0	0	0	1	G	0	0	G8
3	0	0	17	1	0	0	0	0	145	2	4	0	0	0	0	1	G	0	0	G13
3	0	0	17	1	0	0	0	0	145	2	4	0	0	0	0	1	G	0	0	G15
3	0	0	17	1	0	0	0	0	145	2	4	0	0	0	0	1	G	0	0	G16
3	0	0	17	1	0	0	0	0	145	2	4	0	0	0	0	1	G	0	0	G18
3	0	0	17	1	0	0	0	0	168	3	5	0	0	0	0	1	G	0	0	G20
3	0	0	17	1	0	0	0	0	168	3	5	0	0	0	0	1	G	0	0	G21
3	0	1	17	1	1600	1	1	1	97	1	1	0	0	0	0	1	P	4	0	P2
3	0	1	17	1	1600	1	1	1	97	1	1	0	0	0	0	1	P	4	0	P4
3	0	1	17	1	1600	1	1	1	121	2	2	0	0	0	0	1	P	4	0	P7
3	0	1	17	1	1600	1	1	1	121	2	2	0	0	0	0	1	P	4	0	P8
3	0	1	17	1	1600	1	1	1	121	2	2	0	0	0	0	1	P	4	0	P9
3	0	1	17	1	1600	1	1	1	121	2	2	0	0	0	0	1	P	4	0	P10
3	0	1	17	1	1600	1	1	1	121	2	2	0	0	0	0	1	P	4	0	P12
3	0	1	17	1	1600	1	1	1	145	2	4	0	0	0	0	1	P	4	0	P13
3	0	1	17	1	1600	1	1	1	145	2	4	0	0	0	0	1	P	4	0	P15
3	0	1	17	1	1600	1	1	1	145	2	4	0	0	0	0	1	P	4	0	P17
3	1	2	17	1	1600	1	1	1	97	1	1	4	1	3	0	0	M	1	0	M2
3	1	2	17	1	1600	1	1	1	97	1	1	4	1	3	0	0	M	1	0	M3
3	1	2	17	1	1600	1	1	1	97	1	1	4	1	3	0	0	M	1	0	M4
3	1	2	17	1	1600	1	1	1	97	1	1	4	1	3	0	0	M	1	0	M6
3	1	2	17	1	1600	1	1	1	121	2	2	4	1	3	0	0	M	1	0	M7
3	1	2	17	1	1600	1	1	1	121	2	2	4	1	3	0	0	M	1	0	M8
3	1	2	17	1	1600	1	1	1	121	2	2	4	1	3	0	0	M	1	0	M12
3	1	2	17	1	1600	1	1	1	145	2	4	4	1	3	0	0	M	1	0	M16
3	1	2	17	1	1600	1	1	1	145	2	4	4	1	3	0	0	M	1	0	M19
3	1	2	17	1	1600	1	1	1	145	2	4	4	1	3	0	0	M	1	0	M21
3	1	2	17	1	1600	1	1	1	97	1	1	13	1	3	0	0	N	2	0	N1
3	1	2	17	1	1600	1	1	1	97	1	1	13	1	3	0	0	N	2	0	N2
3	1	2	17	1	1600	1	1	1	97	1	1	13	1	3	0	0	N	2	0	N3
3	1	2	17	1	1600	1	1	1	97	1	1	13	1	3	0	0	N	2	0	N4
3	1	2	17	1	1600	1	1	1	97	1	1	13	1	3	0	0	N	2	0	N5
3	1	2	17	1	1600	1	1	1	121	2	2	13	1	3	0	0	N	2	0	N7
3	1	2	17	1	1600	1	1	1	121	2	2	13	1	3	0	0	N	2	0	N9
3	1	2	17	1	1600	1	1	1	97	1	1	36	1	3	0	0	O	3	0	O2
3	1	2	17	1	1600	1	1	1	97	1	1	36	1	3	0	0	O	3	0	O3
3	1	2	17	1	1600	1	1	1	97	1	1	36	1	3	0	0	O	3	0	O4
3	1	2	17	1	1600	1	1	1	97	1	1	36	1	3	0	0	O	3	0	O5
3	1	2	17	1	1600	1	1	1	121	2	2	36	1	3	0	0	O	3	0	O7
3	1	2	17	1	1600	1	1	1	121	2	2	36	1	3	0	0	O	3	0	O9
3	1	2	17	1	1600	1	1	1	121	2	2	36	1	3	0	0	O	3	0	O10
3	1	2	17	1	1600	1	1	1	121	2	2	36	1	3	0	0	O	3	0	O12
3	1	2	17	1	1600	1	1	1	145	2	4	36	1	3	0	0	O	3	0	O17
3	1	2	17	1	1600	1	1	1	97	1	1	4	1	3	0	1	M	1	0	M1
3	1	2	17	1	1600	1	1	1	97	1	1	4	1	3	0	1	M	1	0	M5
3	1	2	17	1	1600	1	1	1	121	2	2	4	1	3	0	1	M	1	0	M9
3	1	2	17	1	1600	1	1	1	121	2	2	4	1	3	0	1	M	1	0	M10
3	1	2	17	1	1600	1	1	1	121	2	2	4	1	3	0	1	M	1	0	M11
3	1	2	17	1	1600	1	1	1	121	2	2	4	1	3	0	1	M	1	0	M13
3	1	2	17	1	1600	1	1	1	145	2	4	4	1	3	0	1	M	1	0	M15
3	1	2	17	1	1600	1	1	1	145	2	4	4	1	3	0	1	M	1	0	M18
3	1	2	17	1	1600	1	1	1	97	1	1	13	1	3	0	1	N	2	0	N6
3	1	2	17	1	1600	1	1	1	121	2	2	13	1	3	0	1	N	2	0	N8
3	1	2	17	1	1600	1	1	1	121	2	2	13	1	3	0	1	N	2	0	N11
3	1	2	17	1	1600	1	1	1	121	2	2	13	1	3	0	1	N	2	0	N12
3	1	2	17	1	1600	1	1	1	145	2	4	13	1	3	0	1	N	2	0	N13
3	1	2	17	1	1600	1	1	1	145	2	4	13	1	3	0	1	N	2	0	N15
3	1	2	17	1	1600	1	1	1	145	2	4	13	1	3	0	1	N	2	0	N16
3	1	2	17	1	1600	1	1	1	145	2	4	13	1	3	0	1	N	2	0	N17
3	1	2	17	1	1600	1	1	1	145	2	4	13	1	3	0	1	N	2	0	N18
3	1	2	17	1	1600	1	1	1	145	2	4	13	1	3	0	1	N	2	0	N20
3	1	2	17	1	1600	1	1	1	97	1	1	36	1	3	0	1	O	3	0	O1
3	1	2	17	1	1600	1	1	1	97	1	1	36	1	3	0	1	O	3	0	O6
3	1	2	17	1	1600	1	1	1	121	2	2	36	1	3	0	1	O	3	0	O8
3	1	2	17	1	1600	1	1	1	121	2	2	36	1	3	0	1	O	3	0	O11
3	1	2	17	1	1600	1	1	1	121	2	2	36	1	3	0	1	O	3	0	O13
3	1	2	17	1	1600	1	1	1	145	2	4	36	1	3	0	1	O	3	0	O15
3	1	2	17	1	1600	1	1	1	145	2	4	36	1	3	0	1	O	3	0	O16
3	1	2	17	1	1600	1	1	1	145	2	4	36	1	3	0	1	O	3	0	O18
3	1	2	17	1	1600	1	1	1	145	2	4	4	1	3	0	2	M	1	0	M20
3	1	2	17	1	1600	1	1	1	121	2	2	13	1	3	0	2	N	2	0	N10
3	1	2	17	1	1600	1	1	1	145	2	4	13	1	3	0	2	N	2	0	N19
3	1	2	17	1	1600	1	1	1	168	3	5	13	1	3	0	2	N	2	0	N21
3	1	2	17	1	1600	1	1	1	168	3	5	13	1	3	0	2	N	2	0	N22
3	1	2	17	1	1600	1	1	1	168	3	5	13	1	3	0	2	N	2	0	N23
3	1	2	17	1	1600	1	1	1	168	3	5	13	1	3	0	2	N	2	0	N24
3	1	2	17	1	1600	1	1	1	168	3	5	13	1	3	0	2	N	2	0	N25
3	1	2	17	1	1600	1	1	1	145	2	4	36	1	3	0	2	O	3	0	O14
3	1	2	17	1	1600	1	1	1	145	2	4	36	1	3	0	2	O	3	0	O19
3	1	2	17	1	1600	1	1	1	168	3	5	36	1	3	0	2	O	3	0	O22
3	1	2	17	1	1600	1	1	1	168	2	4	36	1	3	0	2	O	3	0	O24
3	1	2	17	1	1600	1	1	1	145	2	4	4	1	3	1	3	M	1	1	M17
3	1	2	17	1	1600	1	1	1	168	3	5	4	1	3	1	3	M	1	1	M22
3	1	2	17	1	1600	1	1	1	168	3	5	4	1	3	1	3	M	1	1	M23
3	1	2	17	1	1600	1	1	1	168	3	5	4	1	3	1	3	M	1	1	M25
3	1	2	17	1	1600	1	1	1	168	3	5	4	1	3	1	3	M	1	1	M24
3	1	2	17	1	1600	1	1	1	168	2	4	36	1	3	1	3	O	3	1	O23
3	1	2	17	1	1600	1	1	1	168	3	5	36	1	3	1	3	O	3	1	O25
4	0	0	17	1	0	0	0	0	99	1	1	0	0	0	0	0	G	0	0	G2
4	0	0	17	1	0	0	0	0	123	2	3	0	0	0	0	0	G	0	0	G4
4	0	0	17	1	0	0	0	0	171	3	5	0	0	0	0	0	G	0	0	G7
4	0	1	17	1	5000	1	2	2	99	1	1	0	0	0	0	0	V	6	0	V1
4	0	1	17	1	5000	1	2	2	99	1	1	0	0	0	0	0	V	6	0	V4
4	0	0	17	1	0	0	0	0	99	1	1	0	0	0	0	1	G	0	0	G1
4	0	0	17	1	0	0	0	0	123	2	3	0	0	0	0	1	G	0	0	G3
4	0	0	17	1	0	0	0	0	147	2	4	0	0	0	0	1	G	0	0	G5
4	0	0	17	1	0	0	0	0	147	2	4	0	0	0	0	1	G	0	0	G6
4	0	0	17	1	0	0	0	0	171	3	5	0	0	0	0	1	G	0	0	G8
4	0	1	17	1	5000	1	2	2	99	1	1	0	0	0	0	1	V	6	0	V2
4	0	1	17	1	5000	1	2	2	99	1	1	0	0	0	0	1	V	6	0	V3
4	0	1	17	1	5000	1	2	2	123	2	3	0	0	0	0	1	V	6	0	V6
4	0	1	17	1	5000	1	2	2	147	2	4	0	0	0	0	1	V	6	0	V9
4	0	1	17	1	5000	1	2	2	147	2	4	0	0	0	0	1	V	6	0	V10
4	0	1	17	1	5000	1	2	2	147	2	4	0	0	0	0	1	V	6	0	V11
4	0	1	17	1	5000	1	2	2	147	2	4	0	0	0	0	1	V	6	0	V12
4	0	1	17	1	5000	1	2	2	147	2	4	0	0	0	0	1	V	6	0	V13
4	0	1	17	1	5000	1	2	2	147	2	4	0	0	0	0	1	V	6	0	V14
4	0	1	17	1	5000	1	2	2	171	3	5	0	0	0	0	1	V	6	0	V15
4	0	1	17	1	5000	1	2	2	171	3	5	0	0	0	0	1	V	6	0	V16
4	0	1	17	1	5000	1	2	2	171	3	5	0	0	0	0	1	V	6	0	V17
4	0	1	17	1	5000	1	2	2	171	3	5	0	0	0	0	1	V	6	0	V18
4	0	1	17	1	5000	1	2	2	171	3	5	0	0	0	0	1	V	6	0	V19
4	0	1	17	1	5000	1	2	2	171	3	5	0	0	0	0	1	V	6	0	V20
4	0	1	17	1	5000	1	2	2	171	3	5	0	0	0	0	1	V	6	0	V21
4	0	1	17	1	15000	1	3	2	99	1	1	0	0	0	0	1	U	5	0	U1
4	0	1	17	1	15000	1	3	2	99	1	1	0	0	0	0	1	U	5	0	U2
4	0	1	17	1	15000	1	3	2	99	1	1	0	0	0	0	1	U	5	0	U3
4	0	1	17	1	15000	1	3	2	99	1	1	0	0	0	0	1	U	5	0	U4
4	0	1	17	1	15000	1	3	2	147	2	4	0	0	0	0	1	U	5	0	U9
4	0	1	17	1	15000	1	3	2	147	2	4	0	0	0	0	1	U	5	0	U10
4	0	1	17	1	15000	1	3	2	147	2	4	0	0	0	0	1	U	5	0	U11
4	0	1	17	1	15000	1	3	2	147	2	4	0	0	0	0	1	U	5	0	U12
4	0	1	17	1	15000	1	3	2	147	2	4	0	0	0	0	1	U	5	0	U13
4	0	1	17	1	15000	1	3	2	147	2	4	0	0	0	0	1	U	5	0	U14
4	0	1	17	1	15000	1	3	2	171	3	5	0	0	0	0	1	U	5	0	U15
4	0	1	17	1	15000	1	3	2	171	3	5	0	0	0	0	1	U	5	0	U17
4	0	1	17	1	15000	1	3	2	171	3	5	0	0	0	0	1	U	5	0	U18
4	0	1	17	1	15000	1	3	2	171	3	5	0	0	0	0	1	U	5	0	U19
4	0	1	17	1	15000	1	3	2	171	3	5	0	0	0	0	1	U	5	0	U20
4	0	1	17	1	5000	1	2	2	123	2	3	0	0	0	0	2	V	6	0	V5
4	0	1	17	1	5000	1	2	2	123	2	3	0	0	0	0	2	V	6	0	V7
4	0	1	17	1	15000	1	3	2	123	2	3	0	0	0	0	2	U	5	0	U7
4	0	1	17	1	15000	1	3	2	171	3	5	0	0	0	0	2	U	5	0	U16
4	0	1	17	1	5000	1	2	2	123	2	3	0	0	0	1	3	V	6	0	V8
4	0	1	17	1	15000	1	3	2	123	2	3	0	0	0	1	3	U	5	0	U6
4	0	1	17	1	15000	1	3	2	123	2	3	0	0	0	1	3	U	5	1	U5
4	0	1	17	1	15000	1	3	2	123	2	3	0	0	0	1	3	U	5	1	U8
4	1	2	17	1	5000	1	2	2	99	1	1	4	1	3	0	0	R	2	0	R2
4	1	2	17	1	15000	1	3	2	99	1	1	13	1	3	0	0	S	3	0	S2
4	1	2	17	1	5000	1	2	2	99	1	1	4	1	3	0	1	R	2	0	R1
4	1	2	17	1	5000	1	2	2	99	1	1	4	1	3	0	1	R	2	0	R3
4	1	2	17	1	5000	1	2	2	99	1	1	4	1	3	0	1	R	2	0	R4
4	1	2	17	1	5000	1	2	2	147	2	4	4	1	3	0	1	R	2	0	R11
4	1	2	17	1	5000	1	2	2	147	2	4	4	1	3	0	1	R	2	0	R13
4	1	2	17	1	5000	1	2	2	147	2	4	4	1	3	0	1	R	2	0	R14
4	1	2	17	1	5000	1	2	2	147	2	4	4	1	3	0	1	R	2	0	R15
4	1	2	17	1	5000	1	2	2	147	2	4	4	1	3	0	1	R	2	0	R16
4	1	2	17	1	5000	1	2	2	171	3	5	4	1	3	0	1	R	2	0	R19
4	1	2	17	1	5000	1	2	2	171	3	5	4	1	3	0	1	R	2	0	R20
4	1	2	17	1	5000	1	2	2	171	3	5	4	1	3	0	1	R	2	0	R21
4	1	2	17	1	15000	1	3	2	99	1	1	4	1	3	0	1	Q	1	0	Q2
4	1	2	17	1	15000	1	3	2	99	1	1	4	1	3	0	1	Q	1	0	Q3
4	1	2	17	1	15000	1	3	2	147	2	4	4	1	3	0	1	Q	1	0	Q11
4	1	2	17	1	15000	1	3	2	147	2	4	4	1	3	0	1	Q	1	0	Q12
4	1	2	17	1	15000	1	3	2	147	2	4	4	1	3	0	1	Q	1	0	Q13
4	1	2	17	1	15000	1	3	2	147	2	4	4	1	3	0	1	Q	1	0	Q14
4	1	2	17	1	15000	1	3	2	147	2	4	4	1	3	0	1	Q	1	0	Q16
4	1	2	17	1	15000	1	3	2	171	3	5	4	1	3	0	1	Q	1	0	Q17
4	1	2	17	1	15000	1	3	2	171	3	5	4	1	3	0	1	Q	1	0	Q18
4	1	2	17	1	15000	1	3	2	171	3	5	4	1	3	0	1	Q	1	0	Q19
4	1	2	17	1	15000	1	3	2	171	3	5	4	1	3	0	1	Q	1	0	Q21
4	1	2	17	1	15000	1	3	2	171	3	5	4	1	3	0	1	Q	1	0	Q23
4	1	2	17	1	5000	1	2	2	99	1	1	13	1	3	0	1	T	4	0	T2
4	1	2	17	1	5000	1	2	2	99	1	1	13	1	3	0	1	T	4	0	T3
4	1	2	17	1	5000	1	2	2	147	2	4	13	1	3	0	1	T	4	0	T11
4	1	2	17	1	5000	1	2	2	147	2	4	13	1	3	0	1	T	4	0	T12
4	1	2	17	1	5000	1	2	2	147	2	4	13	1	3	0	1	T	4	0	T14
4	1	2	17	1	5000	1	2	2	147	2	4	13	1	3	0	1	T	4	0	T15
4	1	2	17	1	5000	1	2	2	147	2	4	13	1	3	0	1	T	4	0	T16
4	1	2	17	1	5000	1	2	2	171	3	5	13	1	3	0	1	T	4	0	T17
4	1	2	17	1	5000	1	2	2	171	3	5	13	1	3	0	1	T	4	0	T18
4	1	2	17	1	5000	1	2	2	171	3	5	13	1	3	0	1	T	4	0	T19
4	1	2	17	1	5000	1	2	2	171	3	5	13	1	3	0	1	T	4	0	T21
4	1	2	17	1	5000	1	2	2	171	3	5	13	1	3	0	1	T	4	0	T22
4	1	2	17	1	5000	1	2	2	171	3	5	13	1	3	0	1	T	4	0	T23
4	1	2	17	1	15000	1	3	2	99	1	1	13	1	3	0	1	S	3	0	S1
4	1	2	17	1	15000	1	3	2	99	1	1	13	1	3	0	1	S	3	0	S4
4	1	2	17	1	15000	1	3	2	147	2	4	13	1	3	0	1	S	3	0	S12
4	1	2	17	1	15000	1	3	2	147	2	4	13	1	3	0	1	S	3	0	S13
4	1	2	17	1	15000	1	3	2	147	2	4	13	1	3	0	1	S	3	0	S14
4	1	2	17	1	15000	1	3	2	147	2	4	13	1	3	0	1	S	3	0	S15
4	1	2	17	1	15000	1	3	2	171	3	5	13	1	3	0	1	S	3	0	S18
4	1	2	17	1	15000	1	3	2	171	3	5	13	1	3	0	1	S	3	0	S19
4	1	2	17	1	15000	1	3	2	171	3	5	13	1	3	0	1	S	3	0	S20
4	1	2	17	1	15000	1	3	2	171	3	5	13	1	3	0	1	S	3	0	S21
4	1	2	17	1	15000	1	3	2	171	3	5	13	1	3	0	1	S	3	0	S22
4	1	2	17	1	15000	1	3	2	171	3	5	13	1	3	0	1	S	3	0	S23
4	1	2	17	1	5000	1	2	2	171	3	5	4	1	3	1	1	R	2	0	R22
4	1	2	17	1	5000	1	2	2	147	2	4	4	1	3	0	2	R	2	0	R12
4	1	2	17	1	5000	1	2	2	171	3	5	4	1	3	0	2	R	2	0	R18
4	1	2	17	1	15000	1	3	2	99	1	1	4	1	3	0	2	Q	1	0	Q1
4	1	2	17	1	15000	1	3	2	99	1	1	4	1	3	0	2	Q	1	0	Q4
4	1	2	17	1	15000	1	3	2	147	2	4	4	1	3	0	2	Q	1	0	Q15
4	1	2	17	1	15000	1	3	2	171	3	5	4	1	3	0	2	Q	1	0	Q20
4	1	2	17	1	15000	1	3	2	171	3	5	4	1	3	0	2	Q	1	0	Q22
4	1	2	17	1	5000	1	2	2	99	1	1	13	1	3	0	2	T	4	0	T1
4	1	2	17	1	5000	1	2	2	99	1	1	13	1	3	0	2	T	4	0	T4
4	1	2	17	1	5000	1	2	2	147	2	4	13	1	3	0	2	T	4	0	T13
4	1	2	17	1	5000	1	2	2	171	3	5	13	1	3	0	2	T	4	0	T20
4	1	2	17	1	5000	1	2	2	171	3	5	13	1	3	0	2	T	4	0	T24
4	1	2	17	1	15000	1	3	2	99	1	1	13	1	3	0	2	S	3	0	S3
4	1	2	17	1	15000	1	3	2	147	2	4	13	1	3	0	2	S	3	0	S16
4	1	2	17	1	15000	1	3	2	147	2	4	13	1	3	0	2	S	3	0	S17
4	1	2	17	1	5000	1	2	2	123	2	3	4	1	3	1	3	R	2	1	R5
4	1	2	17	1	5000	1	2	2	123	2	3	4	1	3	1	3	R	2	1	R6
4	1	2	17	1	5000	1	2	2	123	2	3	4	1	3	1	3	R	2	1	R7
4	1	2	17	1	5000	1	2	2	123	2	3	4	1	3	1	3	R	2	1	R8
4	1	2	17	1	5000	1	2	2	123	2	3	4	1	3	1	3	R	2	1	R9
4	1	2	17	1	5000	1	2	2	123	2	3	4	1	3	1	3	R	2	1	R10
4	1	2	17	1	5000	1	2	2	171	3	5	4	1	3	1	3	R	2	1	R17
4	1	2	17	1	15000	1	3	2	123	2	3	4	1	3	1	3	Q	1	1	Q5
4	1	2	17	1	15000	1	3	2	123	2	3	4	1	3	1	3	Q	1	1	Q6
4	1	2	17	1	15000	1	3	2	123	2	3	4	1	3	1	3	Q	1	1	Q7
4	1	2	17	1	15000	1	3	2	123	2	3	4	1	3	1	3	Q	1	1	Q8
4	1	2	17	1	15000	1	3	2	123	2	3	4	1	3	1	3	Q	1	1	Q9
4	1	2	17	1	15000	1	3	2	123	2	3	4	1	3	1	3	Q	1	1	Q10
4	1	2	17	1	5000	1	2	2	123	2	3	13	1	3	1	3	T	4	1	T5
4	1	2	17	1	5000	1	2	2	123	2	3	13	1	3	1	3	T	4	1	T6
4	1	2	17	1	5000	1	2	2	123	2	3	13	1	3	1	3	T	4	1	T7
4	1	2	17	1	5000	1	2	2	123	2	3	13	1	3	1	3	T	4	1	T8
4	1	2	17	1	5000	1	2	2	123	2	3	13	1	3	1	3	T	4	1	T9
4	1	2	17	1	5000	1	2	2	123	2	3	13	1	3	1	3	T	4	1	T10
4	1	2	17	1	15000	1	3	2	123	2	3	13	1	3	1	3	S	3	1	S5
4	1	2	17	1	15000	1	3	2	123	2	3	13	1	3	1	3	S	3	1	S6
4	1	2	17	1	15000	1	3	2	123	2	3	13	1	3	1	3	S	3	1	S7
4	1	2	17	1	15000	1	3	2	123	2	3	13	1	3	1	3	S	3	1	S8
4	1	2	17	1	15000	1	3	2	123	2	3	13	1	3	1	3	S	3	1	S9
4	1	2	17	1	15000	1	3	2	123	2	3	13	1	3	1	3	S	3	1	S10
4	1	2	17	1	15000	1	3	2	123	2	3	13	1	3	1	3	S	3	1	S11
5	0	0	17	1	0	0	0	0	119	2	2	0	0	0	0	0	A	1	0	A1
5	0	0	17	1	0	0	0	0	119	2	2	0	0	0	0	0	A	1	0	A2
5	0	0	17	1	0	0	0	0	119	2	2	0	0	0	0	0	A	1	0	A3
5	0	0	17	1	0	0	0	0	119	2	2	0	0	0	0	0	A	1	0	A4
5	0	0	17	1	0	0	0	0	119	2	2	0	0	0	0	0	A	1	0	A5
5	0	0	17	1	0	0	0	0	119	2	2	0	0	0	0	0	A	1	0	A6
5	0	0	17	1	0	0	0	0	119	2	2	0	0	0	0	0	A	1	0	A7
5	0	0	17	1	0	0	0	0	141	2	4	0	0	0	0	0	A	1	0	A8
5	0	0	17	1	0	0	0	0	141	2	4	0	0	0	0	0	A	1	0	A10
5	0	0	17	1	0	0	0	0	141	2	4	0	0	0	0	0	A	1	0	A11
5	0	0	17	1	0	0	0	0	141	2	4	0	0	0	0	0	A	1	0	A12
5	0	0	17	1	0	0	0	0	141	2	4	0	0	0	0	0	A	1	0	A13
5	0	1	17	1	5000	1	2	2	119	2	2	0	0	0	0	0	B	2	0	B3
5	0	1	17	1	5000	1	2	2	119	2	2	0	0	0	0	1	B	2	0	B1
5	0	1	17	1	5000	1	2	2	119	2	2	0	0	0	0	1	B	2	0	B2
5	0	1	17	1	5000	1	2	2	119	2	2	0	0	0	0	1	B	2	0	B4
5	0	1	17	1	5000	1	2	2	119	2	2	0	0	0	0	1	B	2	0	B5
5	0	1	17	1	5000	1	2	2	119	2	2	0	0	0	0	1	B	2	0	B6
5	0	1	17	1	5000	1	2	2	119	2	2	0	0	0	0	1	B	2	0	B7
5	0	1	17	1	5000	1	2	2	119	2	2	0	0	0	0	1	B	2	0	B8
5	0	1	17	1	5000	1	2	2	141	2	4	0	0	0	0	1	B	2	0	B9
5	0	1	17	1	5000	1	2	2	141	2	4	0	0	0	0	1	B	2	0	B10
5	0	1	17	1	5000	1	2	2	141	2	4	0	0	0	0	1	B	2	0	B11
5	0	1	17	1	5000	1	2	2	141	2	4	0	0	0	0	1	B	2	0	B13
5	0	1	17	1	5000	1	2	2	141	2	4	0	0	0	0	1	B	2	0	B14
5	0	1	17	1	5000	1	2	2	141	2	4	0	0	0	0	2	B	2	0	B12
5	0	0	17	1	0	0	0	0	141	2	4	0	0	0	0		A	1	0	A9
5	1	2	17	1	5000	1	2	2	141	2	4	4	1	3	0	0	E	4	0	E9
5	1	2	17	1	5000	1	2	2	141	2	4	4	1	3	0	0	E	4	0	E13
5	1	2	17	1	5000	1	2	2	141	2	4	4	1	2	0	0	F	5	0	F9
5	1	2	17	1	5000	1	2	2	119	2	2	4	1	1	0	1	C	3	0	C2
5	1	2	17	1	5000	1	2	2	119	2	2	4	1	1	0	1	C	3	0	C3
5	1	2	17	1	5000	1	2	2	119	2	2	4	1	1	0	1	C	3	0	C4
5	1	2	17	1	5000	1	2	2	119	2	2	4	1	1	0	1	C	3	0	C5
5	1	2	17	1	5000	1	2	2	119	2	2	4	1	1	0	1	C	3	0	C6
5	1	2	17	1	5000	1	2	2	119	2	2	4	1	1	0	1	C	3	0	C7
5	1	2	17	1	5000	1	2	2	119	2	2	4	1	1	0	1	C	3	0	C8
5	1	2	17	1	5000	1	2	2	119	2	2	4	1	3	0	1	E	4	0	E1
5	1	2	17	1	5000	1	2	2	119	2	2	4	1	3	0	1	E	4	0	E2
5	1	2	17	1	5000	1	2	2	119	2	2	4	1	3	0	1	E	4	0	E3
5	1	2	17	1	5000	1	2	2	119	2	2	4	1	3	0	1	E	4	0	E4
5	1	2	17	1	5000	1	2	2	119	2	2	4	1	3	0	1	E	4	0	E5
5	1	2	17	1	5000	1	2	2	119	2	2	4	1	3	0	1	E	4	0	E6
5	1	2	17	1	5000	1	2	2	119	2	2	4	1	3	0	1	E	4	0	E7
5	1	2	17	1	5000	1	2	2	119	2	2	4	1	2	0	1	F	5	0	F1
5	1	2	17	1	5000	1	2	2	119	2	2	4	1	2	0	1	F	5	0	F2
5	1	2	17	1	5000	1	2	2	119	2	2	4	1	2	0	1	F	5	0	F3
5	1	2	17	1	5000	1	2	2	119	2	2	4	1	2	0	1	F	5	0	F4
5	1	2	17	1	5000	1	2	2	119	2	2	4	1	2	0	1	F	5	0	F5
5	1	2	17	1	5000	1	2	2	119	2	2	4	1	2	0	1	F	5	0	F6
5	1	2	17	1	5000	1	2	2	119	2	2	4	1	2	0	1	F	5	0	F7
5	1	2	17	1	5000	1	2	2	119	2	2	4	1	2	0	1	F	5	0	F8
5	1	2	17	1	5000	1	2	2	141	2	4	4	1	1	0	1	C	3	0	C9
5	1	2	17	1	5000	1	2	2	141	2	4	4	1	1	0	1	C	3	0	C10
5	1	2	17	1	5000	1	2	2	141	2	4	4	1	1	0	1	C	3	0	C11
5	1	2	17	1	5000	1	2	2	141	2	4	4	1	1	0	1	C	3	0	C12
5	1	2	17	1	5000	1	2	2	141	2	4	4	1	1	0	1	C	3	0	C13
5	1	2	17	1	5000	1	2	2	141	2	4	4	1	1	0	1	C	3	0	C14
5	1	2	17	1	5000	1	2	2	141	2	4	4	1	3	0	1	E	4	0	E8
5	1	2	17	1	5000	1	2	2	141	2	4	4	1	3	0	1	E	4	0	E10
5	1	2	17	1	5000	1	2	2	141	2	4	4	1	3	0	1	E	4	0	E11
5	1	2	17	1	5000	1	2	2	141	2	4	4	1	3	0	1	E	4	0	E12
5	1	2	17	1	5000	1	2	2	141	2	4	4	1	2	0	1	F	5	0	F10
5	1	2	17	1	5000	1	2	2	141	2	4	4	1	2	0	1	F	5	0	F12
5	1	2	17	1	5000	1	2	2	141	2	4	4	1	2	0	1	F	5	0	F13
5	1	2	17	1	5000	1	2	2	141	2	4	4	1	2	0	1	F	5	0	F14
5	1	2	17	1	5000	1	2	2	119	2	2	4	1	1	0	2	C	3	0	C1
5	1	2	17	1	5000	1	2	2	141	2	4	4	1	2	0	2	F	5	0	F11
6	1	2	17	1	10000	1	3	2	168	3	5	4	1	3	0	0	A	1	0	A17
6	1	2	17	1	10000	1	3	2	168	3	5	4	1	3	0	0	A	1	0	A18
6	1	2	17	1	10000	1	3	2	119	2	2	4	1	3	0	1	A	1	0	A1
6	1	2	17	1	10000	1	3	2	119	2	2	4	1	3	0	1	A	1	0	A2
6	1	2	17	1	10000	1	3	2	119	2	2	4	1	3	0	1	A	1	0	A3
6	1	2	17	1	10000	1	3	2	119	2	2	4	1	3	0	1	A	1	0	A4
6	1	2	17	1	10000	1	3	2	119	2	2	4	1	3	0	1	A	1	0	A5
6	1	2	17	1	10000	1	3	2	119	2	2	4	1	3	0	1	A	1	0	A6
6	1	2	17	1	10000	1	3	2	119	2	2	4	1	3	0	1	A	1	0	A7
6	1	2	17	1	10000	1	3	2	119	2	2	4	1	3	0	1	A	1	0	A8
6	1	2	17	1	10000	1	3	2	142	2	4	4	1	3	0	1	A	1	0	A10
6	1	2	17	1	10000	1	3	2	142	2	4	4	1	3	0	1	A	1	0	A11
6	1	2	17	1	10000	1	3	2	142	2	4	4	1	3	0	1	A	1	0	A12
6	1	2	17	1	10000	1	3	2	142	2	4	4	1	3	0	1	A	1	0	A13
6	1	2	17	1	10000	1	3	2	142	2	4	4	1	3	0	1	A	1	0	A14
6	1	2	17	1	10000	1	3	2	142	2	4	4	1	3	0	1	A	1	0	A16
6	1	2	17	1	20000	1	3	2	119	2	2	4	1	3	0	1	B	2	0	B1
6	1	2	17	1	20000	1	3	2	119	2	2	4	1	3	0	1	B	2	0	B2
6	1	2	17	1	20000	1	3	2	119	2	2	4	1	3	0	1	B	2	0	B3
6	1	2	17	1	20000	1	3	2	119	2	2	4	1	3	0	1	B	2	0	B5
6	1	2	17	1	20000	1	3	2	119	2	2	4	1	3	0	1	B	2	0	B6
6	1	2	17	1	20000	1	3	2	119	2	2	4	1	3	0	1	B	2	0	B7
6	1	2	17	1	20000	1	3	2	119	2	2	4	1	3	0	1	B	2	0	B8
6	1	2	17	1	20000	1	3	2	142	2	4	4	1	3	0	1	B	2	0	B9
6	1	2	17	1	20000	1	3	2	142	2	4	4	1	3	0	1	B	2	0	B11
6	1	2	17	1	20000	1	3	2	142	2	4	4	1	3	0	1	B	2	0	B12
6	1	2	17	1	20000	1	3	2	142	2	4	4	1	3	0	1	B	2	0	B14
6	1	2	17	1	20000	1	3	2	168	3	5	4	1	3	0	1	B	2	0	B15
6	1	2	17	1	20000	1	3	2	168	3	5	4	1	3	0	1	B	2	0	B17
6	1	2	17	1	10000	1	3	2	119	2	2	4	1	3	0	2	A	1	0	A9
6	1	2	17	1	10000	1	3	2	142	2	4	4	1	3	0	2	A	1	0	A15
6	1	2	17	1	20000	1	3	2	119	2	2	4	1	3	0	2	B	2	0	B4
6	1	2	17	1	20000	1	3	2	142	2	4	4	1	3	0	2	B	2	0	B10
6	1	2	17	1	20000	1	3	2	142	2	4	4	1	3	0	2	B	2	0	B13
6	1	2	17	1	20000	1	3	2	168	3	5	4	1	3	0	2	B	2	0	B16
7	0	1	15	1	15000	1	3	2	144	2	4	0	0	0	0	0	C	3	0	C10
7	0	1	15	1	15000	1	3	2	168	3	5	0	0	0	0	0	C	3	0	C14
7	0	1	15	1	15000	1	3	2	168	3	5	0	0	0	0	0	C	3	0	C16
7	0	1	15	1	15000	1	3	2	168	3	5	0	0	0	0	0	C	3	0	C18
7	0	1	15	1	15000	1	3	2	121	2	2	0	0	0	0	1	C	3	0	C1
7	0	1	15	1	15000	1	3	2	121	2	2	0	0	0	0	1	C	3	0	C2
7	0	1	15	1	15000	1	3	2	121	2	2	0	0	0	0	1	C	3	0	C3
7	0	1	15	1	15000	1	3	2	121	2	2	0	0	0	0	1	C	3	0	C4
7	0	1	15	1	15000	1	3	2	121	2	2	0	0	0	0	1	C	3	0	C5
7	0	1	15	1	15000	1	3	2	121	2	2	0	0	0	0	1	C	3	0	C6
7	0	1	15	1	15000	1	3	2	144	2	4	0	0	0	0	1	C	3	0	C7
7	0	1	15	1	15000	1	3	2	144	2	4	0	0	0	0	1	C	3	0	C8
7	0	1	15	1	15000	1	3	2	144	2	4	0	0	0	0	1	C	3	0	C9
7	0	1	15	1	15000	1	3	2	144	2	4	0	0	0	0	1	C	3	0	C12
7	0	1	15	1	15000	1	3	2	144	3	5	0	0	0	0	1	C	3	0	C13
7	0	1	15	1	15000	1	3	2	168	3	5	0	0	0	0	1	C	3	0	C15
7	0	1	15	1	15000	1	3	2	168	3	5	0	0	0	0	1	C	3	0	C17
7	0	1	15	1	15000	1	3	2	168	3	5	0	0	0	0	1	C	3	0	C19
7	0	1	15	1	15000	1	3	2	144	2	4	0	0	0	0	2	C	3	0	C11
7	1	2	15	1	15000	1	3	2	168	3	5	4	1	3	0	0	A	1	0	A15
7	1	2	15	1	15000	1	3	2	168	3	5	4	1	3	0	0	A	1	0	A16
7	1	2	15	1	15000	1	3	2	168	3	5	4	1	3	0	0	A	1	0	A21
7	1	2	15	1	15000	1	3	2	168	3	5	4	1	2	0	0	B	2	0	B15
7	1	2	15	1	15000	1	3	2	168	3	5	4	1	2	0	0	B	2	0	B20
7	1	2	15	1	15000	1	3	2	121	2	2	4	1	3	0	1	A	1	0	A1
7	1	2	15	1	15000	1	3	2	121	2	2	4	1	3	0	1	A	1	0	A2
7	1	2	15	1	15000	1	3	2	121	2	2	4	1	3	0	1	A	1	0	A3
7	1	2	15	1	15000	1	3	2	121	2	2	4	1	3	0	1	A	1	0	A4
7	1	2	15	1	15000	1	3	2	121	2	2	4	1	3	0	1	A	1	0	A5
7	1	2	15	1	15000	1	3	2	121	2	2	4	1	3	0	1	A	1	0	A6
7	1	2	15	1	15000	1	3	2	121	2	2	4	1	3	0	1	A	1	0	A7
7	1	2	15	1	15000	1	3	2	121	2	2	4	1	2	0	1	B	2	0	B2
7	1	2	15	1	15000	1	3	2	121	2	2	4	1	2	0	1	B	2	0	B3
7	1	2	15	1	15000	1	3	2	121	2	2	4	1	2	0	1	B	2	0	B4
7	1	2	15	1	15000	1	3	2	121	2	2	4	1	2	0	1	B	2	0	B5
7	1	2	15	1	15000	1	3	2	121	2	2	4	1	2	0	1	B	2	0	B6
7	1	2	15	1	15000	1	3	2	121	2	2	4	1	2	0	1	B	2	0	B7
7	1	2	15	1	15000	1	3	2	144	2	4	4	1	3	0	1	A	1	0	A8
7	1	2	15	1	15000	1	3	2	144	2	4	4	1	3	0	1	A	1	0	A10
7	1	2	15	1	15000	1	3	2	144	2	4	4	1	3	0	1	A	1	0	A11
7	1	2	15	1	15000	1	3	2	144	2	4	4	1	3	0	1	A	1	0	A12
7	1	2	15	1	15000	1	3	2	144	2	4	4	1	3	0	1	A	1	0	A13
7	1	2	15	1	15000	1	3	2	144	2	4	4	1	3	0	1	A	1	0	A14
7	1	2	15	1	15000	1	3	2	144	2	4	4	1	2	0	1	B	2	0	B9
7	1	2	15	1	15000	1	3	2	144	2	4	4	1	2	0	1	B	2	0	B10
7	1	2	15	1	15000	1	3	2	144	2	4	4	1	2	0	1	B	2	0	B11
7	1	2	15	1	15000	1	3	2	144	2	4	4	1	2	0	1	B	2	0	B12
7	1	2	15	1	15000	1	3	2	144	2	4	4	1	2	0	1	B	2	0	B13
7	1	2	15	1	15000	1	3	2	144	2	4	4	1	2	0	1	B	2	0	B14
7	1	2	15	1	15000	1	3	2	168	3	5	4	1	3	0	1	A	1	0	A17
7	1	2	15	1	15000	1	3	2	168	3	5	4	1	3	0	1	A	1	0	A18
7	1	2	15	1	15000	1	3	2	168	3	5	4	1	3	0	1	A	1	0	A19
7	1	2	15	1	15000	1	3	2	168	3	5	4	1	3	0	1	A	1	0	A20
7	1	2	15	1	15000	1	3	2	168	3	5	4	1	2	0	1	B	2	0	B16
7	1	2	15	1	15000	1	3	2	168	3	5	4	1	2	0	1	B	2	0	B17
7	1	2	15	1	15000	1	3	2	168	3	5	4	1	2	0	1	B	2	0	B19
7	1	2	15	1	15000	1	3	2	168	3	5	4	1	2	0	1	B	2	0	B21
7	1	2	15	1	15000	1	3	2	144	2	4	4	1	3	0	2	A	1	0	A9
7	1	2	15	1	15000	1	3	2	144	2	4	4	1	2	0	2	B	2	0	B8
7	1	2	15	1	15000	1	3	2	168	3	5	4	1	2	0	2	B	2	0	B18
7	1	2	15	1	15000	1	3	2	121	2	2	4	1	2	1	3	B	2	1	B1
8	1	2	16	1	10000	1	3	2	124	2	3	1	1	4	0	0	3	3	0	17
8	1	2	16	1	10000	1	3	2	124	2	3	1	1	4	0	0	3	3	0	25
8	1	2	16	1	10000	1	3	2	149	2	4	1	1	4	0	0	3	3	0	18
8	1	2	16	1	10000	1	3	2	149	2	4	1	1	4	0	0	3	3	0	19
8	1	2	16	1	10000	1	3	2	149	2	4	1	1	4	0	0	3	3	0	20
8	1	2	16	1	10000	1	3	2	149	2	4	1	1	4	0	0	3	3	0	22
8	1	2	16	1	10000	1	3	2	149	2	4	1	1	4	0	0	3	3	0	25
8	1	2	16	1	10000	1	3	2	124	2	3	4	1	4	0	0	1	1	0	2
8	1	2	16	1	10000	1	3	2	124	2	3	4	1	4	0	0	1	1	0	3
8	1	2	16	1	10000	1	3	2	132	2	3	4	1	4	0	0	1	1	0	21
8	1	2	16	1	10000	1	3	2	149	2	4	4	1	4	0	0	1	1	0	37
8	1	2	16	1	10000	1	3	2	124	2	3	13	1	4	0	0	2	2	0	30
8	1	2	16	1	10000	1	3	2	149	2	4	13	1	4	0	0	2	2	0	10
8	1	2	16	1	10000	1	3	2	124	2	3	58702	1	4	0	0	4	4	0	39
8	1	2	16	1	10000	1	3	2	132	2	3	58702	1	4	0	0	4	4	0	8
8	1	2	16	1	10000	1	3	2	149	2	4	58702	1	4	0	0	4	4	0	13
8	1	2	16	1	10000	1	3	2	149	2	4	58702	1	4	0	0	4	4	0	38
8	1	2	16	1	10000	1	3	2	149	2	4	58702	1	4	0	0	4	4	0	41
8	1	2	16	1	10000	1	3	2	124	2	3	1	1	4	0	1	3	3	0	16
8	1	2	16	1	10000	1	3	2	124	2	3	1	1	4	0	1	3	3	0	18
8	1	2	16	1	10000	1	3	2	124	2	3	1	1	4	0	1	3	3	0	19
8	1	2	16	1	10000	1	3	2	124	2	3	1	1	4	0	1	3	3	0	20
8	1	2	16	1	10000	1	3	2	124	2	3	1	1	4	0	1	3	3	0	21
8	1	2	16	1	10000	1	3	2	124	2	3	1	1	4	0	1	3	3	0	22
8	1	2	16	1	10000	1	3	2	124	2	3	1	1	4	0	1	3	3	0	23
8	1	2	16	1	10000	1	3	2	124	2	3	1	1	4	0	1	3	3	0	24
8	1	2	16	1	10000	1	3	2	132	2	3	1	1	4	0	1	3	3	0	10
8	1	2	16	1	10000	1	3	2	132	2	3	1	1	4	0	1	3	3	0	11
8	1	2	16	1	10000	1	3	2	132	2	3	1	1	4	0	1	3	3	0	12
8	1	2	16	1	10000	1	3	2	132	2	3	1	1	4	0	1	3	3	0	13
8	1	2	16	1	10000	1	3	2	132	2	3	1	1	4	0	1	3	3	0	14
8	1	2	16	1	10000	1	3	2	132	2	3	1	1	4	0	1	3	3	0	15
8	1	2	16	1	10000	1	3	2	142	2	4	1	1	4	0	1	3	3	0	7
8	1	2	16	1	10000	1	3	2	142	2	4	1	1	4	0	1	3	3	0	8
8	1	2	16	1	10000	1	3	2	142	2	4	1	1	4	0	1	3	3	0	9
8	1	2	16	1	10000	1	3	2	142	2	4	1	1	4	0	1	3	3	0	10
8	1	2	16	1	10000	1	3	2	149	2	4	1	1	4	0	1	3	3	0	21
8	1	2	16	1	10000	1	3	2	149	2	4	1	1	4	0	1	3	3	0	23
8	1	2	16	1	10000	1	3	2	149	2	4	1	1	4	0	1	3	3	0	24
8	1	2	16	1	10000	1	3	2	124	2	3	4	1	4	0	1	1	1	0	1
8	1	2	16	1	10000	1	3	2	124	2	3	4	1	4	0	1	1	1	0	4
8	1	2	16	1	10000	1	3	2	124	2	3	4	1	4	0	1	1	1	0	5
8	1	2	16	1	10000	1	3	2	124	2	3	4	1	4	0	1	1	1	0	31
8	1	2	16	1	10000	1	3	2	124	2	3	4	1	4	0	1	1	1	0	32
8	1	2	16	1	10000	1	3	2	124	2	3	4	1	4	0	1	1	1	0	33
8	1	2	16	1	10000	1	3	2	124	2	3	4	1	4	0	1	1	1	0	34
8	1	2	16	1	10000	1	3	2	124	2	3	4	1	4	0	1	1	1	0	35
8	1	2	16	1	10000	1	3	2	132	2	3	4	1	4	0	1	1	1	0	1
8	1	2	16	1	10000	1	3	2	132	2	3	4	1	4	0	1	1	1	0	3
8	1	2	16	1	10000	1	3	2	132	2	3	4	1	4	0	1	1	1	0	19
8	1	2	16	1	10000	1	3	2	132	2	3	4	1	4	0	1	1	1	0	20
8	1	2	16	1	10000	1	3	2	142	2	4	4	1	4	0	1	1	1	0	1
8	1	2	16	1	10000	1	3	2	142	2	4	4	1	4	0	1	1	1	0	2
8	1	2	16	1	10000	1	3	2	142	2	4	4	1	4	0	1	1	1	0	13
8	1	2	16	1	10000	1	3	2	142	2	4	4	1	4	0	1	1	1	0	14
8	1	2	16	1	10000	1	3	2	149	2	4	4	1	4	0	1	1	1	0	1
8	1	2	16	1	10000	1	3	2	149	2	4	4	1	4	0	1	1	1	0	2
8	1	2	16	1	10000	1	3	2	149	2	4	4	1	4	0	1	1	1	0	3
8	1	2	16	1	10000	1	3	2	149	2	4	4	1	4	0	1	1	1	0	4
8	1	2	16	1	10000	1	3	2	149	2	4	4	1	4	0	1	1	1	0	32
8	1	2	16	1	10000	1	3	2	149	2	4	4	1	4	0	1	1	1	0	33
8	1	2	16	1	10000	1	3	2	149	2	4	4	1	4	0	1	1	1	0	34
8	1	2	16	1	10000	1	3	2	149	2	4	4	1	4	0	1	1	1	0	35
8	1	2	16	1	10000	1	3	2	149	2	4	4	1	4	0	1	1	1	0	36
8	1	2	16	1	10000	1	3	2	124	2	3	13	1	4	0	1	2	2	0	6
8	1	2	16	1	10000	1	3	2	124	2	3	13	1	4	0	1	2	2	0	7
8	1	2	16	1	10000	1	3	2	124	2	3	13	1	4	0	1	2	2	0	8
8	1	2	16	1	10000	1	3	2	124	2	3	13	1	4	0	1	2	2	0	9
8	1	2	16	1	10000	1	3	2	124	2	3	13	1	4	0	1	2	2	0	10
8	1	2	16	1	10000	1	3	2	124	2	3	13	1	4	0	1	2	2	0	26
8	1	2	16	1	10000	1	3	2	124	2	3	13	1	4	0	1	2	2	0	27
8	1	2	16	1	10000	1	3	2	124	2	3	13	1	4	0	1	2	2	0	28
8	1	2	16	1	10000	1	3	2	132	2	3	13	1	4	0	1	2	2	0	4
8	1	2	16	1	10000	1	3	2	132	2	3	13	1	4	0	1	2	2	0	5
8	1	2	16	1	10000	1	3	2	132	2	3	13	1	4	0	1	2	2	0	6
8	1	2	16	1	10000	1	3	2	132	2	3	13	1	4	0	1	2	2	0	17
8	1	2	16	1	10000	1	3	2	132	2	3	13	1	4	0	1	2	2	0	18
8	1	2	16	1	10000	1	3	2	142	2	4	13	1	4	0	1	2	2	0	3
8	1	2	16	1	10000	1	3	2	142	2	4	13	1	4	0	1	2	2	0	4
8	1	2	16	1	10000	1	3	2	142	2	4	13	1	4	0	1	2	2	0	11
8	1	2	16	1	10000	1	3	2	142	2	4	13	1	4	0	1	2	2	0	12
8	1	2	16	1	10000	1	3	2	149	2	4	13	1	4	0	1	2	2	0	6
8	1	2	16	1	10000	1	3	2	149	2	4	13	1	4	0	1	2	2	0	7
8	1	2	16	1	10000	1	3	2	149	2	4	13	1	4	0	1	2	2	0	8
8	1	2	16	1	10000	1	3	2	149	2	4	13	1	4	0	1	2	2	0	9
8	1	2	16	1	10000	1	3	2	149	2	4	13	1	4	0	1	2	2	0	11
8	1	2	16	1	10000	1	3	2	149	2	4	13	1	4	0	1	2	2	0	27
8	1	2	16	1	10000	1	3	2	149	2	4	13	1	4	0	1	2	2	0	29
8	1	2	16	1	10000	1	3	2	149	2	4	13	1	4	0	1	2	2	0	30
8	1	2	16	1	10000	1	3	2	149	2	4	13	1	4	0	1	2	2	0	31
8	1	2	16	1	10000	1	3	2	124	2	3	58702	1	4	0	1	4	4	0	11
8	1	2	16	1	10000	1	3	2	124	2	3	58702	1	4	0	1	4	4	0	12
8	1	2	16	1	10000	1	3	2	124	2	3	58702	1	4	0	1	4	4	0	13
8	1	2	16	1	10000	1	3	2	124	2	3	58702	1	4	0	1	4	4	0	14
8	1	2	16	1	10000	1	3	2	124	2	3	58702	1	4	0	1	4	4	0	15
8	1	2	16	1	10000	1	3	2	124	2	3	58702	1	4	0	1	4	4	0	36
8	1	2	16	1	10000	1	3	2	124	2	3	58702	1	4	0	1	4	4	0	37
8	1	2	16	1	10000	1	3	2	124	2	3	58702	1	4	0	1	4	4	0	38
8	1	2	16	1	10000	1	3	2	124	2	3	58702	1	4	0	1	4	4	0	40
8	1	2	16	1	10000	1	3	2	132	2	3	58702	1	4	0	1	4	4	0	7
8	1	2	16	1	10000	1	3	2	132	2	3	58702	1	4	0	1	4	4	0	9
8	1	2	16	1	10000	1	3	2	132	2	3	58702	1	4	0	1	4	4	0	22
8	1	2	16	1	10000	1	3	2	132	2	3	58702	1	4	0	1	4	4	0	23
8	1	2	16	1	10000	1	3	2	132	2	3	58702	1	4	0	1	4	4	0	24
8	1	2	16	1	10000	1	3	2	142	2	4	58702	1	4	0	1	4	4	0	5
8	1	2	16	1	10000	1	3	2	142	2	4	58702	1	4	0	1	4	4	0	6
8	1	2	16	1	10000	1	3	2	142	2	4	58702	1	4	0	1	4	4	0	15
8	1	2	16	1	10000	1	3	2	142	2	4	58702	1	4	0	1	4	4	0	16
8	1	2	16	1	10000	1	3	2	149	2	4	58702	1	4	0	1	4	4	0	12
8	1	2	16	1	10000	1	3	2	149	2	4	58702	1	4	0	1	4	4	0	15
8	1	2	16	1	10000	1	3	2	149	2	4	58702	1	4	0	1	4	4	0	16
8	1	2	16	1	10000	1	3	2	149	2	4	58702	1	4	0	1	4	4	0	39
8	1	2	16	1	10000	1	3	2	149	2	4	58702	1	4	0	1	4	4	0	40
8	1	2	16	1	10000	1	3	2	132	2	3	4	1	4	0	2	1	1	0	2
8	1	2	16	1	10000	1	3	2	149	2	4	4	1	4	0	2	1	1	0	5
8	1	2	16	1	10000	1	3	2	149	2	4	58702	1	4	0	2	4	4	0	17
8	1	2	16	1	10000	1	3	2	124	2	3	13	1	4	0		2	2	0	29
8	1	2	16	1	10000	1	3	2	149	2	4	1	1	4	0		3	3	0	26
8	1	2	16	1	10000	1	3	2	132	2	3	13	1	4	0		2	2	0	16
8	1	2	16	1	10000	1	3	2	149	2	4	13	1	4	0		2	2	0	28
8	1	2	16	1	10000	1	3	2	149	2	4	58702	1	4	0		4	4	0	14
9	0	1	17	1	10000	1	3	2	125	2	3	0	0	0	0	0	C10	5	0	10
9	0	1	17	1	10000	1	3	2	145	2	4	0	0	0	0	0	C10	5	0	49
9	0	1	17	1	10000	1	3	2	145	2	4	0	0	0	0	0	C10	5	0	56
9	0	1	17	1	20000	1	3	2	125	2	3	0	0	0	0	0	C20	6	0	13
9	0	1	17	1	20000	1	3	2	145	2	4	0	0	0	0	0	C20	6	0	57
9	0	1	17	1	10000	1	3	2	125	2	3	0	0	0	0	1	C10	5	0	9
9	0	1	17	1	10000	1	3	2	145	2	4	0	0	0	0	1	C10	5	0	50
9	0	1	17	1	10000	1	3	2	145	2	4	0	0	0	0	1	C10	5	0	51
9	0	1	17	1	10000	1	3	2	145	2	4	0	0	0	0	1	C10	5	0	54
9	0	1	17	1	10000	1	3	2	145	2	4	0	0	0	0	1	C10	5	0	55
9	0	1	17	1	20000	1	3	2	145	2	4	0	0	0	0	1	C20	6	0	59
9	0	1	17	1	20000	1	3	2	145	2	4	0	0	0	0	1	C20	6	0	63
9	0	1	17	1	10000	1	3	2	125	2	3	0	0	0	0	2	C10	5	0	11
9	0	1	17	1	10000	1	3	2	125	2	3	0	0	0	0	2	C10	5	0	12
9	0	1	17	1	10000	1	3	2	145	2	4	0	0	0	0	2	C10	5	0	52
9	0	1	17	1	10000	1	3	2	145	2	4	0	0	0	0	2	C10	5	0	53
9	0	1	17	1	20000	1	3	2	125	2	3	0	0	0	0	2	C20	6	0	14
9	0	1	17	1	20000	1	3	2	125	2	3	0	0	0	0	2	C20	6	0	15
9	0	1	17	1	20000	1	3	2	125	2	3	0	0	0	0	2	C20	6	0	16
9	0	1	17	1	20000	1	3	2	145	2	4	0	0	0	0	2	C20	6	0	58
9	0	1	17	1	20000	1	3	2	145	2	4	0	0	0	0	2	C20	6	0	60
9	0	1	17	1	20000	1	3	2	145	2	4	0	0	0	0	2	C20	6	0	61
9	0	1	17	1	20000	1	3	2	145	2	4	0	0	0	0	2	C20	6	0	62
9	0	1	17	1	20000	1	3	2	145	2	4	0	0	0	1	3	C20	6	0	64
9	1	2	17	1	10000	1	3	2	125	2	3	100	1	3	0	0	D10	7	0	19
9	1	2	17	1	10000	1	3	2	125	2	3	100	1	3	0	0	D10	7	0	20
9	1	2	17	1	10000	1	3	2	145	2	4	100	1	3	0	0	D10	7	0	67
9	1	2	17	1	10000	1	3	2	145	2	4	100	1	3	0	1	D10	7	0	66
9	1	2	17	1	10000	1	3	2	145	2	4	100	1	3	0	1	D10	7	0	69
9	1	2	17	1	20000	1	3	2	145	2	4	100	1	3	0	1	D20	8	0	73
9	1	2	17	1	20000	1	3	2	145	2	4	100	1	3	0	1	D20	8	0	76
9	1	2	17	1	20000	1	3	2	145	2	4	100	1	3	0	1	D20	8	0	77
9	1	2	17	1	10000	1	3	2	125	2	3	100	1	3	0	2	D10	7	0	17
9	1	2	17	1	10000	1	3	2	125	2	3	100	1	3	0	2	D10	7	0	18
9	1	2	17	1	10000	1	3	2	145	2	4	100	1	3	0	2	D10	7	0	65
9	1	2	17	1	10000	1	3	2	145	2	4	100	1	3	0	2	D10	7	0	68
9	1	2	17	1	10000	1	3	2	145	2	4	100	1	3	0	2	D10	7	0	70
9	1	2	17	1	10000	1	3	2	145	2	4	100	1	3	0	2	D10	7	0	71
9	1	2	17	1	10000	1	3	2	145	2	4	100	1	3	0	2	D10	7	0	72
9	1	2	17	1	20000	1	3	2	125	2	3	100	1	3	0	2	D20	8	0	21
9	1	2	17	1	20000	1	3	2	125	2	3	100	1	3	0	2	D20	8	0	23
9	1	2	17	1	20000	1	3	2	125	2	3	100	1	3	0	2	D20	8	0	24
9	1	2	17	1	20000	1	3	2	145	2	4	100	1	3	0	2	D20	8	0	74
9	1	2	17	1	20000	1	3	2	145	2	4	100	1	3	0	2	D20	8	0	75
9	1	2	17	1	20000	1	3	2	145	2	4	100	1	3	0	2	D20	8	0	79
9	1	2	17	1	20000	1	3	2	125	2	3	100	1	3	1	3	D20	8	0	22
9	1	2	17	1	20000	1	3	2	145	2	4	100	1	3	1	3	D20	8	0	78
9	2	1	30	2	10000	1	3	2	125	2	3	0	0	0	0	0	A10	1	0	2
9	2	1	30	2	10000	1	3	2	125	2	3	0	0	0	0	0	A10	1	0	3
9	2	1	30	2	10000	1	3	2	145	2	4	0	0	0	0	0	A10	1	0	34
9	2	1	30	2	20000	1	3	2	125	2	3	0	0	0	0	0	A20	2	0	7
9	2	1	30	2	20000	1	3	2	145	2	4	0	0	0	0	1	A20	2	0	42
9	2	1	30	2	10000	1	3	2	145	2	4	0	0	0	0	2	A10	1	0	35
9	2	1	30	2	10000	1	3	2	145	2	4	0	0	0	0	2	A10	1	0	37
9	2	1	30	2	10000	1	3	2	145	2	4	0	0	0	0	2	A10	1	0	38
9	2	1	30	2	20000	1	3	2	125	2	3	0	0	0	0	2	A20	2	0	8
9	2	1	30	2	20000	1	3	2	145	2	4	0	0	0	0	2	A20	2	0	41
9	2	1	30	2	20000	1	3	2	145	2	4	0	0	0	0	2	A20	2	0	43
9	2	1	30	2	20000	1	3	2	145	2	4	0	0	0	0	2	A20	2	0	44
9	2	1	30	2	20000	1	3	2	145	2	4	0	0	0	0	2	A20	2	0	47
9	2	1	30	2	10000	1	3	2	125	2	3	0	0	0	1	3	A10	1	0	1
9	2	1	30	2	10000	1	3	2	125	2	3	0	0	0	1	3	A10	1	0	4
9	2	1	30	2	10000	1	3	2	145	2	4	0	0	0	1	3	A10	1	0	39
9	2	1	30	2	20000	1	3	2	125	2	3	0	0	0	1	3	A20	2	0	5
9	2	1	30	2	20000	1	3	2	125	2	3	0	0	0	1	3	A20	2	0	6
9	2	1	30	2	20000	1	3	2	145	2	4	0	0	0	1	3	A20	2	0	46
9	2	1	30	2	10000	1	3	2	145	2	4	0	0	0	1	3	A10	1	1	33
9	2	1	30	2	10000	1	3	2	145	2	4	0	0	0	1	3	A10	1	1	36
9	2	1	30	2	20000	1	3	2	145	2	4	0	0	0	1	3	A20	2	1	45
9	2	1	30	2	20000	1	3	2	145	2	4	0	0	0	1	3	A20	2	1	48
9	2	1	30	2	10000	1	3	2	145	2	4	0	0	0	0		A10	1	0	40
9	3	2	30	2	10000	1	3	2	125	2	3	100	1	3	0	0	B10	3	0	28
9	3	2	30	2	20000	1	3	2	145	2	4	100	1	3	0	1	B20	4	0	94
9	3	2	30	2	10000	1	3	2	145	2	4	100	1	3	0	2	B10	3	0	83
9	3	2	30	2	10000	1	3	2	145	2	4	100	1	3	0	2	B10	3	0	86
9	3	2	30	2	20000	1	3	2	125	2	3	100	1	3	0	2	B20	4	0	30
9	3	2	30	2	20000	1	3	2	145	2	4	100	1	3	0	2	B20	4	0	96
9	3	2	30	2	10000	1	3	2	125	2	3	100	1	3	1	3	B10	3	0	25
9	3	2	30	2	10000	1	3	2	125	2	3	100	1	3	1	3	B10	3	0	27
9	3	2	30	2	20000	1	3	2	125	2	3	100	1	3	1	3	B20	4	0	32
9	3	2	30	2	20000	1	3	2	145	2	4	100	1	3	1	3	B20	4	0	89
9	3	2	30	2	20000	1	3	2	145	2	4	100	1	3	1	3	B20	4	0	95
9	3	2	30	2	10000	1	3	2	125	2	3	100	1	3	1	3	B10	3	1	26
9	3	2	30	2	10000	1	3	2	145	2	4	100	1	3	1	3	B10	3	1	80
9	3	2	30	2	10000	1	3	2	145	2	4	100	1	3	1	3	B10	3	1	81
9	3	2	30	2	10000	1	3	2	145	2	4	100	1	3	1	3	B10	3	1	82
9	3	2	30	2	10000	1	3	2	145	2	4	100	1	3	1	3	B10	3	1	84
9	3	2	30	2	10000	1	3	2	145	2	4	100	1	3	1	3	B10	3	1	85
9	3	2	30	2	10000	1	3	2	145	2	4	100	1	3	1	3	B10	3	1	87
9	3	2	30	2	10000	1	3	2	145	2	4	100	1	3	1	3	B10	3	1	88
9	3	2	30	2	20000	1	3	2	125	2	3	100	1	3	1	3	B20	4	1	29
9	3	2	30	2	20000	1	3	2	125	2	3	100	1	3	1	3	B20	4	1	31
9	3	2	30	2	20000	1	3	2	145	2	4	100	1	3	1	3	B20	4	1	90
9	3	2	30	2	20000	1	3	2	145	2	4	100	1	3	1	3	B20	4	1	91
9	3	2	30	2	20000	1	3	2	145	2	4	100	1	3	1	3	B20	4	1	92
9	3	2	30	2	20000	1	3	2	145	2	4	100	1	3	1	3	B20	4	1	93
