# Supplementary material for: Developing an experimental necrotic enteritis model in turkeys - the impact of Clostridium perfringens, Eimeria meleagrimitis and host age on frequency of severe intestinal lesions
Source: BMC Vet Res. 2020 Feb 18;16:63. doi: 10.1186/s12917-020-2270-5 (PMC7029515; doi:10.1186/s12917-020-2270-5)
Supplement: Supplementary file 3 — Additional file 3. Data supporting conclusions regarding impact of study variables on OPG counts. [file 12917_2020_2270_MOESM3_ESM.xlsx]

## Sheet: Ark1
exp	trtmnt	treatment	age	turkey Age	EM dose	EMdoseC	hours	HoursC3	HoursC	CP isolate	CP inoculation	CP days	OPG	logOPG	# birds
1	0	0	17	1	0	0	127	2	3	0	0	0	1	0	1
1	0	1	17	1	5000	2	127	2	3	0	0	0	16240000	7.21059	1
1	0	1	17	1	20000	2	127	2	3	0	0	0	775200	5.88941	1
1	1	2	17	1	5000	2	127	2	3	13	1	3	740000	5.86923	5
1	1	2	17	1	20000	2	127	2	3	13	1	3	1100000	6.04139	5
1	1	2	17	1	20000	2	127	2	3	4	1	3	3280000	6.51587	5
1	1	2	17	1	5000	2	129	2	3	4	1	3	6040000	6.78104	5
1	0	0	17	1	0	0	169	3	5	0	0	0	1	0	1
1	0	1	17	1	5000	2	169	3	5	0	0	0	344000	5.53656	1
1	0	1	17	1	20000	2	169	3	5	0	0	0	287000	5.45788	1
1	1	2	17	1	5000	2	169	3	5	13	1	3	39000	4.59106	5
1	1	2	17	1	5000	2	169	3	5	4	1	3	97000	4.98677	5
1	1	2	17	1	20000	2	169	3	5	13	1	3	22700	4.35603	5
1	1	2	17	1	20000	2	169	3	5	4	1	3	287000	5.45788	5
2	0	0	17	1	0	0	99	1	1	0	0	0	1	0	6
2	0	1	17	1	250	1	99	1	1	0	0	0	1	0	6
2	1	2	17	1	250	1	99	1	1	4	1	3	1	0	6
2	1	2	17	1	250	1	99	1	1	4	1	2	1	0	6
2	1	2	17	1	250	1	99	1	1	4	1	3	1	0	6
2	1	2	17	1	250	1	99	1	1	36	1	3	1	0	6
2	0	0	17	1	0	0	123	2	3	0	0	0	1	0	6
2	0	1	17	1	250	1	123	2	3	0	0	0	144000	5.15836	6
2	1	2	17	1	250	1	123	2	3	4	1	3	31800	4.50243	6
2	1	2	17	1	250	1	123	2	3	4	1	3	72800	4.86213	6
2	1	2	17	1	250	1	123	2	3	4	1	2	98000	4.99123	6
2	1	2	17	1	250	1	123	2	3	36	1	3	2298000	6.36135	6
2	0	0	17	1	0	0	145	2	4	0	0	0	1	0	6
2	0	1	17	1	250	1	145	2	4	0	0	0	31800	4.50243	6
2	1	2	17	1	250	1	145	2	4	4	1	3	398000	5.59988	6
2	1	2	17	1	250	1	145	2	4	36	1	3	406000	5.60853	6
2	1	2	17	1	250	1	145	2	4	4	1	2	560000	5.74819	6
2	1	2	17	1	250	1	145	2	4	4	1	3	1280000	6.10721	6
3	0	0	17	1	0	0	97	1	1	0	0	0	1	0	6
3	0	1	17	1	1600	1	97	1	1	0	0	0	1	0	6
3	1	2	17	1	1600	1	97	1	1	4	1	3	1	0	6
3	1	2	17	1	1600	1	97	1	1	13	1	3	1	0	6
3	1	2	17	1	1600	1	97	1	1	36	1	3	1	0	6
3	0	0	17	1	0	0	121	2	2	0	0	0	1	0	6
3	0	1	17	1	1600	1	121	2	2	0	0	0	1	0	6
3	1	2	17	1	1600	1	121	2	2	4	1	3	1	0	7
3	1	2	17	1	1600	1	121	2	2	13	1	3	1	0	6
3	1	2	17	1	1600	1	121	2	2	36	1	3	1	0	7
3	0	0	17	1	0	0	145	2	4	0	0	0	1	0	6
3	0	1	17	1	1600	1	145	2	4	0	0	0	2300000	6.36173	6
3	1	2	17	1	1600	1	145	2	4	4	1	3	1380000	6.13988	7
3	1	2	17	1	1600	1	145	2	4	36	1	3	2190000	6.34044	7
3	1	2	17	1	1600	1	145	2	4	13	1	3	6740000	6.82866	7
3	0	0	17	1	0	0	168	3	5	0	0	0	1	0	4
3	1	2	17	1	1600	1	168	3	5	4	1	3	1480000	6.17026	4
3	1	2	17	1	1600	1	168	3	5	36	1	3	1640000	6.21484	4
3	1	2	17	1	1600	1	168	3	5	13	1	3	2424000	6.38453	4
4	0	0	17	1	0	0	99	1	1	0	0	0	1	0	2
4	0	1	17	1	5000	2	99	1	1	0	0	0	1	0	4
4	0	1	17	1	15000	2	99	1	1	0	0	0	1	0	4
4	1	2	17	1	5000	2	99	1	1	4	1	3	1	0	4
4	1	2	17	1	5000	2	99	1	1	13	1	3	1	0	4
4	1	2	17	1	15000	2	99	1	1	4	1	3	1	0	4
4	1	2	17	1	15000	2	99	1	1	13	1	3	1	0	4
4	0	0	17	1	0	0	123	2	3	0	0	0	1	0	2
4	0	1	17	1	5000	2	123	2	3	0	0	0	1530000	6.18469	4
4	0	1	17	1	15000	2	123	2	3	0	0	0	2540000	6.40483	4
4	1	2	17	1	5000	2	123	2	3	13	1	3	2920000	6.46538	6
4	1	2	17	1	5000	2	123	2	3	4	1	3	6440000	6.80889	6
4	1	2	17	1	15000	2	123	2	3	13	1	3	2140000	6.33041	7
4	1	2	17	1	15000	2	123	2	3	4	1	3	4160000	6.61909	6
4	0	0	17	1	0	0	147	2	4	0	0	0	1	0	2
4	0	1	17	1	5000	2	147	2	4	0	0	0	258000	5.41162	6
4	0	1	17	1	15000	2	147	2	4	0	0	0	274000	5.43775	6
4	1	2	17	1	5000	2	147	2	4	4	1	3	124000	5.09342	6
4	1	2	17	1	5000	2	147	2	4	13	1	3	216000	5.33445	6
4	1	2	17	1	15000	2	147	2	4	4	1	3	40000	4.60206	6
4	1	2	17	1	15000	2	147	2	4	13	1	3	46000	4.66276	6
4	0	0	17	1	0	0	171	3	5	0	0	0	1	0	2
4	0	1	17	1	5000	2	171	3	5	0	0	0	19000	4.27875	7
4	0	1	17	1	15000	2	171	3	5	0	0	0	65000	4.81291	6
4	1	2	17	1	5000	2	171	3	5	13	1	3	27800	4.44404	8
4	1	2	17	1	5000	2	171	3	5	4	1	3	39600	4.5977	6
4	1	2	17	1	15000	2	171	3	5	4	1	3	103000	5.01284	7
4	1	2	17	1	15000	2	171	3	5	13	1	3	300000	5.47712	6
5	0	0	17	1	0	0	119	2	2	0	0	0	1	0	7
5	0	1	17	1	5000	2	119	2	2	0	0	0	10200	4.0086	8
5	1	2	17	1	5000	2	119	2	2	4	1	3	41800	4.62118	7
5	1	2	17	1	5000	2	119	2	2	4	1	1	98600	4.99388	8
5	1	2	17	1	5000	2	119	2	2	4	1	2	110000	5.04139	8
5	0	0	17	1	0	0	141	2	4	0	0	0	1	0	6
5	0	1	17	1	5000	2	141	2	4	0	0	0	616000	5.78958	6
5	1	2	17	1	5000	2	141	2	4	4	1	2	840000	5.92428	6
5	1	2	17	1	5000	2	141	2	4	4	1	3	1100000	6.04139	6
5	1	2	17	1	5000	2	141	2	4	4	1	1	1120000	6.04922	6
6	1	2	17	1	10000	2	119	2	2	4	1	3	8200	3.91381	9
6	1	2	17	1	20000	2	119	2	2	4	1	3	2600	3.41497	8
6	1	2	17	1	10000	2	142	2	4	4	1	3	676000	5.82995	7
6	1	2	17	1	20000	2	142	2	4	4	1	3	1252000	6.0976	6
6	1	2	17	1	10000	2	168	3	5	4	1	3	538000	5.73078	2
6	1	2	17	1	20000	2	168	3	5	4	1	3	1580000	6.19866	3
7	0	1	15	1	15000	2	121	2	2	0	0	0	1540000	6.18752	6
7	1	2	15	1	15000	2	121	2	2	4	1	2	1320000	6.12057	7
7	1	2	15	1	15000	2	121	2	2	4	1	3	4400000	6.64345	7
7	0	1	15	1	15000	2	144	2	4	0	0	0	374000	5.57287	7
7	1	2	15	1	15000	2	144	2	4	4	1	2	572000	5.7574	7
7	1	2	15	1	15000	2	144	2	4	4	1	3	946000	5.97589	7
7	0	1	15	1	15000	2	168	3	5	0	0	0	458000	5.66087	6
7	1	2	15	1	15000	2	168	3	5	4	1	2	766000	5.88423	7
7	1	2	15	1	15000	2	168	3	5	4	1	3	870000	5.93952	7
8	1	2	16	1	10000	2	124	2	3	58702	1	4	185600	5.26858	5
8	1	2	16	1	10000	2	124	2	3	4	1	4	307200	5.48742	5
8	1	2	16	1	10000	2	124	2	3	13	1	4	320000	5.50515	5
8	1	2	16	1	10000	2	124	2	3	58702	1	4	332800	5.52218	5
8	1	2	16	1	10000	2	124	2	3	4	1	4	492800	5.69267	5
8	1	2	16	1	10000	2	124	2	3	13	1	4	492800	5.69267	5
8	1	2	16	1	10000	2	124	2	3	1	1	4	556800	5.7457	5
8	1	2	16	1	10000	2	124	2	3	1	1	4	1254400	6.09844	5
8	1	2	16	1	10000	2	132	2	3	1	1	4	186700	5.27114	3
8	1	2	16	1	10000	2	132	2	3	58702	1	4	626670	5.79704	3
8	1	2	16	1	10000	2	132	2	3	1	1	4	640000	5.80618	3
8	1	2	16	1	10000	2	132	2	3	4	1	4	666670	5.82391	3
8	1	2	16	1	10000	2	132	2	3	4	1	4	1224000	6.08778	3
8	1	2	16	1	10000	2	132	2	3	58702	1	4	1360000	6.13354	3
8	1	2	16	1	10000	2	132	2	3	13	1	4	1400000	6.14613	3
8	1	2	16	1	10000	2	132	2	3	13	1	4	2180000	6.33846	3
8	1	2	16	1	10000	2	142	2	4	13	1	4	162000	5.20952	2
8	1	2	16	1	10000	2	142	2	4	58702	1	4	268000	5.42813	2
8	1	2	16	1	10000	2	142	2	4	1	1	4	600300	5.77837	2
8	1	2	16	1	10000	2	142	2	4	4	1	4	722000	5.85854	2
8	1	2	16	1	10000	2	142	2	4	13	1	4	740950	5.86979	2
8	1	2	16	1	10000	2	142	2	4	4	1	4	1100000	6.04139	2
8	1	2	16	1	10000	2	142	2	4	58702	1	4	1549800	6.19028	2
8	1	2	16	1	10000	2	142	2	4	1	1	4	1694000	6.22891	2
8	1	2	16	1	10000	2	149	2	4	1	1	4	374000	5.57287	4
8	1	2	16	1	10000	2	149	2	4	58702	1	4	660000	5.81954	6
8	1	2	16	1	10000	2	149	2	4	4	1	4	662000	5.82086	5
8	1	2	16	1	10000	2	149	2	4	58702	1	4	682000	5.83378	4
8	1	2	16	1	10000	2	149	2	4	1	1	4	706000	5.8488	5
8	1	2	16	1	10000	2	149	2	4	13	1	4	814000	5.91062	6
8	1	2	16	1	10000	2	149	2	4	4	1	4	902000	5.95521	6
8	1	2	16	1	10000	2	149	2	4	13	1	4	1320000	6.12057	5
9	0	1	17	1	10000	2	125	2	3	0	0	0	17400	4.24055	4
9	2	1	30	2	10000	2	125	2	3	0	0	0	18400	4.26482	4
9	0	1	17	1	20000	2	125	2	3	0	0	0	371304	5.56973	4
9	2	1	30	2	20000	2	125	2	3	0	0	0	35720	4.55291	4
9	1	2	17	1	10000	2	125	2	3	100	1	3	23080	4.36324	4
9	3	2	30	2	10000	2	125	2	3	100	1	3	39560	4.59726	4
9	1	2	17	1	20000	2	125	2	3	100	1	3	45200	4.65514	4
9	3	2	30	2	20000	2	125	2	3	100	1	3	182400	5.26102	4
9	0	1	17	1	10000	2	145	2	4	0	0	0	720000	5.85733	8
9	2	1	30	2	10000	2	145	2	4	0	0	0	888000	5.94841	8
9	0	1	17	1	20000	2	145	2	4	0	0	0	1740000	6.24055	8
9	2	1	30	2	20000	2	145	2	4	0	0	0	988000	5.99476	8
9	1	2	17	1	10000	2	145	2	4	100	1	3	1660000	6.22011	8
9	3	2	30	2	10000	2	145	2	4	100	1	3	2400000	6.38021	9
9	1	2	17	1	20000	2	145	2	4	100	1	3	4180000	6.62118	7
9	3	2	30	2	20000	2	145	2	4	100	1	3	1180000	6.07188	8
