# Supplementary material for: Developing an experimental necrotic enteritis model in turkeys - the impact of Clostridium perfringens, Eimeria meleagrimitis and host age on frequency of severe intestinal lesions
Source: BMC Vet Res. 2020 Feb 18;16:63. doi: 10.1186/s12917-020-2270-5 (PMC7029515; doi:10.1186/s12917-020-2270-5)
Supplement: Supplementary file 4 — Additional file 4. Data supporting conclusions on the ability to differentiate statistically between levels of study variables when using three different outcome variables. [file 12917_2020_2270_MOESM4_ESM.xlsx]

## Sheet: data nye tab
exp	trtmnt	treatment	age	age2	dose	EM inoculation	EMdoseC2	EMdoseC	hours	HoursCat	HoursC	CP	CP2	CP days	# birds	OPG	logOPG	Score3	# score3	% score3
1	0	0	17	1	0	0	0	0	127	2	3	0	0	0	1	1	0	0	0	0
1	0	0	17	1	0	0	0	0	145	2	4	0	0	0	1			0	0	0
1	0	0	17	1	0	0	0	0	169	3	5	0	0	0	1	1	0	0	0	0
1	0	1	17	1	5000	1	2	2	127	2	3	0	0	0	1	16240000	7.21059	0	0	0
1	0	1	17	1	5000	1	2	2	145	2	4	0	0	0	1			0	0	0
1	0	1	17	1	5000	1	2	2	169	3	5	0	0	0	1	344000	5.53656	0	0	0
1	1	2	17	1	5000	1	2	2	129	2	3	4	1	3	5	6040000	6.78104	0	2	40
1	1	2	17	1	5000	1	2	2	129	2	3	4	1	3	5	6040000	6.78104	0	2	40
1	1	2	17	1	5000	1	2	2	129	2	3	4	1	3	5	6040000	6.78104	0	2	40
1	1	2	17	1	5000	1	2	2	129	2	3	4	1	3	5	6040000	6.78104	1	2	40
1	1	2	17	1	5000	1	2	2	129	2	3	4	1	3	5	6040000	6.78104	1	2	40
1	1	2	17	1	5000	1	2	2	145	2	4	4	1	3	5			0	0	0
1	1	2	17	1	5000	1	2	2	145	2	4	4	1	3	5			0	0	0
1	1	2	17	1	5000	1	2	2	145	2	4	4	1	3	5			0	0	0
1	1	2	17	1	5000	1	2	2	145	2	4	4	1	3	5			0	0	0
1	1	2	17	1	5000	1	2	2	145	2	4	4	1	3	5			0	0	0
1	1	2	17	1	5000	1	2	2	169	3	5	4	1	3	5	97000	4.98677	0	0	0
1	1	2	17	1	5000	1	2	2	169	3	5	4	1	3	5	97000	4.98677	0	0	0
1	1	2	17	1	5000	1	2	2	169	3	5	4	1	3	5	97000	4.98677	0	0	0
1	1	2	17	1	5000	1	2	2	169	3	5	4	1	3	5	97000	4.98677	0	0	0
1	1	2	17	1	5000	1	2	2	169	3	5	4	1	3	5	97000	4.98677	0	0	0
1	1	2	17	1	5000	1	2	2	127	2	3	13	1	3	5	740000	5.86923	0	2	40
1	1	2	17	1	5000	1	2	2	127	2	3	13	1	3	5	740000	5.86923	0	2	40
1	1	2	17	1	5000	1	2	2	127	2	3	13	1	3	5	740000	5.86923	0	2	40
1	1	2	17	1	5000	1	2	2	127	2	3	13	1	3	5	740000	5.86923	1	2	40
1	1	2	17	1	5000	1	2	2	127	2	3	13	1	3	5	740000	5.86923	1	2	40
1	1	2	17	1	5000	1	2	2	145	2	4	13	1	3	5			0	0	0
1	1	2	17	1	5000	1	2	2	145	2	4	13	1	3	5			0	0	0
1	1	2	17	1	5000	1	2	2	145	2	4	13	1	3	5			0	0	0
1	1	2	17	1	5000	1	2	2	145	2	4	13	1	3	5			0	0	0
1	1	2	17	1	5000	1	2	2	145	2	4	13	1	3	5			0	0	0
1	1	2	17	1	5000	1	2	2	169	3	5	13	1	3	5	39000	4.59106	0	0	0
1	1	2	17	1	5000	1	2	2	169	3	5	13	1	3	5	39000	4.59106	0	0	0
1	1	2	17	1	5000	1	2	2	169	3	5	13	1	3	5	39000	4.59106	0	0	0
1	1	2	17	1	5000	1	2	2	169	3	5	13	1	3	5	39000	4.59106	0	0	0
1	1	2	17	1	5000	1	2	2	169	3	5	13	1	3	5	39000	4.59106	0	0	0
1	0	1	17	1	20000	1	3	2	127	2	3	0	0	0	1	775200	5.88941	1	1	100
1	0	1	17	1	20000	1	3	2	145	2	4	0	0	0	1			0	0	0
1	0	1	17	1	20000	1	3	2	169	3	5	0	0	0	1	287000	5.45788	0	0	0
1	1	2	17	1	20000	1	3	2	127	2	3	4	1	3	5	3280000	6.51587	0	3	60
1	1	2	17	1	20000	1	3	2	127	2	3	4	1	3	5	3280000	6.51587	0	3	60
1	1	2	17	1	20000	1	3	2	127	2	3	4	1	3	5	3280000	6.51587	1	3	60
1	1	2	17	1	20000	1	3	2	127	2	3	4	1	3	5	3280000	6.51587	1	3	60
1	1	2	17	1	20000	1	3	2	127	2	3	4	1	3	5	3280000	6.51587	1	3	60
1	1	2	17	1	20000	1	3	2	145	2	4	4	1	3	5			0	0	0
1	1	2	17	1	20000	1	3	2	145	2	4	4	1	3	5			0	0	0
1	1	2	17	1	20000	1	3	2	145	2	4	4	1	3	5			0	0	0
1	1	2	17	1	20000	1	3	2	145	2	4	4	1	3	5			0	0	0
1	1	2	17	1	20000	1	3	2	145	2	4	4	1	3	5			0	0	0
1	1	2	17	1	20000	1	3	2	169	3	5	4	1	3	5	287000	5.45788	0	0	0
1	1	2	17	1	20000	1	3	2	169	3	5	4	1	3	5	287000	5.45788	0	0	0
1	1	2	17	1	20000	1	3	2	169	3	5	4	1	3	5	287000	5.45788	0	0	0
1	1	2	17	1	20000	1	3	2	169	3	5	4	1	3	5	287000	5.45788	0	0	0
1	1	2	17	1	20000	1	3	2	169	3	5	4	1	3	5	287000	5.45788	0	0	0
1	1	2	17	1	20000	1	3	2	127	2	3	13	1	3	5	1100000	6.04139	0	3	60
1	1	2	17	1	20000	1	3	2	127	2	3	13	1	3	5	1100000	6.04139	0	3	60
1	1	2	17	1	20000	1	3	2	127	2	3	13	1	3	5	1100000	6.04139	1	3	60
1	1	2	17	1	20000	1	3	2	127	2	3	13	1	3	5	1100000	6.04139	1	3	60
1	1	2	17	1	20000	1	3	2	127	2	3	13	1	3	5	1100000	6.04139	1	3	60
1	1	2	17	1	20000	1	3	2	145	2	4	13	1	3	5			0	0	0
1	1	2	17	1	20000	1	3	2	145	2	4	13	1	3	5			0	0	0
1	1	2	17	1	20000	1	3	2	145	2	4	13	1	3	5			0	0	0
1	1	2	17	1	20000	1	3	2	145	2	4	13	1	3	5			0	0	0
1	1	2	17	1	20000	1	3	2	145	2	4	13	1	3	5			0	0	0
1	1	2	17	1	20000	1	3	2	169	3	5	13	1	3	5	22700	4.35603	0	1	20
1	1	2	17	1	20000	1	3	2	169	3	5	13	1	3	5	22700	4.35603	0	1	20
1	1	2	17	1	20000	1	3	2	169	3	5	13	1	3	5	22700	4.35603	0	1	20
1	1	2	17	1	20000	1	3	2	169	3	5	13	1	3	5	22700	4.35603	0	1	20
1	1	2	17	1	20000	1	3	2	169	3	5	13	1	3	5	22700	4.35603	1	1	20
2	0	0	17	1	0	0	0	0	99	1	1	0	0	0	6	1	0	0	0	0
2	0	0	17	1	0	0	0	0	99	1	1	0	0	0	6	1	0	0	0	0
2	0	0	17	1	0	0	0	0	99	1	1	0	0	0	6	1	0	0	0	0
2	0	0	17	1	0	0	0	0	99	1	1	0	0	0	6	1	0	0	0	0
2	0	0	17	1	0	0	0	0	99	1	1	0	0	0	6	1	0	0	0	0
2	0	0	17	1	0	0	0	0	99	1	1	0	0	0	6	1	0	0	0	0
2	0	0	17	1	0	0	0	0	123	2	3	0	0	0	6	1	0	0	0	0
2	0	0	17	1	0	0	0	0	123	2	3	0	0	0	6	1	0	0	0	0
2	0	0	17	1	0	0	0	0	123	2	3	0	0	0	6	1	0	0	0	0
2	0	0	17	1	0	0	0	0	123	2	3	0	0	0	6	1	0	0	0	0
2	0	0	17	1	0	0	0	0	123	2	3	0	0	0	6	1	0	0	0	0
2	0	0	17	1	0	0	0	0	123	2	3	0	0	0	6	1	0	0	0	0
2	0	0	17	1	0	0	0	0	145	2	4	0	0	0	6	1	0	0	0	0
2	0	0	17	1	0	0	0	0	145	2	4	0	0	0	6	1	0	0	0	0
2	0	0	17	1	0	0	0	0	145	2	4	0	0	0	6	1	0	0	0	0
2	0	0	17	1	0	0	0	0	145	2	4	0	0	0	6	1	0	0	0	0
2	0	0	17	1	0	0	0	0	145	2	4	0	0	0	6	1	0	0	0	0
2	0	0	17	1	0	0	0	0	145	2	4	0	0	0	6	1	0	0	0	0
2	0	1	17	1	250	1	1	1	99	1	1	0	0	0	6	1	0	0	0	0
2	0	1	17	1	250	1	1	1	99	1	1	0	0	0	6	1	0	0	0	0
2	0	1	17	1	250	1	1	1	99	1	1	0	0	0	6	1	0	0	0	0
2	0	1	17	1	250	1	1	1	99	1	1	0	0	0	6	1	0	0	0	0
2	0	1	17	1	250	1	1	1	99	1	1	0	0	0	6	1	0	0	0	0
2	0	1	17	1	250	1	1	1	99	1	1	0	0	0	6	1	0	0	0	0
2	0	1	17	1	250	1	1	1	123	2	3	0	0	0	6	144000	5.15836	0	0	0
2	0	1	17	1	250	1	1	1	123	2	3	0	0	0	6	144000	5.15836	0	0	0
2	0	1	17	1	250	1	1	1	123	2	3	0	0	0	6	144000	5.15836	0	0	0
2	0	1	17	1	250	1	1	1	123	2	3	0	0	0	6	144000	5.15836	0	0	0
2	0	1	17	1	250	1	1	1	123	2	3	0	0	0	6	144000	5.15836	0	0	0
2	0	1	17	1	250	1	1	1	123	2	3	0	0	0	6	144000	5.15836	0	0	0
2	0	1	17	1	250	1	1	1	145	2	4	0	0	0	6	31800	4.50243	0	0	0
2	0	1	17	1	250	1	1	1	145	2	4	0	0	0	6	31800	4.50243	0	0	0
2	0	1	17	1	250	1	1	1	145	2	4	0	0	0	6	31800	4.50243	0	0	0
2	0	1	17	1	250	1	1	1	145	2	4	0	0	0	6	31800	4.50243	0	0	0
2	0	1	17	1	250	1	1	1	145	2	4	0	0	0	6	31800	4.50243	0	0	0
2	0	1	17	1	250	1	1	1	145	2	4	0	0	0	6	31800	4.50243	0	0	0
2	1	2	17	1	250	1	1	1	99	1	1	4	1	2	6	1	0	0	0	0
2	1	2	17	1	250	1	1	1	99	1	1	4	1	2	6	1	0	0	0	0
2	1	2	17	1	250	1	1	1	99	1	1	4	1	2	6	1	0	0	0	0
2	1	2	17	1	250	1	1	1	99	1	1	4	1	2	6	1	0	0	0	0
2	1	2	17	1	250	1	1	1	99	1	1	4	1	2	6	1	0	0	0	0
2	1	2	17	1	250	1	1	1	99	1	1	4	1	2	6	1	0	0	0	0
2	1	2	17	1	250	1	1	1	123	2	3	4	1	2	6	98000	4.99123	0	0	0
2	1	2	17	1	250	1	1	1	123	2	3	4	1	2	6	98000	4.99123	0	0	0
2	1	2	17	1	250	1	1	1	123	2	3	4	1	2	6	98000	4.99123	0	0	0
2	1	2	17	1	250	1	1	1	123	2	3	4	1	2	6	98000	4.99123	0	0	0
2	1	2	17	1	250	1	1	1	123	2	3	4	1	2	6	98000	4.99123	0	0	0
2	1	2	17	1	250	1	1	1	123	2	3	4	1	2	6	98000	4.99123	0	0	0
2	1	2	17	1	250	1	1	1	145	2	4	4	1	2	6	560000	5.74819	0	0	0
2	1	2	17	1	250	1	1	1	145	2	4	4	1	2	6	560000	5.74819	0	0	0
2	1	2	17	1	250	1	1	1	145	2	4	4	1	2	6	560000	5.74819	0	0	0
2	1	2	17	1	250	1	1	1	145	2	4	4	1	2	6	560000	5.74819	0	0	0
2	1	2	17	1	250	1	1	1	145	2	4	4	1	2	6	560000	5.74819	0	0	0
2	1	2	17	1	250	1	1	1	145	2	4	4	1	2	6	560000	5.74819	0	0	0
2	1	2	17	1	250	1	1	1	99	1	1	4	1	3	6	1	0	0	0	0
2	1	2	17	1	250	1	1	1	99	1	1	4	1	3	6	1	0	0	0	0
2	1	2	17	1	250	1	1	1	99	1	1	4	1	3	6	1	0	0	0	0
2	1	2	17	1	250	1	1	1	99	1	1	4	1	3	6	1	0	0	0	0
2	1	2	17	1	250	1	1	1	99	1	1	4	1	3	6	1	0	0	0	0
2	1	2	17	1	250	1	1	1	99	1	1	4	1	3	6	1	0	0	0	0
2	1	2	17	1	250	1	1	1	99	1	1	4	1	3	6	1	0	0	0	0
2	1	2	17	1	250	1	1	1	99	1	1	4	1	3	6	1	0	0	0	0
2	1	2	17	1	250	1	1	1	99	1	1	4	1	3	6	1	0	0	0	0
2	1	2	17	1	250	1	1	1	99	1	1	4	1	3	6	1	0	0	0	0
2	1	2	17	1	250	1	1	1	99	1	1	4	1	3	6	1	0	0	0	0
2	1	2	17	1	250	1	1	1	99	1	1	4	1	3	6	1	0	0	0	0
2	1	2	17	1	250	1	1	1	123	2	3	4	1	3	6	31800	4.50243	0	0	0
2	1	2	17	1	250	1	1	1	123	2	3	4	1	3	6	31800	4.50243	0	0	0
2	1	2	17	1	250	1	1	1	123	2	3	4	1	3	6	31800	4.50243	0	0	0
2	1	2	17	1	250	1	1	1	123	2	3	4	1	3	6	31800	4.50243	0	0	0
2	1	2	17	1	250	1	1	1	123	2	3	4	1	3	6	31800	4.50243	0	0	0
2	1	2	17	1	250	1	1	1	123	2	3	4	1	3	6	31800	4.50243	0	0	0
2	1	2	17	1	250	1	1	1	123	2	3	4	1	3	6	72800	4.86213	0	0	0
2	1	2	17	1	250	1	1	1	123	2	3	4	1	3	6	72800	4.86213	0	0	0
2	1	2	17	1	250	1	1	1	123	2	3	4	1	3	6	72800	4.86213	0	0	0
2	1	2	17	1	250	1	1	1	123	2	3	4	1	3	6	72800	4.86213	0	0	0
2	1	2	17	1	250	1	1	1	123	2	3	4	1	3	6	72800	4.86213	0	0	0
2	1	2	17	1	250	1	1	1	123	2	3	4	1	3	6	72800	4.86213	0	0	0
2	1	2	17	1	250	1	1	1	145	2	4	4	1	3	6	398000	5.59988	0	0	0
2	1	2	17	1	250	1	1	1	145	2	4	4	1	3	6	398000	5.59988	0	0	0
2	1	2	17	1	250	1	1	1	145	2	4	4	1	3	6	398000	5.59988	0	0	0
2	1	2	17	1	250	1	1	1	145	2	4	4	1	3	6	398000	5.59988	0	0	0
2	1	2	17	1	250	1	1	1	145	2	4	4	1	3	6	398000	5.59988	0	0	0
2	1	2	17	1	250	1	1	1	145	2	4	4	1	3	6	398000	5.59988	0	0	0
2	1	2	17	1	250	1	1	1	145	2	4	4	1	3	6	1280000	6.10721	0	0	0
2	1	2	17	1	250	1	1	1	145	2	4	4	1	3	6	1280000	6.10721	0	0	0
2	1	2	17	1	250	1	1	1	145	2	4	4	1	3	6	1280000	6.10721	0	0	0
2	1	2	17	1	250	1	1	1	145	2	4	4	1	3	6	1280000	6.10721	0	0	0
2	1	2	17	1	250	1	1	1	145	2	4	4	1	3	6	1280000	6.10721	0	0	0
2	1	2	17	1	250	1	1	1	145	2	4	4	1	3	6	1280000	6.10721	0	0	0
2	1	2	17	1	250	1	1	1	99	1	1	36	1	3	6	1	0	0	0	0
2	1	2	17	1	250	1	1	1	99	1	1	36	1	3	6	1	0	0	0	0
2	1	2	17	1	250	1	1	1	99	1	1	36	1	3	6	1	0	0	0	0
2	1	2	17	1	250	1	1	1	99	1	1	36	1	3	6	1	0	0	0	0
2	1	2	17	1	250	1	1	1	99	1	1	36	1	3	6	1	0	0	0	0
2	1	2	17	1	250	1	1	1	99	1	1	36	1	3	6	1	0	0	0	0
2	1	2	17	1	250	1	1	1	123	2	3	36	1	3	6	2298000	6.36135	0	0	0
2	1	2	17	1	250	1	1	1	123	2	3	36	1	3	6	2298000	6.36135	0	0	0
2	1	2	17	1	250	1	1	1	123	2	3	36	1	3	6	2298000	6.36135	0	0	0
2	1	2	17	1	250	1	1	1	123	2	3	36	1	3	6	2298000	6.36135	0	0	0
2	1	2	17	1	250	1	1	1	123	2	3	36	1	3	6	2298000	6.36135	0	0	0
2	1	2	17	1	250	1	1	1	123	2	3	36	1	3	6	2298000	6.36135	0	0	0
2	1	2	17	1	250	1	1	1	145	2	4	36	1	3	6	406000	5.60853	0	0	0
2	1	2	17	1	250	1	1	1	145	2	4	36	1	3	6	406000	5.60853	0	0	0
2	1	2	17	1	250	1	1	1	145	2	4	36	1	3	6	406000	5.60853	0	0	0
2	1	2	17	1	250	1	1	1	145	2	4	36	1	3	6	406000	5.60853	0	0	0
2	1	2	17	1	250	1	1	1	145	2	4	36	1	3	6	406000	5.60853	0	0	0
2	1	2	17	1	250	1	1	1	145	2	4	36	1	3	6	406000	5.60853	0	0	0
3	0	0	17	1	0	0	0	0	97	1	1	0	0	0	6	1	0	0	0	0
3	0	0	17	1	0	0	0	0	97	1	1	0	0	0	6	1	0	0	0	0
3	0	0	17	1	0	0	0	0	97	1	1	0	0	0	6	1	0	0	0	0
3	0	0	17	1	0	0	0	0	97	1	1	0	0	0	6	1	0	0	0	0
3	0	0	17	1	0	0	0	0	97	1	1	0	0	0	6	1	0	0	0	0
3	0	0	17	1	0	0	0	0	97	1	1	0	0	0	6	1	0	0	0	0
3	0	0	17	1	0	0	0	0	121	2	2	0	0	0	6	1	0	0	0	0
3	0	0	17	1	0	0	0	0	121	2	2	0	0	0	6	1	0	0	0	0
3	0	0	17	1	0	0	0	0	121	2	2	0	0	0	6	1	0	0	0	0
3	0	0	17	1	0	0	0	0	121	2	2	0	0	0	6	1	0	0	0	0
3	0	0	17	1	0	0	0	0	121	2	2	0	0	0	6	1	0	0	0	0
3	0	0	17	1	0	0	0	0	121	2	2	0	0	0	6	1	0	0	0	0
3	0	0	17	1	0	0	0	0	145	2	4	0	0	0	6	1	0	0	0	0
3	0	0	17	1	0	0	0	0	145	2	4	0	0	0	6	1	0	0	0	0
3	0	0	17	1	0	0	0	0	145	2	4	0	0	0	6	1	0	0	0	0
3	0	0	17	1	0	0	0	0	145	2	4	0	0	0	6	1	0	0	0	0
3	0	0	17	1	0	0	0	0	145	2	4	0	0	0	6	1	0	0	0	0
3	0	0	17	1	0	0	0	0	145	2	4	0	0	0	6	1	0	0	0	0
3	0	0	17	1	0	0	0	0	168	3	5	0	0	0	4	1	0	0	0	0
3	0	0	17	1	0	0	0	0	168	3	5	0	0	0	4	1	0	0	0	0
3	0	0	17	1	0	0	0	0	168	3	5	0	0	0	4	1	0	0	0	0
3	0	0	17	1	0	0	0	0	168	3	5	0	0	0	4	1	0	0	0	0
3	0	1	17	1	1600	1	1	1	97	1	1	0	0	0	6	1	0	0	0	0
3	0	1	17	1	1600	1	1	1	97	1	1	0	0	0	6	1	0	0	0	0
3	0	1	17	1	1600	1	1	1	97	1	1	0	0	0	6	1	0	0	0	0
3	0	1	17	1	1600	1	1	1	97	1	1	0	0	0	6	1	0	0	0	0
3	0	1	17	1	1600	1	1	1	97	1	1	0	0	0	6	1	0	0	0	0
3	0	1	17	1	1600	1	1	1	97	1	1	0	0	0	6	1	0	0	0	0
3	0	1	17	1	1600	1	1	1	121	2	2	0	0	0	6	1	0	0	0	0
3	0	1	17	1	1600	1	1	1	121	2	2	0	0	0	6	1	0	0	0	0
3	0	1	17	1	1600	1	1	1	121	2	2	0	0	0	6	1	0	0	0	0
3	0	1	17	1	1600	1	1	1	121	2	2	0	0	0	6	1	0	0	0	0
3	0	1	17	1	1600	1	1	1	121	2	2	0	0	0	6	1	0	0	0	0
3	0	1	17	1	1600	1	1	1	121	2	2	0	0	0	6	1	0	0	0	0
3	0	1	17	1	1600	1	1	1	145	2	4	0	0	0	6	2300000	6.36173	0	0	0
3	0	1	17	1	1600	1	1	1	145	2	4	0	0	0	6	2300000	6.36173	0	0	0
3	0	1	17	1	1600	1	1	1	145	2	4	0	0	0	6	2300000	6.36173	0	0	0
3	0	1	17	1	1600	1	1	1	145	2	4	0	0	0	6	2300000	6.36173	0	0	0
3	0	1	17	1	1600	1	1	1	145	2	4	0	0	0	6	2300000	6.36173	0	0	0
3	0	1	17	1	1600	1	1	1	145	2	4	0	0	0	6	2300000	6.36173	0	0	0
3	1	2	17	1	1600	1	1	1	97	1	1	4	1	3	6	1	0	0	0	0
3	1	2	17	1	1600	1	1	1	97	1	1	4	1	3	6	1	0	0	0	0
3	1	2	17	1	1600	1	1	1	97	1	1	4	1	3	6	1	0	0	0	0
3	1	2	17	1	1600	1	1	1	97	1	1	4	1	3	6	1	0	0	0	0
3	1	2	17	1	1600	1	1	1	97	1	1	4	1	3	6	1	0	0	0	0
3	1	2	17	1	1600	1	1	1	97	1	1	4	1	3	6	1	0	0	0	0
3	1	2	17	1	1600	1	1	1	121	2	2	4	1	3	7	1	6.36173	0	0	0
3	1	2	17	1	1600	1	1	1	121	2	2	4	1	3	7	1	0	0	0	0
3	1	2	17	1	1600	1	1	1	121	2	2	4	1	3	7	1	0	0	0	0
3	1	2	17	1	1600	1	1	1	121	2	2	4	1	3	7	1	0	0	0	0
3	1	2	17	1	1600	1	1	1	121	2	2	4	1	3	7	1	0	0	0	0
3	1	2	17	1	1600	1	1	1	121	2	2	4	1	3	7	1	0	0	0	0
3	1	2	17	1	1600	1	1	1	121	2	2	4	1	3	7	1	0	0	0	0
3	1	2	17	1	1600	1	1	1	145	2	4	4	1	3	7	1380000	6.13988	0	1	14.2857
3	1	2	17	1	1600	1	1	1	145	2	4	4	1	3	7	1380000	6.13988	0	1	14.2857
3	1	2	17	1	1600	1	1	1	145	2	4	4	1	3	7	1380000	6.13988	0	1	14.2857
3	1	2	17	1	1600	1	1	1	145	2	4	4	1	3	7	1380000	6.13988	0	1	14.2857
3	1	2	17	1	1600	1	1	1	145	2	4	4	1	3	7	1380000	6.13988	0	1	14.2857
3	1	2	17	1	1600	1	1	1	145	2	4	4	1	3	7	1380000	6.13988	0	1	14.2857
3	1	2	17	1	1600	1	1	1	145	2	4	4	1	3	7	1380000	6.13988	1	1	14.2857
3	1	2	17	1	1600	1	1	1	168	3	5	4	1	3	4	1480000	6.17026	0	2	50
3	1	2	17	1	1600	1	1	1	168	3	5	4	1	3	4	1480000	6.17026	0	2	50
3	1	2	17	1	1600	1	1	1	168	3	5	4	1	3	4	1480000	6.17026	1	2	50
3	1	2	17	1	1600	1	1	1	168	3	5	4	1	3	4	1480000	6.17026	1	2	50
3	1	2	17	1	1600	1	1	1	97	1	1	13	1	3	6	1	0	0	0	0
3	1	2	17	1	1600	1	1	1	97	1	1	13	1	3	6	1	0	0	0	0
3	1	2	17	1	1600	1	1	1	97	1	1	13	1	3	6	1	0	0	0	0
3	1	2	17	1	1600	1	1	1	97	1	1	13	1	3	6	1	0	0	0	0
3	1	2	17	1	1600	1	1	1	97	1	1	13	1	3	6	1	0	0	0	0
3	1	2	17	1	1600	1	1	1	97	1	1	13	1	3	6	1	0	0	0	0
3	1	2	17	1	1600	1	1	1	121	2	2	13	1	3	6	1	0	0	0	0
3	1	2	17	1	1600	1	1	1	121	2	2	13	1	3	6	1	0	0	0	0
3	1	2	17	1	1600	1	1	1	121	2	2	13	1	3	6	1	0	0	0	0
3	1	2	17	1	1600	1	1	1	121	2	2	13	1	3	6	1	0	0	0	0
3	1	2	17	1	1600	1	1	1	121	2	2	13	1	3	6	1	0	0	0	0
3	1	2	17	1	1600	1	1	1	121	2	2	13	1	3	6	1	0	0	0	0
3	1	2	17	1	1600	1	1	1	145	2	4	13	1	3	7	6740000	6.82866	0	0	0
3	1	2	17	1	1600	1	1	1	145	2	4	13	1	3	7	6740000	6.82866	0	0	0
3	1	2	17	1	1600	1	1	1	145	2	4	13	1	3	7	6740000	6.82866	0	0	0
3	1	2	17	1	1600	1	1	1	145	2	4	13	1	3	7	6740000	6.82866	0	0	0
3	1	2	17	1	1600	1	1	1	145	2	4	13	1	3	7	6740000	6.82866	0	0	0
3	1	2	17	1	1600	1	1	1	145	2	4	13	1	3	7	6740000	6.82866	0	0	0
3	1	2	17	1	1600	1	1	1	145	2	4	13	1	3	7	6740000	6.82866	0	0	0
3	1	2	17	1	1600	1	1	1	168	3	5	13	1	3	4	2424000	6.38453	0	0	0
3	1	2	17	1	1600	1	1	1	168	3	5	13	1	3	4	2424000	6.38453	0	0	0
3	1	2	17	1	1600	1	1	1	168	3	5	13	1	3	4	2424000	6.38453	0	0	0
3	1	2	17	1	1600	1	1	1	168	3	5	13	1	3	4	2424000	6.38453	0	0	0
3	1	2	17	1	1600	1	1	1	97	1	1	36	1	3	6	1	0	0	0	0
3	1	2	17	1	1600	1	1	1	97	1	1	36	1	3	6	1	0	0	0	0
3	1	2	17	1	1600	1	1	1	97	1	1	36	1	3	6	1	0	0	0	0
3	1	2	17	1	1600	1	1	1	97	1	1	36	1	3	6	1	0	0	0	0
3	1	2	17	1	1600	1	1	1	97	1	1	36	1	3	6	1	0	0	0	0
3	1	2	17	1	1600	1	1	1	97	1	1	36	1	3	6	1	0	0	0	0
3	1	2	17	1	1600	1	1	1	121	2	2	36	1	3	7	1	0	0	0	0
3	1	2	17	1	1600	1	1	1	121	2	2	36	1	3	7	1	0	0	0	0
3	1	2	17	1	1600	1	1	1	121	2	2	36	1	3	7	1	0	0	0	0
3	1	2	17	1	1600	1	1	1	121	2	2	36	1	3	7	1	0	0	0	0
3	1	2	17	1	1600	1	1	1	121	2	2	36	1	3	7	1	0	0	0	0
3	1	2	17	1	1600	1	1	1	121	2	2	36	1	3	7	1	0	0	0	0
3	1	2	17	1	1600	1	1	1	121	2	2	36	1	3	7	1	0	0	0	0
3	1	2	17	1	1600	1	1	1	145	2	4	36	1	3	7	2190000	6.34044	0	0	0
3	1	2	17	1	1600	1	1	1	145	2	4	36	1	3	7	2190000	6.34044	0	0	0
3	1	2	17	1	1600	1	1	1	145	2	4	36	1	3	7	2190000	6.34044	0	0	0
3	1	2	17	1	1600	1	1	1	145	2	4	36	1	3	7	2190000	6.34044	0	0	0
3	1	2	17	1	1600	1	1	1	145	2	4	36	1	3	7	2190000	6.34044	0	0	0
3	1	2	17	1	1600	1	1	1	145	2	4	36	1	3	7	2190000	6.34044	0	0	0
3	1	2	17	1	1600	1	1	1	145	2	4	36	1	3	7	2190000	6.34044	0	0	0
3	1	2	17	1	1600	1	1	1	168	3	5	36	1	3	4	1640000	6.21484	0	1	25
3	1	2	17	1	1600	1	1	1	168	3	5	36	1	3	4	1640000	6.21484	0	1	25
3	1	2	17	1	1600	1	1	1	168	3	5	36	1	3	4	1640000	6.21484	0	1	25
3	1	2	17	1	1600	1	1	1	168	3	5	36	1	3	4	1640000	6.21484	1	1	25
4	0	0	17	1	0	0	0	0	99	1	1	0	0	0	2	1	0	0	0	0
4	0	0	17	1	0	0	0	0	99	1	1	0	0	0	2	1	0	0	0	0
4	0	0	17	1	0	0	0	0	123	2	3	0	0	0	2	1	0	0	0	0
4	0	0	17	1	0	0	0	0	123	2	3	0	0	0	2	1	0	0	0	0
4	0	0	17	1	0	0	0	0	147	2	4	0	0	0	2	1	0	0	0	0
4	0	0	17	1	0	0	0	0	147	2	4	0	0	0	2	1	0	0	0	0
4	0	0	17	1	0	0	0	0	171	3	5	0	0	0	2	1	0	0	0	0
4	0	0	17	1	0	0	0	0	171	3	5	0	0	0	2	1	0	0	0	0
4	0	1	17	1	5000	1	2	2	99	1	1	0	0	0	4	1	0	0	0	0
4	0	1	17	1	5000	1	2	2	99	1	1	0	0	0	4	1	0	0	0	0
4	0	1	17	1	5000	1	2	2	99	1	1	0	0	0	4	1	0	0	0	0
4	0	1	17	1	5000	1	2	2	99	1	1	0	0	0	4	1	0	0	0	0
4	0	1	17	1	5000	1	2	2	123	2	3	0	0	0	4	1530000	6.18469	0	0	0
4	0	1	17	1	5000	1	2	2	123	2	3	0	0	0	4	1530000	6.18469	0	0	0
4	0	1	17	1	5000	1	2	2	123	2	3	0	0	0	4	1530000	6.18469	0	0	0
4	0	1	17	1	5000	1	2	2	123	2	3	0	0	0	4	1530000	6.18469	0	0	0
4	0	1	17	1	5000	1	2	2	147	2	4	0	0	0	6	258000	5.41162	0	0	0
4	0	1	17	1	5000	1	2	2	147	2	4	0	0	0	6	258000	5.41162	0	0	0
4	0	1	17	1	5000	1	2	2	147	2	4	0	0	0	6	258000	5.41162	0	0	0
4	0	1	17	1	5000	1	2	2	147	2	4	0	0	0	6	258000	5.41162	0	0	0
4	0	1	17	1	5000	1	2	2	147	2	4	0	0	0	6	258000	5.41162	0	0	0
4	0	1	17	1	5000	1	2	2	147	2	4	0	0	0	6	258000	5.41162	0	0	0
4	0	1	17	1	5000	1	2	2	171	3	5	0	0	0	7	19000	4.27875	0	0	0
4	0	1	17	1	5000	1	2	2	171	3	5	0	0	0	7	19000	4.27875	0	0	0
4	0	1	17	1	5000	1	2	2	171	3	5	0	0	0	7	19000	4.27875	0	0	0
4	0	1	17	1	5000	1	2	2	171	3	5	0	0	0	7	19000	4.27875	0	0	0
4	0	1	17	1	5000	1	2	2	171	3	5	0	0	0	7	19000	4.27875	0	0	0
4	0	1	17	1	5000	1	2	2	171	3	5	0	0	0	7	19000	4.27875	0	0	0
4	0	1	17	1	5000	1	2	2	171	3	5	0	0	0	7	19000	4.27875	0	0	0
4	1	2	17	1	5000	1	2	2	99	1	1	4	1	3	4	1	0	0	0	0
4	1	2	17	1	5000	1	2	2	99	1	1	4	1	3	4	1	0	0	0	0
4	1	2	17	1	5000	1	2	2	99	1	1	4	1	3	4	1	0	0	0	0
4	1	2	17	1	5000	1	2	2	99	1	1	4	1	3	4	1	0	0	0	0
4	1	2	17	1	5000	1	2	2	123	2	3	4	1	3	6	6440000	6.80889	1	6	100
4	1	2	17	1	5000	1	2	2	123	2	3	4	1	3	6	6440000	6.80889	1	6	100
4	1	2	17	1	5000	1	2	2	123	2	3	4	1	3	6	6440000	6.80889	1	6	100
4	1	2	17	1	5000	1	2	2	123	2	3	4	1	3	6	6440000	6.80889	1	6	100
4	1	2	17	1	5000	1	2	2	123	2	3	4	1	3	6	6440000	6.80889	1	6	100
4	1	2	17	1	5000	1	2	2	123	2	3	4	1	3	6	6440000	6.80889	1	6	100
4	1	2	17	1	5000	1	2	2	147	2	4	4	1	3	6	124000	5.09342	0	0	0
4	1	2	17	1	5000	1	2	2	147	2	4	4	1	3	6	124000	5.09342	0	0	0
4	1	2	17	1	5000	1	2	2	147	2	4	4	1	3	6	124000	5.09342	0	0	0
4	1	2	17	1	5000	1	2	2	147	2	4	4	1	3	6	124000	5.09342	0	0	0
4	1	2	17	1	5000	1	2	2	147	2	4	4	1	3	6	124000	5.09342	0	0	0
4	1	2	17	1	5000	1	2	2	147	2	4	4	1	3	6	124000	5.09342	0	0	0
4	1	2	17	1	5000	1	2	2	171	3	5	4	1	3	6	39600	4.5977	0	1	16.6667
4	1	2	17	1	5000	1	2	2	171	3	5	4	1	3	6	39600	4.5977	0	1	16.6667
4	1	2	17	1	5000	1	2	2	171	3	5	4	1	3	6	39600	4.5977	0	1	16.6667
4	1	2	17	1	5000	1	2	2	171	3	5	4	1	3	6	39600	4.5977	0	1	16.6667
4	1	2	17	1	5000	1	2	2	171	3	5	4	1	3	6	39600	4.5977	0	1	16.6667
4	1	2	17	1	5000	1	2	2	171	3	5	4	1	3	6	39600	4.5977	1	1	16.6667
4	1	2	17	1	5000	1	2	2	99	1	1	13	1	3	4	1	0	0	0	0
4	1	2	17	1	5000	1	2	2	99	1	1	13	1	3	4	1	0	0	0	0
4	1	2	17	1	5000	1	2	2	99	1	1	13	1	3	4	1	0	0	0	0
4	1	2	17	1	5000	1	2	2	99	1	1	13	1	3	4	1	0	0	0	0
4	1	2	17	1	5000	1	2	2	123	2	3	13	1	3	6	2920000	6.46538	1	6	100
4	1	2	17	1	5000	1	2	2	123	2	3	13	1	3	6	2920000	6.46538	1	6	100
4	1	2	17	1	5000	1	2	2	123	2	3	13	1	3	6	2920000	6.46538	1	6	100
4	1	2	17	1	5000	1	2	2	123	2	3	13	1	3	6	2920000	6.46538	1	6	100
4	1	2	17	1	5000	1	2	2	123	2	3	13	1	3	6	2920000	6.46538	1	6	100
4	1	2	17	1	5000	1	2	2	123	2	3	13	1	3	6	2920000	6.46538	1	6	100
4	1	2	17	1	5000	1	2	2	147	2	4	13	1	3	6	216000	5.33445	0	0	0
4	1	2	17	1	5000	1	2	2	147	2	4	13	1	3	6	216000	5.33445	0	0	0
4	1	2	17	1	5000	1	2	2	147	2	4	13	1	3	6	216000	5.33445	0	0	0
4	1	2	17	1	5000	1	2	2	147	2	4	13	1	3	6	216000	5.33445	0	0	0
4	1	2	17	1	5000	1	2	2	147	2	4	13	1	3	6	216000	5.33445	0	0	0
4	1	2	17	1	5000	1	2	2	147	2	4	13	1	3	6	216000	5.33445	0	0	0
4	1	2	17	1	5000	1	2	2	171	3	5	13	1	3	8	27800	4.44404	0	0	0
4	1	2	17	1	5000	1	2	2	171	3	5	13	1	3	8	27800	4.44404	0	0	0
4	1	2	17	1	5000	1	2	2	171	3	5	13	1	3	8	27800	4.44404	0	0	0
4	1	2	17	1	5000	1	2	2	171	3	5	13	1	3	8	27800	4.44404	0	0	0
4	1	2	17	1	5000	1	2	2	171	3	5	13	1	3	8	27800	4.44404	0	0	0
4	1	2	17	1	5000	1	2	2	171	3	5	13	1	3	8	27800	4.44404	0	0	0
4	1	2	17	1	5000	1	2	2	171	3	5	13	1	3	8	27800	4.44404	0	0	0
4	1	2	17	1	5000	1	2	2	171	3	5	13	1	3	8	27800	4.44404	0	0	0
4	0	1	17	1	15000	1	3	2	99	1	1	0	0	0	4	1	0	0	0	0
4	0	1	17	1	15000	1	3	2	99	1	1	0	0	0	4	1	0	0	0	0
4	0	1	17	1	15000	1	3	2	99	1	1	0	0	0	4	1	0	0	0	0
4	0	1	17	1	15000	1	3	2	99	1	1	0	0	0	4	1	0	0	0	0
4	0	1	17	1	15000	1	3	2	123	2	3	0	0	0	4	2540000	6.40483	0	2	50
4	0	1	17	1	15000	1	3	2	123	2	3	0	0	0	4	2540000	6.40483	0	2	50
4	0	1	17	1	15000	1	3	2	123	2	3	0	0	0	4	2540000	6.40483	1	2	50
4	0	1	17	1	15000	1	3	2	123	2	3	0	0	0	4	2540000	6.40483	1	2	50
4	0	1	17	1	15000	1	3	2	147	2	4	0	0	0	6	274000	5.43775	0	0	0
4	0	1	17	1	15000	1	3	2	147	2	4	0	0	0	6	274000	5.43775	0	0	0
4	0	1	17	1	15000	1	3	2	147	2	4	0	0	0	6	274000	5.43775	0	0	0
4	0	1	17	1	15000	1	3	2	147	2	4	0	0	0	6	274000	5.43775	0	0	0
4	0	1	17	1	15000	1	3	2	147	2	4	0	0	0	6	274000	5.43775	0	0	0
4	0	1	17	1	15000	1	3	2	147	2	4	0	0	0	6	274000	5.43775	0	0	0
4	0	1	17	1	15000	1	3	2	171	3	5	0	0	0	6	65000	4.81291	0	0	0
4	0	1	17	1	15000	1	3	2	171	3	5	0	0	0	6	65000	4.81291	0	0	0
4	0	1	17	1	15000	1	3	2	171	3	5	0	0	0	6	65000	4.81291	0	0	0
4	0	1	17	1	15000	1	3	2	171	3	5	0	0	0	6	65000	4.81291	0	0	0
4	0	1	17	1	15000	1	3	2	171	3	5	0	0	0	6	65000	4.81291	0	0	0
4	0	1	17	1	15000	1	3	2	171	3	5	0	0	0	6	65000	4.81291	0	0	0
4	1	2	17	1	15000	1	3	2	99	1	1	4	1	3	4	1	0	0	0	0
4	1	2	17	1	15000	1	3	2	99	1	1	4	1	3	4	1	0	0	0	0
4	1	2	17	1	15000	1	3	2	99	1	1	4	1	3	4	1	0	0	0	0
4	1	2	17	1	15000	1	3	2	99	1	1	4	1	3	4	1	0	0	0	0
4	1	2	17	1	15000	1	3	2	123	2	3	4	1	3	6	4160000	6.61909	0	5	83.3333
4	1	2	17	1	15000	1	3	2	123	2	3	4	1	3	6	4160000	6.61909	1	5	83.3333
4	1	2	17	1	15000	1	3	2	123	2	3	4	1	3	6	4160000	6.61909	1	5	83.3333
4	1	2	17	1	15000	1	3	2	123	2	3	4	1	3	6	4160000	6.61909	1	5	83.3333
4	1	2	17	1	15000	1	3	2	123	2	3	4	1	3	6	4160000	6.61909	1	5	83.3333
4	1	2	17	1	15000	1	3	2	123	2	3	4	1	3	6	4160000	6.61909	1	5	83.3333
4	1	2	17	1	15000	1	3	2	147	2	4	4	1	3	6	40000	4.60206	0	0	0
4	1	2	17	1	15000	1	3	2	147	2	4	4	1	3	6	40000	4.60206	0	0	0
4	1	2	17	1	15000	1	3	2	147	2	4	4	1	3	6	40000	4.60206	0	0	0
4	1	2	17	1	15000	1	3	2	147	2	4	4	1	3	6	40000	4.60206	0	0	0
4	1	2	17	1	15000	1	3	2	147	2	4	4	1	3	6	40000	4.60206	0	0	0
4	1	2	17	1	15000	1	3	2	147	2	4	4	1	3	6	40000	4.60206	0	0	0
4	1	2	17	1	15000	1	3	2	171	3	5	4	1	3	7	103000	5.01284	0	0	0
4	1	2	17	1	15000	1	3	2	171	3	5	4	1	3	7	103000	5.01284	0	0	0
4	1	2	17	1	15000	1	3	2	171	3	5	4	1	3	7	103000	5.01284	0	0	0
4	1	2	17	1	15000	1	3	2	171	3	5	4	1	3	7	103000	5.01284	0	0	0
4	1	2	17	1	15000	1	3	2	171	3	5	4	1	3	7	103000	5.01284	0	0	0
4	1	2	17	1	15000	1	3	2	171	3	5	4	1	3	7	103000	5.01284	0	0	0
4	1	2	17	1	15000	1	3	2	171	3	5	4	1	3	7	103000	5.01284	0	0	0
4	1	2	17	1	15000	1	3	2	99	1	1	13	1	3	4	1	0	0	0	0
4	1	2	17	1	15000	1	3	2	99	1	1	13	1	3	4	1	0	0	0	0
4	1	2	17	1	15000	1	3	2	99	1	1	13	1	3	4	1	0	0	0	0
4	1	2	17	1	15000	1	3	2	99	1	1	13	1	3	4	1	0	0	0	0
4	1	2	17	1	15000	1	3	2	123	2	3	13	1	3	7	2140000	6.33041	1	7	100
4	1	2	17	1	15000	1	3	2	123	2	3	13	1	3	7	2140000	6.33041	1	7	100
4	1	2	17	1	15000	1	3	2	123	2	3	13	1	3	7	2140000	6.33041	1	7	100
4	1	2	17	1	15000	1	3	2	123	2	3	13	1	3	7	2140000	6.33041	1	7	100
4	1	2	17	1	15000	1	3	2	123	2	3	13	1	3	7	2140000	6.33041	1	7	100
4	1	2	17	1	15000	1	3	2	123	2	3	13	1	3	7	2140000	6.33041	1	7	100
4	1	2	17	1	15000	1	3	2	123	2	3	13	1	3	7	2140000	6.33041	1	7	100
4	1	2	17	1	15000	1	3	2	147	2	4	13	1	3	6	46000	4.66276	0	0	0
4	1	2	17	1	15000	1	3	2	147	2	4	13	1	3	6	46000	4.66276	0	0	0
4	1	2	17	1	15000	1	3	2	147	2	4	13	1	3	6	46000	4.66276	0	0	0
4	1	2	17	1	15000	1	3	2	147	2	4	13	1	3	6	46000	4.66276	0	0	0
4	1	2	17	1	15000	1	3	2	147	2	4	13	1	3	6	46000	4.66276	0	0	0
4	1	2	17	1	15000	1	3	2	147	2	4	13	1	3	6	46000	4.66276	0	0	0
4	1	2	17	1	15000	1	3	2	171	3	5	13	1	3	6	300000	5.47712	0	0	0
4	1	2	17	1	15000	1	3	2	171	3	5	13	1	3	6	300000	5.47712	0	0	0
4	1	2	17	1	15000	1	3	2	171	3	5	13	1	3	6	300000	5.47712	0	0	0
4	1	2	17	1	15000	1	3	2	171	3	5	13	1	3	6	300000	5.47712	0	0	0
4	1	2	17	1	15000	1	3	2	171	3	5	13	1	3	6	300000	5.47712	0	0	0
4	1	2	17	1	15000	1	3	2	171	3	5	13	1	3	6	300000	5.47712	0	0	0
5	0	0	17	1	0	0	0	0	119	2	2	0	0	0	7	1	0	0	0	0
5	0	0	17	1	0	0	0	0	119	2	2	0	0	0	7	1	0	0	0	0
5	0	0	17	1	0	0	0	0	119	2	2	0	0	0	7	1	0	0	0	0
5	0	0	17	1	0	0	0	0	119	2	2	0	0	0	7	1	0	0	0	0
5	0	0	17	1	0	0	0	0	119	2	2	0	0	0	7	1	0	0	0	0
5	0	0	17	1	0	0	0	0	119	2	2	0	0	0	7	1	0	0	0	0
5	0	0	17	1	0	0	0	0	119	2	2	0	0	0	7	1	0	0	0	0
5	0	0	17	1	0	0	0	0	141	2	4	0	0	0	6	1	0	0	0	0
5	0	0	17	1	0	0	0	0	141	2	4	0	0	0	6	1	0	0	0	0
5	0	0	17	1	0	0	0	0	141	2	4	0	0	0	6	1	0	0	0	0
5	0	0	17	1	0	0	0	0	141	2	4	0	0	0	6	1	0	0	0	0
5	0	0	17	1	0	0	0	0	141	2	4	0	0	0	6	1	0	0	0	0
5	0	0	17	1	0	0	0	0	141	2	4	0	0	0	6	1	0	0	0	0
5	0	1	17	1	5000	1	2	2	119	2	2	0	0	0	8	10200	4.0086	0	0	0
5	0	1	17	1	5000	1	2	2	119	2	2	0	0	0	8	10200	4.0086	0	0	0
5	0	1	17	1	5000	1	2	2	119	2	2	0	0	0	8	10200	4.0086	0	0	0
5	0	1	17	1	5000	1	2	2	119	2	2	0	0	0	8	10200	4.0086	0	0	0
5	0	1	17	1	5000	1	2	2	119	2	2	0	0	0	8	10200	4.0086	0	0	0
5	0	1	17	1	5000	1	2	2	119	2	2	0	0	0	8	10200	4.0086	0	0	0
5	0	1	17	1	5000	1	2	2	119	2	2	0	0	0	8	10200	4.0086	0	0	0
5	0	1	17	1	5000	1	2	2	119	2	2	0	0	0	8	10200	4.0086	0	0	0
5	0	1	17	1	5000	1	2	2	141	2	4	0	0	0	6	616000	5.78958	0	0	0
5	0	1	17	1	5000	1	2	2	141	2	4	0	0	0	6	616000	5.78958	0	0	0
5	0	1	17	1	5000	1	2	2	141	2	4	0	0	0	6	616000	5.78958	0	0	0
5	0	1	17	1	5000	1	2	2	141	2	4	0	0	0	6	616000	5.78958	0	0	0
5	0	1	17	1	5000	1	2	2	141	2	4	0	0	0	6	616000	5.78958	0	0	0
5	0	1	17	1	5000	1	2	2	141	2	4	0	0	0	6	616000	5.78958	0	0	0
5	1	2	17	1	5000	1	2	2	119	2	2	4	1	1	8	98600	4.99388	0	0	0
5	1	2	17	1	5000	1	2	2	119	2	2	4	1	1	8	98600	4.99388	0	0	0
5	1	2	17	1	5000	1	2	2	119	2	2	4	1	1	8	98600	4.99388	0	0	0
5	1	2	17	1	5000	1	2	2	119	2	2	4	1	1	8	98600	4.99388	0	0	0
5	1	2	17	1	5000	1	2	2	119	2	2	4	1	1	8	98600	4.99388	0	0	0
5	1	2	17	1	5000	1	2	2	119	2	2	4	1	1	8	98600	4.99388	0	0	0
5	1	2	17	1	5000	1	2	2	119	2	2	4	1	1	8	98600	4.99388	0	0	0
5	1	2	17	1	5000	1	2	2	119	2	2	4	1	1	8	98600	4.99388	0	0	0
5	1	2	17	1	5000	1	2	2	141	2	4	4	1	1	6	1120000	6.04922	0	0	0
5	1	2	17	1	5000	1	2	2	141	2	4	4	1	1	6	1120000	6.04922	0	0	0
5	1	2	17	1	5000	1	2	2	141	2	4	4	1	1	6	1120000	6.04922	0	0	0
5	1	2	17	1	5000	1	2	2	141	2	4	4	1	1	6	1120000	6.04922	0	0	0
5	1	2	17	1	5000	1	2	2	141	2	4	4	1	1	6	1120000	6.04922	0	0	0
5	1	2	17	1	5000	1	2	2	141	2	4	4	1	1	6	1120000	6.04922	0	0	0
5	1	2	17	1	5000	1	2	2	119	2	2	4	1	2	8	110000	5.04139	0	0	0
5	1	2	17	1	5000	1	2	2	119	2	2	4	1	2	8	110000	5.04139	0	0	0
5	1	2	17	1	5000	1	2	2	119	2	2	4	1	2	8	110000	5.04139	0	0	0
5	1	2	17	1	5000	1	2	2	119	2	2	4	1	2	8	110000	5.04139	0	0	0
5	1	2	17	1	5000	1	2	2	119	2	2	4	1	2	8	110000	5.04139	0	0	0
5	1	2	17	1	5000	1	2	2	119	2	2	4	1	2	8	110000	5.04139	0	0	0
5	1	2	17	1	5000	1	2	2	119	2	2	4	1	2	8	110000	5.04139	0	0	0
5	1	2	17	1	5000	1	2	2	119	2	2	4	1	2	8	110000	5.04139	0	0	0
5	1	2	17	1	5000	1	2	2	141	2	4	4	1	2	6	840000	5.92428	0	0	0
5	1	2	17	1	5000	1	2	2	141	2	4	4	1	2	6	840000	5.92428	0	0	0
5	1	2	17	1	5000	1	2	2	141	2	4	4	1	2	6	840000	5.92428	0	0	0
5	1	2	17	1	5000	1	2	2	141	2	4	4	1	2	6	840000	5.92428	0	0	0
5	1	2	17	1	5000	1	2	2	141	2	4	4	1	2	6	840000	5.92428	0	0	0
5	1	2	17	1	5000	1	2	2	141	2	4	4	1	2	6	840000	5.92428	0	0	0
5	1	2	17	1	5000	1	2	2	119	2	2	4	1	3	7	41800	4.62118	0	0	0
5	1	2	17	1	5000	1	2	2	119	2	2	4	1	3	7	41800	4.62118	0	0	0
5	1	2	17	1	5000	1	2	2	119	2	2	4	1	3	7	41800	4.62118	0	0	0
5	1	2	17	1	5000	1	2	2	119	2	2	4	1	3	7	41800	4.62118	0	0	0
5	1	2	17	1	5000	1	2	2	119	2	2	4	1	3	7	41800	4.62118	0	0	0
5	1	2	17	1	5000	1	2	2	119	2	2	4	1	3	7	41800	4.62118	0	0	0
5	1	2	17	1	5000	1	2	2	119	2	2	4	1	3	7	41800	4.62118	0	0	0
5	1	2	17	1	5000	1	2	2	141	2	4	4	1	3	6	1100000	6.04139	0	0	0
5	1	2	17	1	5000	1	2	2	141	2	4	4	1	3	6	1100000	6.04139	0	0	0
5	1	2	17	1	5000	1	2	2	141	2	4	4	1	3	6	1100000	6.04139	0	0	0
5	1	2	17	1	5000	1	2	2	141	2	4	4	1	3	6	1100000	6.04139	0	0	0
5	1	2	17	1	5000	1	2	2	141	2	4	4	1	3	6	1100000	6.04139	0	0	0
5	1	2	17	1	5000	1	2	2	141	2	4	4	1	3	6	1100000	6.04139	0	0	0
6	1	2	17	1	10000	1	3	2	119	2	2	4	1	3	9	8200	3.91381	0	0	0
6	1	2	17	1	10000	1	3	2	119	2	2	4	1	3	9	8200	3.91381	0	0	0
6	1	2	17	1	10000	1	3	2	119	2	2	4	1	3	9	8200	3.91381	0	0	0
6	1	2	17	1	10000	1	3	2	119	2	2	4	1	3	9	8200	3.91381	0	0	0
6	1	2	17	1	10000	1	3	2	119	2	2	4	1	3	9	8200	3.91381	0	0	0
6	1	2	17	1	10000	1	3	2	119	2	2	4	1	3	9	8200	3.91381	0	0	0
6	1	2	17	1	10000	1	3	2	119	2	2	4	1	3	9	8200	3.91381	0	0	0
6	1	2	17	1	10000	1	3	2	119	2	2	4	1	3	9	8200	3.91381	0	0	0
6	1	2	17	1	10000	1	3	2	119	2	2	4	1	3	9	8200	3.91381	0	0	0
6	1	2	17	1	10000	1	3	2	142	2	4	4	1	3	7	676000	5.82995	0	0	0
6	1	2	17	1	10000	1	3	2	142	2	4	4	1	3	7	676000	5.82995	0	0	0
6	1	2	17	1	10000	1	3	2	142	2	4	4	1	3	7	676000	5.82995	0	0	0
6	1	2	17	1	10000	1	3	2	142	2	4	4	1	3	7	676000	5.82995	0	0	0
6	1	2	17	1	10000	1	3	2	142	2	4	4	1	3	7	676000	5.82995	0	0	0
6	1	2	17	1	10000	1	3	2	142	2	4	4	1	3	7	676000	5.82995	0	0	0
6	1	2	17	1	10000	1	3	2	142	2	4	4	1	3	7	676000	5.82995	0	0	0
6	1	2	17	1	10000	1	3	2	168	3	5	4	1	3	2	538000	5.73078	0	0	0
6	1	2	17	1	10000	1	3	2	168	3	5	4	1	3	2	538000	5.73078	0	0	0
6	1	2	17	1	20000	1	3	2	119	2	2	4	1	3	8	2600	3.41497	0	1	12.5
6	1	2	17	1	20000	1	3	2	119	2	2	4	1	3	8	2600	3.41497	0	1	12.5
6	1	2	17	1	20000	1	3	2	119	2	2	4	1	3	8	2600	3.41497	0	1	12.5
6	1	2	17	1	20000	1	3	2	119	2	2	4	1	3	8	2600	3.41497	0	1	12.5
6	1	2	17	1	20000	1	3	2	119	2	2	4	1	3	8	2600	3.41497	0	1	12.5
6	1	2	17	1	20000	1	3	2	119	2	2	4	1	3	8	2600	3.41497	0	1	12.5
6	1	2	17	1	20000	1	3	2	119	2	2	4	1	3	8	2600	3.41497	0	1	12.5
6	1	2	17	1	20000	1	3	2	119	2	2	4	1	3	8	2600	3.41497	1	1	12.5
6	1	2	17	1	20000	1	3	2	142	2	4	4	1	3	6	1252000	6.0976	0	0	0
6	1	2	17	1	20000	1	3	2	142	2	4	4	1	3	6	1252000	6.0976	0	0	0
6	1	2	17	1	20000	1	3	2	142	2	4	4	1	3	6	1252000	6.0976	0	0	0
6	1	2	17	1	20000	1	3	2	142	2	4	4	1	3	6	1252000	6.0976	0	0	0
6	1	2	17	1	20000	1	3	2	142	2	4	4	1	3	6	1252000	6.0976	0	0	0
6	1	2	17	1	20000	1	3	2	142	2	4	4	1	3	6	1252000	6.0976	0	0	0
6	1	2	17	1	20000	1	3	2	168	3	5	4	1	3	3	1580000	6.19866	0	0	0
6	1	2	17	1	20000	1	3	2	168	3	5	4	1	3	3	1580000	6.19866	0	0	0
6	1	2	17	1	20000	1	3	2	168	3	5	4	1	3	3	1580000	6.19866	0	0	0
7	0	1	15	1	15000	1	3	2	121	2	2	0	0	0	6	1540000	6.18752	0	0	0
7	0	1	15	1	15000	1	3	2	121	2	2	0	0	0	6	1540000	6.18752	0	0	0
7	0	1	15	1	15000	1	3	2	121	2	2	0	0	0	6	1540000	6.18752	0	0	0
7	0	1	15	1	15000	1	3	2	121	2	2	0	0	0	6	1540000	6.18752	0	0	0
7	0	1	15	1	15000	1	3	2	121	2	2	0	0	0	6	1540000	6.18752	0	0	0
7	0	1	15	1	15000	1	3	2	121	2	2	0	0	0	6	1540000	6.18752	0	0	0
7	0	1	15	1	15000	1	3	2	144	2	4	0	0	0	7	374000	5.57287	0	0	0
7	0	1	15	1	15000	1	3	2	144	2	4	0	0	0	7	374000	5.57287	0	0	0
7	0	1	15	1	15000	1	3	2	144	2	4	0	0	0	7	374000	5.57287	0	0	0
7	0	1	15	1	15000	1	3	2	144	2	4	0	0	0	7	374000	5.57287	0	0	0
7	0	1	15	1	15000	1	3	2	144	2	4	0	0	0	7	374000	5.57287	0	0	0
7	0	1	15	1	15000	1	3	2	144	2	4	0	0	0	7	374000	5.57287	0	0	0
7	0	1	15	1	15000	1	3	2	144	2	4	0	0	0	7	374000	5.57287	0	0	0
7	0	1	15	1	15000	1	3	2	168	3	5	0	0	0	6	458000	5.66087	0	0	0
7	0	1	15	1	15000	1	3	2	168	3	5	0	0	0	6	458000	5.66087	0	0	0
7	0	1	15	1	15000	1	3	2	168	3	5	0	0	0	6	458000	5.66087	0	0	0
7	0	1	15	1	15000	1	3	2	168	3	5	0	0	0	6	458000	5.66087	0	0	0
7	0	1	15	1	15000	1	3	2	168	3	5	0	0	0	6	458000	5.66087	0	0	0
7	0	1	15	1	15000	1	3	2	168	3	5	0	0	0	6	458000	5.66087	0	0	0
7	1	2	15	1	15000	1	3	2	121	2	2	4	1	2	7	1320000	6.12057	0	1	14.2857
7	1	2	15	1	15000	1	3	2	121	2	2	4	1	2	7	1320000	6.12057	0	1	14.2857
7	1	2	15	1	15000	1	3	2	121	2	2	4	1	2	7	1320000	6.12057	0	1	14.2857
7	1	2	15	1	15000	1	3	2	121	2	2	4	1	2	7	1320000	6.12057	0	1	14.2857
7	1	2	15	1	15000	1	3	2	121	2	2	4	1	2	7	1320000	6.12057	0	1	14.2857
7	1	2	15	1	15000	1	3	2	121	2	2	4	1	2	7	1320000	6.12057	0	1	14.2857
7	1	2	15	1	15000	1	3	2	121	2	2	4	1	2	7	1320000	6.12057	1	1	14.2857
7	1	2	15	1	15000	1	3	2	144	2	4	4	1	2	7	572000	5.7574	0	0	0
7	1	2	15	1	15000	1	3	2	144	2	4	4	1	2	7	572000	5.7574	0	0	0
7	1	2	15	1	15000	1	3	2	144	2	4	4	1	2	7	572000	5.7574	0	0	0
7	1	2	15	1	15000	1	3	2	144	2	4	4	1	2	7	572000	5.7574	0	0	0
7	1	2	15	1	15000	1	3	2	144	2	4	4	1	2	7	572000	5.7574	0	0	0
7	1	2	15	1	15000	1	3	2	144	2	4	4	1	2	7	572000	5.7574	0	0	0
7	1	2	15	1	15000	1	3	2	144	2	4	4	1	2	7	572000	5.7574	0	0	0
7	1	2	15	1	15000	1	3	2	168	3	5	4	1	2	7	766000	5.88423	0	0	0
7	1	2	15	1	15000	1	3	2	168	3	5	4	1	2	7	766000	5.88423	0	0	0
7	1	2	15	1	15000	1	3	2	168	3	5	4	1	2	7	766000	5.88423	0	0	0
7	1	2	15	1	15000	1	3	2	168	3	5	4	1	2	7	766000	5.88423	0	0	0
7	1	2	15	1	15000	1	3	2	168	3	5	4	1	2	7	766000	5.88423	0	0	0
7	1	2	15	1	15000	1	3	2	168	3	5	4	1	2	7	766000	5.88423	0	0	0
7	1	2	15	1	15000	1	3	2	168	3	5	4	1	2	7	766000	5.88423	0	0	0
7	1	2	15	1	15000	1	3	2	121	2	2	4	1	3	7	4400000	6.64345	0	0	0
7	1	2	15	1	15000	1	3	2	121	2	2	4	1	3	7	4400000	6.64345	0	0	0
7	1	2	15	1	15000	1	3	2	121	2	2	4	1	3	7	4400000	6.64345	0	0	0
7	1	2	15	1	15000	1	3	2	121	2	2	4	1	3	7	4400000	6.64345	0	0	0
7	1	2	15	1	15000	1	3	2	121	2	2	4	1	3	7	4400000	6.64345	0	0	0
7	1	2	15	1	15000	1	3	2	121	2	2	4	1	3	7	4400000	6.64345	0	0	0
7	1	2	15	1	15000	1	3	2	121	2	2	4	1	3	7	4400000	6.64345	0	0	0
7	1	2	15	1	15000	1	3	2	144	2	4	4	1	3	7	946000	5.97589	0	0	0
7	1	2	15	1	15000	1	3	2	144	2	4	4	1	3	7	946000	5.97589	0	0	0
7	1	2	15	1	15000	1	3	2	144	2	4	4	1	3	7	946000	5.97589	0	0	0
7	1	2	15	1	15000	1	3	2	144	2	4	4	1	3	7	946000	5.97589	0	0	0
7	1	2	15	1	15000	1	3	2	144	2	4	4	1	3	7	946000	5.97589	0	0	0
7	1	2	15	1	15000	1	3	2	144	2	4	4	1	3	7	946000	5.97589	0	0	0
7	1	2	15	1	15000	1	3	2	144	2	4	4	1	3	7	946000	5.97589	0	0	0
7	1	2	15	1	15000	1	3	2	168	3	5	4	1	3	7	870000	5.93952	0	0	0
7	1	2	15	1	15000	1	3	2	168	3	5	4	1	3	7	870000	5.93952	0	0	0
7	1	2	15	1	15000	1	3	2	168	3	5	4	1	3	7	870000	5.93952	0	0	0
7	1	2	15	1	15000	1	3	2	168	3	5	4	1	3	7	870000	5.93952	0	0	0
7	1	2	15	1	15000	1	3	2	168	3	5	4	1	3	7	870000	5.93952	0	0	0
7	1	2	15	1	15000	1	3	2	168	3	5	4	1	3	7	870000	5.93952	0	0	0
7	1	2	15	1	15000	1	3	2	168	3	5	4	1	3	7	870000	5.93952	0	0	0
8	1	2	16	1	10000	1	3	2	124	2	3	1	1	4	5	556800	5.7457	0	0	0
8	1	2	16	1	10000	1	3	2	124	2	3	1	1	4	5	556800	5.7457	0	0	0
8	1	2	16	1	10000	1	3	2	124	2	3	1	1	4	5	556800	5.7457	0	0	0
8	1	2	16	1	10000	1	3	2	124	2	3	1	1	4	5	556800	5.7457	0	0	0
8	1	2	16	1	10000	1	3	2	124	2	3	1	1	4	5	556800	5.7457	0	0	0
8	1	2	16	1	10000	1	3	2	124	2	3	1	1	4	5	1254400	6.09844	0	0	0
8	1	2	16	1	10000	1	3	2	124	2	3	1	1	4	5	1254400	6.09844	0	0	0
8	1	2	16	1	10000	1	3	2	124	2	3	1	1	4	5	1254400	6.09844	0	0	0
8	1	2	16	1	10000	1	3	2	124	2	3	1	1	4	5	1254400	6.09844	0	0	0
8	1	2	16	1	10000	1	3	2	124	2	3	1	1	4	5	1254400	6.09844	0	0	0
8	1	2	16	1	10000	1	3	2	132	2	3	1	1	4	3	186700	5.27114	0	0	0
8	1	2	16	1	10000	1	3	2	132	2	3	1	1	4	3	186700	5.27114	0	0	0
8	1	2	16	1	10000	1	3	2	132	2	3	1	1	4	3	186700	5.27114	0	0	0
8	1	2	16	1	10000	1	3	2	132	2	3	1	1	4	3	640000	5.80618	0	0	0
8	1	2	16	1	10000	1	3	2	132	2	3	1	1	4	3	640000	5.80618	0	0	0
8	1	2	16	1	10000	1	3	2	132	2	3	1	1	4	3	640000	5.80618	0	0	0
8	1	2	16	1	10000	1	3	2	142	2	4	1	1	4	2	600300	5.77837	0	0	0
8	1	2	16	1	10000	1	3	2	142	2	4	1	1	4	2	600300	5.77837	0	0	0
8	1	2	16	1	10000	1	3	2	142	2	4	1	1	4	2	1694000	6.22891	0	0	0
8	1	2	16	1	10000	1	3	2	142	2	4	1	1	4	2	1694000	6.22891	0	0	0
8	1	2	16	1	10000	1	3	2	149	2	4	1	1	4	4	374000	5.57287	0	0	0
8	1	2	16	1	10000	1	3	2	149	2	4	1	1	4	4	374000	5.57287	0	0	0
8	1	2	16	1	10000	1	3	2	149	2	4	1	1	4	4	374000	5.57287	0	0	0
8	1	2	16	1	10000	1	3	2	149	2	4	1	1	4	4	374000	5.57287	0	0	0
8	1	2	16	1	10000	1	3	2	149	2	4	1	1	4	5	706000	5.8488	0	0	0
8	1	2	16	1	10000	1	3	2	149	2	4	1	1	4	5	706000	5.8488	0	0	0
8	1	2	16	1	10000	1	3	2	149	2	4	1	1	4	5	706000	5.8488	0	0	0
8	1	2	16	1	10000	1	3	2	149	2	4	1	1	4	5	706000	5.8488	0	0	0
8	1	2	16	1	10000	1	3	2	149	2	4	1	1	4	5	706000	5.8488	0	0	0
8	1	2	16	1	10000	1	3	2	124	2	3	4	1	4	5	307200	5.48742	0	0	0
8	1	2	16	1	10000	1	3	2	124	2	3	4	1	4	5	307200	5.48742	0	0	0
8	1	2	16	1	10000	1	3	2	124	2	3	4	1	4	5	307200	5.48742	0	0	0
8	1	2	16	1	10000	1	3	2	124	2	3	4	1	4	5	307200	5.48742	0	0	0
8	1	2	16	1	10000	1	3	2	124	2	3	4	1	4	5	307200	5.48742	0	0	0
8	1	2	16	1	10000	1	3	2	124	2	3	4	1	4	5	492800	5.69267	0	0	0
8	1	2	16	1	10000	1	3	2	124	2	3	4	1	4	5	492800	5.69267	0	0	0
8	1	2	16	1	10000	1	3	2	124	2	3	4	1	4	5	492800	5.69267	0	0	0
8	1	2	16	1	10000	1	3	2	124	2	3	4	1	4	5	492800	5.69267	0	0	0
8	1	2	16	1	10000	1	3	2	124	2	3	4	1	4	5	492800	5.69267	0	0	0
8	1	2	16	1	10000	1	3	2	132	2	3	4	1	4	3	666670	5.82391	0	0	0
8	1	2	16	1	10000	1	3	2	132	2	3	4	1	4	3	666670	5.82391	0	0	0
8	1	2	16	1	10000	1	3	2	132	2	3	4	1	4	3	666670	5.82391	0	0	0
8	1	2	16	1	10000	1	3	2	132	2	3	4	1	4	3	1224000	6.08778	0	0	0
8	1	2	16	1	10000	1	3	2	132	2	3	4	1	4	3	1224000	6.08778	0	0	0
8	1	2	16	1	10000	1	3	2	132	2	3	4	1	4	3	1224000	6.08778	0	0	0
8	1	2	16	1	10000	1	3	2	142	2	4	4	1	4	2	722000	5.85854	0	0	0
8	1	2	16	1	10000	1	3	2	142	2	4	4	1	4	2	722000	5.85854	0	0	0
8	1	2	16	1	10000	1	3	2	142	2	4	4	1	4	2	1100000	6.04139	0	0	0
8	1	2	16	1	10000	1	3	2	142	2	4	4	1	4	2	1100000	6.04139	0	0	0
8	1	2	16	1	10000	1	3	2	149	2	4	4	1	4	5	662000	5.82086	0	0	0
8	1	2	16	1	10000	1	3	2	149	2	4	4	1	4	5	662000	5.82086	0	0	0
8	1	2	16	1	10000	1	3	2	149	2	4	4	1	4	5	662000	5.82086	0	0	0
8	1	2	16	1	10000	1	3	2	149	2	4	4	1	4	5	662000	5.82086	0	0	0
8	1	2	16	1	10000	1	3	2	149	2	4	4	1	4	5	662000	5.82086	0	0	0
8	1	2	16	1	10000	1	3	2	149	2	4	4	1	4	6	902000	5.95521	0	0	0
8	1	2	16	1	10000	1	3	2	149	2	4	4	1	4	6	902000	5.95521	0	0	0
8	1	2	16	1	10000	1	3	2	149	2	4	4	1	4	6	902000	5.95521	0	0	0
8	1	2	16	1	10000	1	3	2	149	2	4	4	1	4	6	902000	5.95521	0	0	0
8	1	2	16	1	10000	1	3	2	149	2	4	4	1	4	6	902000	5.95521	0	0	0
8	1	2	16	1	10000	1	3	2	149	2	4	4	1	4	6	902000	5.95521	0	0	0
8	1	2	16	1	10000	1	3	2	124	2	3	13	1	4	5	320000	5.50515	0	0	0
8	1	2	16	1	10000	1	3	2	124	2	3	13	1	4	5	320000	5.50515	0	0	0
8	1	2	16	1	10000	1	3	2	124	2	3	13	1	4	5	320000	5.50515	0	0	0
8	1	2	16	1	10000	1	3	2	124	2	3	13	1	4	5	320000	5.50515	0	0	0
8	1	2	16	1	10000	1	3	2	124	2	3	13	1	4	5	320000	5.50515	0	0	0
8	1	2	16	1	10000	1	3	2	124	2	3	13	1	4	5	492800	5.69267	0	0	0
8	1	2	16	1	10000	1	3	2	124	2	3	13	1	4	5	492800	5.69267	0	0	0
8	1	2	16	1	10000	1	3	2	124	2	3	13	1	4	5	492800	5.69267	0	0	0
8	1	2	16	1	10000	1	3	2	124	2	3	13	1	4	5	492800	5.69267	0	0	0
8	1	2	16	1	10000	1	3	2	124	2	3	13	1	4	5	492800	5.69267	0	0	0
8	1	2	16	1	10000	1	3	2	132	2	3	13	1	4	3	1400000	6.14613	0	0	0
8	1	2	16	1	10000	1	3	2	132	2	3	13	1	4	3	1400000	6.14613	0	0	0
8	1	2	16	1	10000	1	3	2	132	2	3	13	1	4	3	1400000	6.14613	0	0	0
8	1	2	16	1	10000	1	3	2	132	2	3	13	1	4	3	2180000	6.33846	0	0	0
8	1	2	16	1	10000	1	3	2	132	2	3	13	1	4	3	2180000	6.33846	0	0	0
8	1	2	16	1	10000	1	3	2	132	2	3	13	1	4	3	2180000	6.33846	0	0	0
8	1	2	16	1	10000	1	3	2	142	2	4	13	1	4	2	162000	5.20952	0	0	0
8	1	2	16	1	10000	1	3	2	142	2	4	13	1	4	2	162000	5.20952	0	0	0
8	1	2	16	1	10000	1	3	2	142	2	4	13	1	4	2	740950	5.86979	0	0	0
8	1	2	16	1	10000	1	3	2	142	2	4	13	1	4	2	740950	5.86979	0	0	0
8	1	2	16	1	10000	1	3	2	149	2	4	13	1	4	6	814000	5.91062	0	0	0
8	1	2	16	1	10000	1	3	2	149	2	4	13	1	4	6	814000	5.91062	0	0	0
8	1	2	16	1	10000	1	3	2	149	2	4	13	1	4	6	814000	5.91062	0	0	0
8	1	2	16	1	10000	1	3	2	149	2	4	13	1	4	6	814000	5.91062	0	0	0
8	1	2	16	1	10000	1	3	2	149	2	4	13	1	4	6	814000	5.91062	0	0	0
8	1	2	16	1	10000	1	3	2	149	2	4	13	1	4	6	814000	5.91062	0	0	0
8	1	2	16	1	10000	1	3	2	149	2	4	13	1	4	5	1320000	6.12057	0	0	0
8	1	2	16	1	10000	1	3	2	149	2	4	13	1	4	5	1320000	6.12057	0	0	0
8	1	2	16	1	10000	1	3	2	149	2	4	13	1	4	5	1320000	6.12057	0	0	0
8	1	2	16	1	10000	1	3	2	149	2	4	13	1	4	5	1320000	6.12057	0	0	0
8	1	2	16	1	10000	1	3	2	149	2	4	13	1	4	5	1320000	6.12057	0	0	0
8	1	2	16	1	10000	1	3	2	124	2	3	58702	1	4	5	185600	5.26858	0	0	0
8	1	2	16	1	10000	1	3	2	124	2	3	58702	1	4	5	185600	5.26858	0	0	0
8	1	2	16	1	10000	1	3	2	124	2	3	58702	1	4	5	185600	5.26858	0	0	0
8	1	2	16	1	10000	1	3	2	124	2	3	58702	1	4	5	185600	5.26858	0	0	0
8	1	2	16	1	10000	1	3	2	124	2	3	58702	1	4	5	185600	5.26858	0	0	0
8	1	2	16	1	10000	1	3	2	124	2	3	58702	1	4	5	332800	5.52218	0	0	0
8	1	2	16	1	10000	1	3	2	124	2	3	58702	1	4	5	332800	5.52218	0	0	0
8	1	2	16	1	10000	1	3	2	124	2	3	58702	1	4	5	332800	5.52218	0	0	0
8	1	2	16	1	10000	1	3	2	124	2	3	58702	1	4	5	332800	5.52218	0	0	0
8	1	2	16	1	10000	1	3	2	124	2	3	58702	1	4	5	332800	5.52218	0	0	0
8	1	2	16	1	10000	1	3	2	132	2	3	58702	1	4	3	626670	5.79704	0	0	0
8	1	2	16	1	10000	1	3	2	132	2	3	58702	1	4	3	626670	5.79704	0	0	0
8	1	2	16	1	10000	1	3	2	132	2	3	58702	1	4	3	626670	5.79704	0	0	0
8	1	2	16	1	10000	1	3	2	132	2	3	58702	1	4	3	1360000	6.13354	0	0	0
8	1	2	16	1	10000	1	3	2	132	2	3	58702	1	4	3	1360000	6.13354	0	0	0
8	1	2	16	1	10000	1	3	2	132	2	3	58702	1	4	3	1360000	6.13354	0	0	0
8	1	2	16	1	10000	1	3	2	142	2	4	58702	1	4	2	268000	5.42813	0	0	0
8	1	2	16	1	10000	1	3	2	142	2	4	58702	1	4	2	268000	5.42813	0	0	0
8	1	2	16	1	10000	1	3	2	142	2	4	58702	1	4	2	1549800	6.19028	0	0	0
8	1	2	16	1	10000	1	3	2	142	2	4	58702	1	4	2	1549800	6.19028	0	0	0
8	1	2	16	1	10000	1	3	2	149	2	4	58702	1	4	6	660000	5.81954	0	0	0
8	1	2	16	1	10000	1	3	2	149	2	4	58702	1	4	6	660000	5.81954	0	0	0
8	1	2	16	1	10000	1	3	2	149	2	4	58702	1	4	6	660000	5.81954	0	0	0
8	1	2	16	1	10000	1	3	2	149	2	4	58702	1	4	6	660000	5.81954	0	0	0
8	1	2	16	1	10000	1	3	2	149	2	4	58702	1	4	6	660000	5.81954	0	0	0
8	1	2	16	1	10000	1	3	2	149	2	4	58702	1	4	6	660000	5.81954	0	0	0
8	1	2	16	1	10000	1	3	2	149	2	4	58702	1	4	4	682000	5.83378	0	0	0
8	1	2	16	1	10000	1	3	2	149	2	4	58702	1	4	4	682000	5.83378	0	0	0
8	1	2	16	1	10000	1	3	2	149	2	4	58702	1	4	4	682000	5.83378	0	0	0
8	1	2	16	1	10000	1	3	2	149	2	4	58702	1	4	4	682000	5.83378	0	0	0
9	0	1	17	1	10000	1	3	2	125	2	3	0	0	0	4	17400	4.24055	0	0	0
9	0	1	17	1	10000	1	3	2	125	2	3	0	0	0	4	17400	4.24055	0	0	0
9	0	1	17	1	10000	1	3	2	125	2	3	0	0	0	4	17400	4.24055	0	0	0
9	0	1	17	1	10000	1	3	2	125	2	3	0	0	0	4	17400	4.24055	0	0	0
9	0	1	17	1	10000	1	3	2	145	2	4	0	0	0	8	720000	5.85733	0	0	0
9	0	1	17	1	10000	1	3	2	145	2	4	0	0	0	8	720000	5.85733	0	0	0
9	0	1	17	1	10000	1	3	2	145	2	4	0	0	0	8	720000	5.85733	0	0	0
9	0	1	17	1	10000	1	3	2	145	2	4	0	0	0	8	720000	5.85733	0	0	0
9	0	1	17	1	10000	1	3	2	145	2	4	0	0	0	8	720000	5.85733	0	0	0
9	0	1	17	1	10000	1	3	2	145	2	4	0	0	0	8	720000	5.85733	0	0	0
9	0	1	17	1	10000	1	3	2	145	2	4	0	0	0	8	720000	5.85733	0	0	0
9	0	1	17	1	10000	1	3	2	145	2	4	0	0	0	8	720000	5.85733	0	0	0
9	2	1	30	2	10000	1	3	2	125	2	3	0	0	0	4	18400	4.26482	0	2	50
9	2	1	30	2	10000	1	3	2	125	2	3	0	0	0	4	18400	4.26482	0	2	50
9	2	1	30	2	10000	1	3	2	125	2	3	0	0	0	4	18400	4.26482	1	2	50
9	2	1	30	2	10000	1	3	2	125	2	3	0	0	0	4	18400	4.26482	1	2	50
9	2	1	30	2	10000	1	3	2	145	2	4	0	0	0	8	888000	5.94841	0	3	37.5
9	2	1	30	2	10000	1	3	2	145	2	4	0	0	0	8	888000	5.94841	0	3	37.5
9	2	1	30	2	10000	1	3	2	145	2	4	0	0	0	8	888000	5.94841	0	3	37.5
9	2	1	30	2	10000	1	3	2	145	2	4	0	0	0	8	888000	5.94841	0	3	37.5
9	2	1	30	2	10000	1	3	2	145	2	4	0	0	0	8	888000	5.94841	0	3	37.5
9	2	1	30	2	10000	1	3	2	145	2	4	0	0	0	8	888000	5.94841	1	3	37.5
9	2	1	30	2	10000	1	3	2	145	2	4	0	0	0	8	888000	5.94841	1	3	37.5
9	2	1	30	2	10000	1	3	2	145	2	4	0	0	0	8	888000	5.94841	1	3	37.5
9	1	2	17	1	10000	1	3	2	125	2	3	100	1	3	4	23080	4.36324	0	0	0
9	1	2	17	1	10000	1	3	2	125	2	3	100	1	3	4	23080	4.36324	0	0	0
9	1	2	17	1	10000	1	3	2	125	2	3	100	1	3	4	23080	4.36324	0	0	0
9	1	2	17	1	10000	1	3	2	125	2	3	100	1	3	4	23080	4.36324	0	0	0
9	1	2	17	1	10000	1	3	2	145	2	4	100	1	3	8	1660000	6.22011	0	0	0
9	1	2	17	1	10000	1	3	2	145	2	4	100	1	3	8	1660000	6.22011	0	0	0
9	1	2	17	1	10000	1	3	2	145	2	4	100	1	3	8	1660000	6.22011	0	0	0
9	1	2	17	1	10000	1	3	2	145	2	4	100	1	3	8	1660000	6.22011	0	0	0
9	1	2	17	1	10000	1	3	2	145	2	4	100	1	3	8	1660000	6.22011	0	0	0
9	1	2	17	1	10000	1	3	2	145	2	4	100	1	3	8	1660000	6.22011	0	0	0
9	1	2	17	1	10000	1	3	2	145	2	4	100	1	3	8	1660000	6.22011	0	0	0
9	1	2	17	1	10000	1	3	2	145	2	4	100	1	3	8	1660000	6.22011	0	0	0
9	3	2	30	2	10000	1	3	2	125	2	3	100	1	3	4	39560	4.59726	0	3	75
9	3	2	30	2	10000	1	3	2	125	2	3	100	1	3	4	39560	4.59726	1	3	75
9	3	2	30	2	10000	1	3	2	125	2	3	100	1	3	4	39560	4.59726	1	3	75
9	3	2	30	2	10000	1	3	2	125	2	3	100	1	3	4	39560	4.59726	1	3	75
9	3	2	30	2	10000	1	3	2	145	2	4	100	1	3	9	2400000	6.38021	0	6	66.6667
9	3	2	30	2	10000	1	3	2	145	2	4	100	1	3	9	2400000	6.38021	0	6	66.6667
9	3	2	30	2	10000	1	3	2	145	2	4	100	1	3	9	2400000	6.38021	0	6	66.6667
9	3	2	30	2	10000	1	3	2	145	2	4	100	1	3	9	2400000	6.38021	1	6	66.6667
9	3	2	30	2	10000	1	3	2	145	2	4	100	1	3	9	2400000	6.38021	1	6	66.6667
9	3	2	30	2	10000	1	3	2	145	2	4	100	1	3	9	2400000	6.38021	1	6	66.6667
9	3	2	30	2	10000	1	3	2	145	2	4	100	1	3	9	2400000	6.38021	1	6	66.6667
9	3	2	30	2	10000	1	3	2	145	2	4	100	1	3	9	2400000	6.38021	1	6	66.6667
9	3	2	30	2	10000	1	3	2	145	2	4	100	1	3	9	2400000	6.38021	1	6	66.6667
9	0	1	17	1	20000	1	3	2	125	2	3	0	0	0	4	371304	5.56973	0	0	0
9	0	1	17	1	20000	1	3	2	125	2	3	0	0	0	4	371304	5.56973	0	0	0
9	0	1	17	1	20000	1	3	2	125	2	3	0	0	0	4	371304	5.56973	0	0	0
9	0	1	17	1	20000	1	3	2	125	2	3	0	0	0	4	371304	5.56973	0	0	0
9	0	1	17	1	20000	1	3	2	145	2	4	0	0	0	8	1740000	6.24055	0	1	12.5
9	0	1	17	1	20000	1	3	2	145	2	4	0	0	0	8	1740000	6.24055	0	1	12.5
9	0	1	17	1	20000	1	3	2	145	2	4	0	0	0	8	1740000	6.24055	0	1	12.5
9	0	1	17	1	20000	1	3	2	145	2	4	0	0	0	8	1740000	6.24055	0	1	12.5
9	0	1	17	1	20000	1	3	2	145	2	4	0	0	0	8	1740000	6.24055	0	1	12.5
9	0	1	17	1	20000	1	3	2	145	2	4	0	0	0	8	1740000	6.24055	0	1	12.5
9	0	1	17	1	20000	1	3	2	145	2	4	0	0	0	8	1740000	6.24055	0	1	12.5
9	0	1	17	1	20000	1	3	2	145	2	4	0	0	0	8	1740000	6.24055	1	1	12.5
9	2	1	30	2	20000	1	3	2	125	2	3	0	0	0	4	35720	4.55291	0	1	25
9	2	1	30	2	20000	1	3	2	125	2	3	0	0	0	4	35720	4.55291	0	1	25
9	2	1	30	2	20000	1	3	2	125	2	3	0	0	0	4	35720	4.55291	0	1	25
9	2	1	30	2	20000	1	3	2	125	2	3	0	0	0	4	35720	4.55291	1	1	25
9	2	1	30	2	20000	1	3	2	145	2	4	0	0	0	8	988000	5.99476	0	3	37.5
9	2	1	30	2	20000	1	3	2	145	2	4	0	0	0	8	988000	5.99476	0	3	37.5
9	2	1	30	2	20000	1	3	2	145	2	4	0	0	0	8	988000	5.99476	0	3	37.5
9	2	1	30	2	20000	1	3	2	145	2	4	0	0	0	8	988000	5.99476	0	3	37.5
9	2	1	30	2	20000	1	3	2	145	2	4	0	0	0	8	988000	5.99476	0	3	37.5
9	2	1	30	2	20000	1	3	2	145	2	4	0	0	0	8	988000	5.99476	1	3	37.5
9	2	1	30	2	20000	1	3	2	145	2	4	0	0	0	8	988000	5.99476	1	3	37.5
9	2	1	30	2	20000	1	3	2	145	2	4	0	0	0	8	988000	5.99476	1	3	37.5
9	1	2	17	1	20000	1	3	2	125	2	3	100	1	3	4	45200	4.65514	0	1	25
9	1	2	17	1	20000	1	3	2	125	2	3	100	1	3	4	45200	4.65514	0	1	25
9	1	2	17	1	20000	1	3	2	125	2	3	100	1	3	4	45200	4.65514	0	1	25
9	1	2	17	1	20000	1	3	2	125	2	3	100	1	3	4	45200	4.65514	1	1	25
9	1	2	17	1	20000	1	3	2	145	2	4	100	1	3	7	4180000	6.62118	0	1	14.2857
9	1	2	17	1	20000	1	3	2	145	2	4	100	1	3	7	4180000	6.62118	0	1	14.2857
9	1	2	17	1	20000	1	3	2	145	2	4	100	1	3	7	4180000	6.62118	0	1	14.2857
9	1	2	17	1	20000	1	3	2	145	2	4	100	1	3	7	4180000	6.62118	0	1	14.2857
9	1	2	17	1	20000	1	3	2	145	2	4	100	1	3	7	4180000	6.62118	0	1	14.2857
9	1	2	17	1	20000	1	3	2	145	2	4	100	1	3	7	4180000	6.62118	0	1	14.2857
9	1	2	17	1	20000	1	3	2	145	2	4	100	1	3	7	4180000	6.62118	1	1	14.2857
9	3	2	30	2	20000	1	3	2	125	2	3	100	1	3	4	182400	5.26102	0	3	75
9	3	2	30	2	20000	1	3	2	125	2	3	100	1	3	4	182400	5.26102	1	3	75
9	3	2	30	2	20000	1	3	2	125	2	3	100	1	3	4	182400	5.26102	1	3	75
9	3	2	30	2	20000	1	3	2	125	2	3	100	1	3	4	182400	5.26102	1	3	75
9	3	2	30	2	20000	1	3	2	145	2	4	100	1	3	8	1180000	6.07188	0	6	75
9	3	2	30	2	20000	1	3	2	145	2	4	100	1	3	8	1180000	6.07188	0	6	75
9	3	2	30	2	20000	1	3	2	145	2	4	100	1	3	8	1180000	6.07188	1	6	75
9	3	2	30	2	20000	1	3	2	145	2	4	100	1	3	8	1180000	6.07188	1	6	75
9	3	2	30	2	20000	1	3	2	145	2	4	100	1	3	8	1180000	6.07188	1	6	75
9	3	2	30	2	20000	1	3	2	145	2	4	100	1	3	8	1180000	6.07188	1	6	75
9	3	2	30	2	20000	1	3	2	145	2	4	100	1	3	8	1180000	6.07188	1	6	75
9	3	2	30	2	20000	1	3	2	145	2	4	100	1	3	8	1180000	6.07188	1	6	75

## Sheet: Ark kladd exp9 des19
exp	trtmnt	treatment	age	age2	dose	EM inoculation	EMdoseC2	EMdoseC	hours	HoursCat	HoursC	CP	CP2	CP days	# birds	OPG	logOPG	Score3
9	2	1	30	2	10000	1	3	2	125	2	3	0	0	0	4	18400	4.26482	0
9	2	1	30	2	10000	1	3	2	125	2	3	0	0	0	4	18400	4.26482	0
9	2	1	30	2	10000	1	3	2	125	2	3	0	0	0	4	18400	4.26482	1
9	2	1	30	2	10000	1	3	2	125	2	3	0	0	0	4	18400	4.26482	1
9	2	1	30	2	10000	1	3	2	145	2	4	0	0	0	8	888000	5.94841	0
9	2	1	30	2	10000	1	3	2	145	2	4	0	0	0	8	888000	5.94841	0
9	2	1	30	2	10000	1	3	2	145	2	4	0	0	0	8	888000	5.94841	0
9	2	1	30	2	10000	1	3	2	145	2	4	0	0	0	8	888000	5.94841	0
9	2	1	30	2	10000	1	3	2	145	2	4	0	0	0	8	888000	5.94841	0
9	2	1	30	2	10000	1	3	2	145	2	4	0	0	0	8	888000	5.94841	1
9	2	1	30	2	10000	1	3	2	145	2	4	0	0	0	8	888000	5.94841	1
9	2	1	30	2	10000	1	3	2	145	2	4	0	0	0	8	888000	5.94841	1
9	2	1	30	2	20000	1	3	2	125	2	3	0	0	0	4	35720	4.55291	0
9	2	1	30	2	20000	1	3	2	125	2	3	0	0	0	4	35720	4.55291	0
9	2	1	30	2	20000	1	3	2	125	2	3	0	0	0	4	35720	4.55291	0
9	2	1	30	2	20000	1	3	2	125	2	3	0	0	0	4	35720	4.55291	1
9	2	1	30	2	20000	1	3	2	145	2	4	0	0	0	8	988000	5.99476	0
9	2	1	30	2	20000	1	3	2	145	2	4	0	0	0	8	988000	5.99476	0
9	2	1	30	2	20000	1	3	2	145	2	4	0	0	0	8	988000	5.99476	0
9	2	1	30	2	20000	1	3	2	145	2	4	0	0	0	8	988000	5.99476	0
9	2	1	30	2	20000	1	3	2	145	2	4	0	0	0	8	988000	5.99476	0
9	2	1	30	2	20000	1	3	2	145	2	4	0	0	0	8	988000	5.99476	1
9	2	1	30	2	20000	1	3	2	145	2	4	0	0	0	8	988000	5.99476	1
9	2	1	30	2	20000	1	3	2	145	2	4	0	0	0	8	988000	5.99476	1
9	3	2	30	2	10000	1	3	2	125	2	3	100	1	3	4	39560	4.59726	0
9	3	2	30	2	10000	1	3	2	125	2	3	100	1	3	4	39560	4.59726	1
9	3	2	30	2	10000	1	3	2	125	2	3	100	1	3	4	39560	4.59726	1
9	3	2	30	2	10000	1	3	2	125	2	3	100	1	3	4	39560	4.59726	1
9	3	2	30	2	10000	1	3	2	145	2	4	100	1	3	9	2400000	6.38021	0
9	3	2	30	2	10000	1	3	2	145	2	4	100	1	3	9	2400000	6.38021	0
9	3	2	30	2	10000	1	3	2	145	2	4	100	1	3	9	2400000	6.38021	0
9	3	2	30	2	10000	1	3	2	145	2	4	100	1	3	9	2400000	6.38021	1
9	3	2	30	2	10000	1	3	2	145	2	4	100	1	3	9	2400000	6.38021	1
9	3	2	30	2	10000	1	3	2	145	2	4	100	1	3	9	2400000	6.38021	1
9	3	2	30	2	10000	1	3	2	145	2	4	100	1	3	9	2400000	6.38021	1
9	3	2	30	2	10000	1	3	2	145	2	4	100	1	3	9	2400000	6.38021	1
9	3	2	30	2	10000	1	3	2	145	2	4	100	1	3	9	2400000	6.38021	1
9	3	2	30	2	20000	1	3	2	125	2	3	100	1	3	4	182400	5.26102	0
9	3	2	30	2	20000	1	3	2	125	2	3	100	1	3	4	182400	5.26102	1
9	3	2	30	2	20000	1	3	2	125	2	3	100	1	3	4	182400	5.26102	1
9	3	2	30	2	20000	1	3	2	125	2	3	100	1	3	4	182400	5.26102	1
9	3	2	30	2	20000	1	3	2	145	2	4	100	1	3	8	1180000	6.07188	0
9	3	2	30	2	20000	1	3	2	145	2	4	100	1	3	8	1180000	6.07188	0
9	3	2	30	2	20000	1	3	2	145	2	4	100	1	3	8	1180000	6.07188	1
9	3	2	30	2	20000	1	3	2	145	2	4	100	1	3	8	1180000	6.07188	1
9	3	2	30	2	20000	1	3	2	145	2	4	100	1	3	8	1180000	6.07188	1
9	3	2	30	2	20000	1	3	2	145	2	4	100	1	3	8	1180000	6.07188	1
9	3	2	30	2	20000	1	3	2	145	2	4	100	1	3	8	1180000	6.07188	1
9	3	2	30	2	20000	1	3	2	145	2	4	100	1	3	8	1180000	6.07188	1
9	0	1	17	1	10000	1	3	2	125	2	3	0	0	0	4	17400	4.24055	0
9	0	1	17	1	10000	1	3	2	125	2	3	0	0	0	4	17400	4.24055	0
9	0	1	17	1	10000	1	3	2	125	2	3	0	0	0	4	17400	4.24055	0
9	0	1	17	1	10000	1	3	2	125	2	3	0	0	0	4	17400	4.24055	0
9	0	1	17	1	10000	1	3	2	145	2	4	0	0	0	8	720000	5.85733	0
9	0	1	17	1	10000	1	3	2	145	2	4	0	0	0	8	720000	5.85733	0
9	0	1	17	1	10000	1	3	2	145	2	4	0	0	0	8	720000	5.85733	0
9	0	1	17	1	10000	1	3	2	145	2	4	0	0	0	8	720000	5.85733	0
9	0	1	17	1	10000	1	3	2	145	2	4	0	0	0	8	720000	5.85733	0
9	0	1	17	1	10000	1	3	2	145	2	4	0	0	0	8	720000	5.85733	0
9	0	1	17	1	10000	1	3	2	145	2	4	0	0	0	8	720000	5.85733	0
9	0	1	17	1	10000	1	3	2	145	2	4	0	0	0	8	720000	5.85733	0
9	0	1	17	1	20000	1	3	2	125	2	3	0	0	0	4	371304	5.56973	0
9	0	1	17	1	20000	1	3	2	125	2	3	0	0	0	4	371304	5.56973	0
9	0	1	17	1	20000	1	3	2	125	2	3	0	0	0	4	371304	5.56973	0
9	0	1	17	1	20000	1	3	2	125	2	3	0	0	0	4	371304	5.56973	0
9	0	1	17	1	20000	1	3	2	145	2	4	0	0	0	8	1740000	6.24055	0
9	0	1	17	1	20000	1	3	2	145	2	4	0	0	0	8	1740000	6.24055	0
9	0	1	17	1	20000	1	3	2	145	2	4	0	0	0	8	1740000	6.24055	0
9	0	1	17	1	20000	1	3	2	145	2	4	0	0	0	8	1740000	6.24055	0
9	0	1	17	1	20000	1	3	2	145	2	4	0	0	0	8	1740000	6.24055	0
9	0	1	17	1	20000	1	3	2	145	2	4	0	0	0	8	1740000	6.24055	0
9	0	1	17	1	20000	1	3	2	145	2	4	0	0	0	8	1740000	6.24055	0
9	0	1	17	1	20000	1	3	2	145	2	4	0	0	0	8	1740000	6.24055	1
9	1	2	17	1	10000	1	3	2	125	2	3	100	1	3	4	23080	4.36324	0
9	1	2	17	1	10000	1	3	2	125	2	3	100	1	3	4	23080	4.36324	0
9	1	2	17	1	10000	1	3	2	125	2	3	100	1	3	4	23080	4.36324	0
9	1	2	17	1	10000	1	3	2	125	2	3	100	1	3	4	23080	4.36324	0
9	1	2	17	1	10000	1	3	2	145	2	4	100	1	3	8	1660000	6.22011	0
9	1	2	17	1	10000	1	3	2	145	2	4	100	1	3	8	1660000	6.22011	0
9	1	2	17	1	10000	1	3	2	145	2	4	100	1	3	8	1660000	6.22011	0
9	1	2	17	1	10000	1	3	2	145	2	4	100	1	3	8	1660000	6.22011	0
9	1	2	17	1	10000	1	3	2	145	2	4	100	1	3	8	1660000	6.22011	0
9	1	2	17	1	10000	1	3	2	145	2	4	100	1	3	8	1660000	6.22011	0
9	1	2	17	1	10000	1	3	2	145	2	4	100	1	3	8	1660000	6.22011	0
9	1	2	17	1	10000	1	3	2	145	2	4	100	1	3	8	1660000	6.22011	0
9	1	2	17	1	20000	1	3	2	125	2	3	100	1	3	4	45200	4.65514	0
9	1	2	17	1	20000	1	3	2	125	2	3	100	1	3	4	45200	4.65514	0
9	1	2	17	1	20000	1	3	2	125	2	3	100	1	3	4	45200	4.65514	0
9	1	2	17	1	20000	1	3	2	125	2	3	100	1	3	4	45200	4.65514	1
9	1	2	17	1	20000	1	3	2	145	2	4	100	1	3	7	4180000	6.62118	0
9	1	2	17	1	20000	1	3	2	145	2	4	100	1	3	7	4180000	6.62118	0
9	1	2	17	1	20000	1	3	2	145	2	4	100	1	3	7	4180000	6.62118	0
9	1	2	17	1	20000	1	3	2	145	2	4	100	1	3	7	4180000	6.62118	0
9	1	2	17	1	20000	1	3	2	145	2	4	100	1	3	7	4180000	6.62118	0
9	1	2	17	1	20000	1	3	2	145	2	4	100	1	3	7	4180000	6.62118	0
9	1	2	17	1	20000	1	3	2	145	2	4	100	1	3	7	4180000	6.62118	1

## Sheet: For redigering
exp	trtmnt	treatment	age	age2	dose	EM inoculation	EMdoseC2	EMdoseC	hours	HoursCat	HoursC	CP	CP2	CP days	Score3	Score	Comment	Foto-ID
1	0	0	17	1	0	0	0	0	127	2	3	0	0	0	0	0	G
1	0	0	17	1	0	0	0	0	145	2	4	0	0	0	0	1	G
1	0	0	17	1	0	0	0	0	169	3	5	0	0	0	0	0	G
1	0	1	17	1	5000	1	2	2	127	2	3	0	0	0	0	1	F
1	0	1	17	1	5000	1	2	2	145	2	4	0	0	0	0	1	F
1	0	1	17	1	5000	1	2	2	169	3	5	0	0	0	0	1	F
1	0	1	17	1	20000	1	3	2	127	2	3	0	0	0	1	3	E
1	0	1	17	1	20000	1	3	2	145	2	4	0	0	0	0	1	E
1	0	1	17	1	20000	1	3	2	169	3	5	0	0	0	0	1	E
1	1	2	17	1	5000	1	2	2	129	2	3	4	1	3	0	1	B
1	1	2	17	1	5000	1	2	2	129	2	3	4	1	3	0	1	B
1	1	2	17	1	5000	1	2	2	129	2	3	4	1	3	0	1	B
1	1	2	17	1	5000	1	2	2	129	2	3	4	1	3	1	3	B
1	1	2	17	1	5000	1	2	2	129	2	3	4	1	3	1	3	B	1.8
1	1	2	17	1	5000	1	2	2	145	2	4	4	1	3	0	1	B
1	1	2	17	1	5000	1	2	2	145	2	4	4	1	3	0	1	B
1	1	2	17	1	5000	1	2	2	145	2	4	4	1	3	0	1	B
1	1	2	17	1	5000	1	2	2	145	2	4	4	1	3	0	1	B
1	1	2	17	1	5000	1	2	2	145	2	4	4	1	3	0	1	B	1
1	1	2	17	1	5000	1	2	2	169	3	5	4	1	3	0	1	B
1	1	2	17	1	5000	1	2	2	169	3	5	4	1	3	0	1	B
1	1	2	17	1	5000	1	2	2	169	3	5	4	1	3	0	1	B
1	1	2	17	1	5000	1	2	2	169	3	5	4	1	3	0	1	B
1	1	2	17	1	5000	1	2	2	169	3	5	4	1	3	0	1	B	1
1	1	2	17	1	5000	1	2	2	127	2	3	13	1	3	0	1	D
1	1	2	17	1	5000	1	2	2	127	2	3	13	1	3	0	1	D
1	1	2	17	1	5000	1	2	2	127	2	3	13	1	3	0	1	D
1	1	2	17	1	5000	1	2	2	127	2	3	13	1	3	1	3	D
1	1	2	17	1	5000	1	2	2	127	2	3	13	1	3	1	3	D	1.8
1	1	2	17	1	5000	1	2	2	145	2	4	13	1	3	0	1	D
1	1	2	17	1	5000	1	2	2	145	2	4	13	1	3	0	1	D
1	1	2	17	1	5000	1	2	2	145	2	4	13	1	3	0	1	D
1	1	2	17	1	5000	1	2	2	145	2	4	13	1	3	0	1	D
1	1	2	17	1	5000	1	2	2	145	2	4	13	1	3	0	1	D	1
1	1	2	17	1	5000	1	2	2	169	3	5	13	1	3	0	1	D
1	1	2	17	1	5000	1	2	2	169	3	5	13	1	3	0	1	D
1	1	2	17	1	5000	1	2	2	169	3	5	13	1	3	0	1	D
1	1	2	17	1	5000	1	2	2	169	3	5	13	1	3	0	1	D
1	1	2	17	1	5000	1	2	2	169	3	5	13	1	3	0	1	D
1	1	2	17	1	20000	1	3	2	127	2	3	4	1	3	0	1	A
1	1	2	17	1	20000	1	3	2	127	2	3	4	1	3	0	2	A
1	1	2	17	1	20000	1	3	2	127	2	3	4	1	3	1	3	A
1	1	2	17	1	20000	1	3	2	127	2	3	4	1	3	1	3	A
1	1	2	17	1	20000	1	3	2	127	2	3	4	1	3	1	3	A	2.4
1	1	2	17	1	20000	1	3	2	145	2	4	4	1	3	0	1	A
1	1	2	17	1	20000	1	3	2	145	2	4	4	1	3	0	1	A
1	1	2	17	1	20000	1	3	2	145	2	4	4	1	3	0	1	A
1	1	2	17	1	20000	1	3	2	145	2	4	4	1	3	0	1	A
1	1	2	17	1	20000	1	3	2	145	2	4	4	1	3	0	1	A	1
1	1	2	17	1	20000	1	3	2	169	3	5	4	1	3	0	2	A
1	1	2	17	1	20000	1	3	2	169	3	5	4	1	3	0	1	A
1	1	2	17	1	20000	1	3	2	169	3	5	4	1	3	0	1	A
1	1	2	17	1	20000	1	3	2	169	3	5	4	1	3	0	1	A
1	1	2	17	1	20000	1	3	2	169	3	5	4	1	3	0	1	A	1.2
1	1	2	17	1	20000	1	3	2	127	2	3	13	1	3	0	1	C
1	1	2	17	1	20000	1	3	2	127	2	3	13	1	3	0	1	C
1	1	2	17	1	20000	1	3	2	127	2	3	13	1	3	1	3	C
1	1	2	17	1	20000	1	3	2	127	2	3	13	1	3	1	3	C
1	1	2	17	1	20000	1	3	2	127	2	3	13	1	3	1	3	C	2.2
1	1	2	17	1	20000	1	3	2	145	2	4	13	1	3	0	1	C
1	1	2	17	1	20000	1	3	2	145	2	4	13	1	3	0	1	C
1	1	2	17	1	20000	1	3	2	145	2	4	13	1	3	0	1	C
1	1	2	17	1	20000	1	3	2	145	2	4	13	1	3	0	1	C
1	1	2	17	1	20000	1	3	2	145	2	4	13	1	3	0	1	C	1
1	1	2	17	1	20000	1	3	2	169	3	5	13	1	3	0	1	C
1	1	2	17	1	20000	1	3	2	169	3	5	13	1	3	0	1	C
1	1	2	17	1	20000	1	3	2	169	3	5	13	1	3	0	1	C
1	1	2	17	1	20000	1	3	2	169	3	5	13	1	3	0	1	C
1	1	2	17	1	20000	1	3	2	169	3	5	13	1	3	1	3	C	1.4
2	0	0	17	1	0	0	0	0	99	1	1	0	0	0	0	0	G	3488
2	0	0	17	1	0	0	0	0	99	1	1	0	0	0	0	0	G
2	0	0	17	1	0	0	0	0	99	1	1	0	0	0	0	0	G
2	0	0	17	1	0	0	0	0	99	1	1	0	0	0	0	1	G
2	0	0	17	1	0	0	0	0	99	1	1	0	0	0	0	0	G
2	0	0	17	1	0	0	0	0	99	1	1	0	0	0	0	0	G	3496
2	0	0	17	1	0	0	0	0	123	2	3	0	0	0	0	1	G	3572
2	0	0	17	1	0	0	0	0	123	2	3	0	0	0	0	0	G
2	0	0	17	1	0	0	0	0	123	2	3	0	0	0	0	0	G
2	0	0	17	1	0	0	0	0	123	2	3	0	0	0	0	0	G
2	0	0	17	1	0	0	0	0	123	2	3	0	0	0	0	0	G
2	0	0	17	1	0	0	0	0	123	2	3	0	0	0	0	0	G	3587
2	0	0	17	1	0	0	0	0	145	2	4	0	0	0	0	0	G	3665
2	0	0	17	1	0	0	0	0	145	2	4	0	0	0	0	1	G
2	0	0	17	1	0	0	0	0	145	2	4	0	0	0	0	0	G
2	0	0	17	1	0	0	0	0	145	2	4	0	0	0	0	0	G
2	0	0	17	1	0	0	0	0	145	2	4	0	0	0	0	0	G
2	0	0	17	1	0	0	0	0	145	2	4	0	0	0	0	1	G	3678
2	0	1	17	1	250	1	1	1	99	1	1	0	0	0	0	0	K	3539
2	0	1	17	1	250	1	1	1	99	1	1	0	0	0	0	2	K
2	0	1	17	1	250	1	1	1	99	1	1	0	0	0	0	1	K
2	0	1	17	1	250	1	1	1	99	1	1	0	0	0	0	0	K
2	0	1	17	1	250	1	1	1	99	1	1	0	0	0	0	0	K
2	0	1	17	1	250	1	1	1	99	1	1	0	0	0	0	2	K	3556
2	0	1	17	1	250	1	1	1	123	2	3	0	0	0	0	1	K	3654
2	0	1	17	1	250	1	1	1	123	2	3	0	0	0	0	0	K
2	0	1	17	1	250	1	1	1	123	2	3	0	0	0	0	1	K
2	0	1	17	1	250	1	1	1	123	2	3	0	0	0	0	1	K
2	0	1	17	1	250	1	1	1	123	2	3	0	0	0	0	1	K
2	0	1	17	1	250	1	1	1	123	2	3	0	0	0	0	1	K	3664
2	0	1	17	1	250	1	1	1	145	2	4	0	0	0	0	1	K	3737
2	0	1	17	1	250	1	1	1	145	2	4	0	0	0	0	2	K
2	0	1	17	1	250	1	1	1	145	2	4	0	0	0	0	2	K
2	0	1	17	1	250	1	1	1	145	2	4	0	0	0	0	1	K
2	0	1	17	1	250	1	1	1	145	2	4	0	0	0	0	1	K
2	0	1	17	1	250	1	1	1	145	2	4	0	0	0	0	1	K	3752
2	1	2	17	1	250	1	1	1	99	1	1	4	1	2	0	0	I	3509
2	1	2	17	1	250	1	1	1	99	1	1	4	1	2	0	0	I
2	1	2	17	1	250	1	1	1	99	1	1	4	1	2	0	0	I
2	1	2	17	1	250	1	1	1	99	1	1	4	1	2	0	0	I
2	1	2	17	1	250	1	1	1	99	1	1	4	1	2	0	1	I
2	1	2	17	1	250	1	1	1	99	1	1	4	1	2	0	0	I	3524
2	1	2	17	1	250	1	1	1	123	2	3	4	1	2	0	1	I	3622
2	1	2	17	1	250	1	1	1	123	2	3	4	1	2	0	2	I
2	1	2	17	1	250	1	1	1	123	2	3	4	1	2	0	1	I
2	1	2	17	1	250	1	1	1	123	2	3	4	1	2	0	1	I
2	1	2	17	1	250	1	1	1	123	2	3	4	1	2	0	2	I
2	1	2	17	1	250	1	1	1	123	2	3	4	1	2	0	1	I	3636
2	1	2	17	1	250	1	1	1	145	2	4	4	1	2	0	1	I	3696
2	1	2	17	1	250	1	1	1	145	2	4	4	1	2	0	0	I
2	1	2	17	1	250	1	1	1	145	2	4	4	1	2	0	1	I
2	1	2	17	1	250	1	1	1	145	2	4	4	1	2	0	0	I
2	1	2	17	1	250	1	1	1	145	2	4	4	1	2	0	1	I
2	1	2	17	1	250	1	1	1	145	2	4	4	1	2	0	1	I	3707
2	1	2	17	1	250	1	1	1	99	1	1	4	1	3	0	0	H	3499
2	1	2	17	1	250	1	1	1	99	1	1	4	1	3	0	0	H
2	1	2	17	1	250	1	1	1	99	1	1	4	1	3	0	0	H
2	1	2	17	1	250	1	1	1	99	1	1	4	1	3	0	0	H
2	1	2	17	1	250	1	1	1	99	1	1	4	1	3	0	0	H
2	1	2	17	1	250	1	1	1	99	1	1	4	1	3	0	0	H	3508
2	1	2	17	1	250	1	1	1	99	1	1	4	1	3	0	0	L	3557
2	1	2	17	1	250	1	1	1	99	1	1	4	1	3	0	0	L
2	1	2	17	1	250	1	1	1	99	1	1	4	1	3	0	0	L
2	1	2	17	1	250	1	1	1	99	1	1	4	1	3	0	0	L
2	1	2	17	1	250	1	1	1	99	1	1	4	1	3	0	0	L
2	1	2	17	1	250	1	1	1	99	1	1	4	1	3	0	0	L	3568
2	1	2	17	1	250	1	1	1	123	2	3	4	1	3	0	1	H	3604
2	1	2	17	1	250	1	1	1	123	2	3	4	1	3	0	2	H
2	1	2	17	1	250	1	1	1	123	2	3	4	1	3	0	1	H
2	1	2	17	1	250	1	1	1	123	2	3	4	1	3	0	2	H
2	1	2	17	1	250	1	1	1	123	2	3	4	1	3	0	0	H
2	1	2	17	1	250	1	1	1	123	2	3	4	1	3	0	1	H	3621
2	1	2	17	1	250	1	1	1	123	2	3	4	1	3	0	2	L	3589
2	1	2	17	1	250	1	1	1	123	2	3	4	1	3	0	1	L
2	1	2	17	1	250	1	1	1	123	2	3	4	1	3	0	1	L
2	1	2	17	1	250	1	1	1	123	2	3	4	1	3	0	0	L
2	1	2	17	1	250	1	1	1	123	2	3	4	1	3	0	0	L
2	1	2	17	1	250	1	1	1	123	2	3	4	1	3	0	0	L	3603
2	1	2	17	1	250	1	1	1	145	2	4	4	1	3	0	2	H	3679
2	1	2	17	1	250	1	1	1	145	2	4	4	1	3	0	1	H
2	1	2	17	1	250	1	1	1	145	2	4	4	1	3	0	2	H
2	1	2	17	1	250	1	1	1	145	2	4	4	1	3	0	1	H
2	1	2	17	1	250	1	1	1	145	2	4	4	1	3	0	1	H
2	1	2	17	1	250	1	1	1	145	2	4	4	1	3	0	1	H	3693
2	1	2	17	1	250	1	1	1	145	2	4	4	1	3	0	1	L	3724
2	1	2	17	1	250	1	1	1	145	2	4	4	1	3	0	2	L
2	1	2	17	1	250	1	1	1	145	2	4	4	1	3	0	1	L
2	1	2	17	1	250	1	1	1	145	2	4	4	1	3	0	0	L
2	1	2	17	1	250	1	1	1	145	2	4	4	1	3	0	1	L
2	1	2	17	1	250	1	1	1	145	2	4	4	1	3	0	1	L	3736
2	1	2	17	1	250	1	1	1	99	1	1	36	1	3	0	0	J	3525
2	1	2	17	1	250	1	1	1	99	1	1	36	1	3	0	0	J
2	1	2	17	1	250	1	1	1	99	1	1	36	1	3	0	0	J
2	1	2	17	1	250	1	1	1	99	1	1	36	1	3	0	0	J
2	1	2	17	1	250	1	1	1	99	1	1	36	1	3	0	1	J
2	1	2	17	1	250	1	1	1	99	1	1	36	1	3	0	0	J	3538
2	1	2	17	1	250	1	1	1	123	2	3	36	1	3	0	1	J	3637
2	1	2	17	1	250	1	1	1	123	2	3	36	1	3	0	2	J
2	1	2	17	1	250	1	1	1	123	2	3	36	1	3	0	1	J
2	1	2	17	1	250	1	1	1	123	2	3	36	1	3	0	1	J
2	1	2	17	1	250	1	1	1	123	2	3	36	1	3	0	1	J
2	1	2	17	1	250	1	1	1	123	2	3	36	1	3	0	1	J	3652
2	1	2	17	1	250	1	1	1	145	2	4	36	1	3	0	1	J	3708
2	1	2	17	1	250	1	1	1	145	2	4	36	1	3	0	1	J
2	1	2	17	1	250	1	1	1	145	2	4	36	1	3	0	1	J
2	1	2	17	1	250	1	1	1	145	2	4	36	1	3	0	2	J
2	1	2	17	1	250	1	1	1	145	2	4	36	1	3	0	1	J
2	1	2	17	1	250	1	1	1	145	2	4	36	1	3	0		J	3723
3	0	0	17	1	0	0	0	0	97	1	1	0	0	0	0
3	0	0	17	1	0	0	0	0	97	1	1	0	0	0	0
3	0	0	17	1	0	0	0	0	97	1	1	0	0	0	0
3	0	0	17	1	0	0	0	0	97	1	1	0	0	0	0
3	0	0	17	1	0	0	0	0	97	1	1	0	0	0	0
3	0	0	17	1	0	0	0	0	97	1	1	0	0	0	0
3	0	0	17	1	0	0	0	0	121	2	2	0	0	0	0
3	0	0	17	1	0	0	0	0	121	2	2	0	0	0	0
3	0	0	17	1	0	0	0	0	121	2	2	0	0	0	0
3	0	0	17	1	0	0	0	0	121	2	2	0	0	0	0
3	0	0	17	1	0	0	0	0	121	2	2	0	0	0	0
3	0	0	17	1	0	0	0	0	121	2	2	0	0	0	0
3	0	0	17	1	0	0	0	0	145	2	4	0	0	0	0
3	0	0	17	1	0	0	0	0	145	2	4	0	0	0	0
3	0	0	17	1	0	0	0	0	145	2	4	0	0	0	0
3	0	0	17	1	0	0	0	0	145	2	4	0	0	0	0
3	0	0	17	1	0	0	0	0	145	2	4	0	0	0	0
3	0	0	17	1	0	0	0	0	145	2	4	0	0	0	0
3	0	0	17	1	0	0	0	0	168	3	5	0	0	0	0
3	0	0	17	1	0	0	0	0	168	3	5	0	0	0	0
3	0	0	17	1	0	0	0	0	168	3	5	0	0	0	0
3	0	0	17	1	0	0	0	0	168	3	5	0	0	0	0
3	0	1	17	1	1600	1	1	1	97	1	1	0	0	0	0
3	0	1	17	1	1600	1	1	1	97	1	1	0	0	0	0
3	0	1	17	1	1600	1	1	1	97	1	1	0	0	0	0
3	0	1	17	1	1600	1	1	1	97	1	1	0	0	0	0
3	0	1	17	1	1600	1	1	1	97	1	1	0	0	0	0
3	0	1	17	1	1600	1	1	1	97	1	1	0	0	0	0
3	0	1	17	1	1600	1	1	1	121	2	2	0	0	0	0
3	0	1	17	1	1600	1	1	1	121	2	2	0	0	0	0
3	0	1	17	1	1600	1	1	1	121	2	2	0	0	0	0
3	0	1	17	1	1600	1	1	1	121	2	2	0	0	0	0
3	0	1	17	1	1600	1	1	1	121	2	2	0	0	0	0
3	0	1	17	1	1600	1	1	1	121	2	2	0	0	0	0
3	0	1	17	1	1600	1	1	1	145	2	4	0	0	0	0
3	0	1	17	1	1600	1	1	1	145	2	4	0	0	0	0
3	0	1	17	1	1600	1	1	1	145	2	4	0	0	0	0
3	0	1	17	1	1600	1	1	1	145	2	4	0	0	0	0
3	0	1	17	1	1600	1	1	1	145	2	4	0	0	0	0
3	0	1	17	1	1600	1	1	1	145	2	4	0	0	0	0
3	1	2	17	1	1600	1	1	1	97	1	1	4	1	3	0
3	1	2	17	1	1600	1	1	1	97	1	1	4	1	3	0
3	1	2	17	1	1600	1	1	1	97	1	1	4	1	3	0
3	1	2	17	1	1600	1	1	1	97	1	1	4	1	3	0
3	1	2	17	1	1600	1	1	1	97	1	1	4	1	3	0
3	1	2	17	1	1600	1	1	1	97	1	1	4	1	3	0
3	1	2	17	1	1600	1	1	1	121	2	2	4	1	3	0
3	1	2	17	1	1600	1	1	1	121	2	2	4	1	3	0
3	1	2	17	1	1600	1	1	1	121	2	2	4	1	3	0
3	1	2	17	1	1600	1	1	1	121	2	2	4	1	3	0
3	1	2	17	1	1600	1	1	1	121	2	2	4	1	3	0
3	1	2	17	1	1600	1	1	1	121	2	2	4	1	3	0
3	1	2	17	1	1600	1	1	1	121	2	2	4	1	3	0
3	1	2	17	1	1600	1	1	1	145	2	4	4	1	3	0
3	1	2	17	1	1600	1	1	1	145	2	4	4	1	3	0
3	1	2	17	1	1600	1	1	1	145	2	4	4	1	3	0
3	1	2	17	1	1600	1	1	1	145	2	4	4	1	3	0
3	1	2	17	1	1600	1	1	1	145	2	4	4	1	3	0
3	1	2	17	1	1600	1	1	1	145	2	4	4	1	3	0
3	1	2	17	1	1600	1	1	1	145	2	4	4	1	3	1
3	1	2	17	1	1600	1	1	1	168	3	5	4	1	3	0
3	1	2	17	1	1600	1	1	1	168	3	5	4	1	3	0
3	1	2	17	1	1600	1	1	1	168	3	5	4	1	3	1
3	1	2	17	1	1600	1	1	1	168	3	5	4	1	3	1
3	1	2	17	1	1600	1	1	1	97	1	1	13	1	3	0
3	1	2	17	1	1600	1	1	1	97	1	1	13	1	3	0
3	1	2	17	1	1600	1	1	1	97	1	1	13	1	3	0
3	1	2	17	1	1600	1	1	1	97	1	1	13	1	3	0
3	1	2	17	1	1600	1	1	1	97	1	1	13	1	3	0
3	1	2	17	1	1600	1	1	1	97	1	1	13	1	3	0
3	1	2	17	1	1600	1	1	1	121	2	2	13	1	3	0
3	1	2	17	1	1600	1	1	1	121	2	2	13	1	3	0
3	1	2	17	1	1600	1	1	1	121	2	2	13	1	3	0
3	1	2	17	1	1600	1	1	1	121	2	2	13	1	3	0
3	1	2	17	1	1600	1	1	1	121	2	2	13	1	3	0
3	1	2	17	1	1600	1	1	1	121	2	2	13	1	3	0
3	1	2	17	1	1600	1	1	1	145	2	4	13	1	3	0
3	1	2	17	1	1600	1	1	1	145	2	4	13	1	3	0
3	1	2	17	1	1600	1	1	1	145	2	4	13	1	3	0
3	1	2	17	1	1600	1	1	1	145	2	4	13	1	3	0
3	1	2	17	1	1600	1	1	1	145	2	4	13	1	3	0
3	1	2	17	1	1600	1	1	1	145	2	4	13	1	3	0
3	1	2	17	1	1600	1	1	1	145	2	4	13	1	3	0
3	1	2	17	1	1600	1	1	1	168	3	5	13	1	3	0
3	1	2	17	1	1600	1	1	1	168	3	5	13	1	3	0
3	1	2	17	1	1600	1	1	1	168	3	5	13	1	3	0
3	1	2	17	1	1600	1	1	1	168	3	5	13	1	3	0
3	1	2	17	1	1600	1	1	1	97	1	1	36	1	3	0
3	1	2	17	1	1600	1	1	1	97	1	1	36	1	3	0
3	1	2	17	1	1600	1	1	1	97	1	1	36	1	3	0
3	1	2	17	1	1600	1	1	1	97	1	1	36	1	3	0
3	1	2	17	1	1600	1	1	1	97	1	1	36	1	3	0
3	1	2	17	1	1600	1	1	1	97	1	1	36	1	3	0
3	1	2	17	1	1600	1	1	1	121	2	2	36	1	3	0
3	1	2	17	1	1600	1	1	1	121	2	2	36	1	3	0
3	1	2	17	1	1600	1	1	1	121	2	2	36	1	3	0
3	1	2	17	1	1600	1	1	1	121	2	2	36	1	3	0
3	1	2	17	1	1600	1	1	1	121	2	2	36	1	3	0
3	1	2	17	1	1600	1	1	1	121	2	2	36	1	3	0
3	1	2	17	1	1600	1	1	1	121	2	2	36	1	3	0
3	1	2	17	1	1600	1	1	1	145	2	4	36	1	3	0
3	1	2	17	1	1600	1	1	1	145	2	4	36	1	3	0
3	1	2	17	1	1600	1	1	1	145	2	4	36	1	3	0
3	1	2	17	1	1600	1	1	1	145	2	4	36	1	3	0
3	1	2	17	1	1600	1	1	1	145	2	4	36	1	3	0
3	1	2	17	1	1600	1	1	1	145	2	4	36	1	3	0
3	1	2	17	1	1600	1	1	1	145	2	4	36	1	3	0
3	1	2	17	1	1600	1	1	1	168	3	5	36	1	3	0
3	1	2	17	1	1600	1	1	1	168	3	5	36	1	3	0
3	1	2	17	1	1600	1	1	1	168	3	5	36	1	3	0
3	1	2	17	1	1600	1	1	1	168	3	5	36	1	3	1
4	0	0	17	1	0	0	0	0	99	1	1	0	0	0	0
4	0	0	17	1	0	0	0	0	99	1	1	0	0	0	0
4	0	0	17	1	0	0	0	0	123	2	3	0	0	0	0
4	0	0	17	1	0	0	0	0	123	2	3	0	0	0	0
4	0	0	17	1	0	0	0	0	147	2	4	0	0	0	0
4	0	0	17	1	0	0	0	0	147	2	4	0	0	0	0
4	0	0	17	1	0	0	0	0	171	3	5	0	0	0	0
4	0	0	17	1	0	0	0	0	171	3	5	0	0	0	0
4	0	1	17	1	5000	1	2	2	99	1	1	0	0	0	0
4	0	1	17	1	5000	1	2	2	99	1	1	0	0	0	0
4	0	1	17	1	5000	1	2	2	99	1	1	0	0	0	0
4	0	1	17	1	5000	1	2	2	99	1	1	0	0	0	0
4	0	1	17	1	5000	1	2	2	123	2	3	0	0	0	0
4	0	1	17	1	5000	1	2	2	123	2	3	0	0	0	0
4	0	1	17	1	5000	1	2	2	123	2	3	0	0	0	0
4	0	1	17	1	5000	1	2	2	123	2	3	0	0	0	0
4	0	1	17	1	5000	1	2	2	147	2	4	0	0	0	0
4	0	1	17	1	5000	1	2	2	147	2	4	0	0	0	0
4	0	1	17	1	5000	1	2	2	147	2	4	0	0	0	0
4	0	1	17	1	5000	1	2	2	147	2	4	0	0	0	0
4	0	1	17	1	5000	1	2	2	147	2	4	0	0	0	0
4	0	1	17	1	5000	1	2	2	147	2	4	0	0	0	0
4	0	1	17	1	5000	1	2	2	171	3	5	0	0	0	0
4	0	1	17	1	5000	1	2	2	171	3	5	0	0	0	0
4	0	1	17	1	5000	1	2	2	171	3	5	0	0	0	0
4	0	1	17	1	5000	1	2	2	171	3	5	0	0	0	0
4	0	1	17	1	5000	1	2	2	171	3	5	0	0	0	0
4	0	1	17	1	5000	1	2	2	171	3	5	0	0	0	0
4	0	1	17	1	5000	1	2	2	171	3	5	0	0	0	0
4	0	1	17	1	15000	1	3	2	99	1	1	0	0	0	0
4	0	1	17	1	15000	1	3	2	99	1	1	0	0	0	0
4	0	1	17	1	15000	1	3	2	99	1	1	0	0	0	0
4	0	1	17	1	15000	1	3	2	99	1	1	0	0	0	0
4	0	1	17	1	15000	1	3	2	123	2	3	0	0	0	0
4	0	1	17	1	15000	1	3	2	123	2	3	0	0	0	0
4	0	1	17	1	15000	1	3	2	123	2	3	0	0	0	1
4	0	1	17	1	15000	1	3	2	123	2	3	0	0	0	1
4	0	1	17	1	15000	1	3	2	147	2	4	0	0	0	0
4	0	1	17	1	15000	1	3	2	147	2	4	0	0	0	0
4	0	1	17	1	15000	1	3	2	147	2	4	0	0	0	0
4	0	1	17	1	15000	1	3	2	147	2	4	0	0	0	0
4	0	1	17	1	15000	1	3	2	147	2	4	0	0	0	0
4	0	1	17	1	15000	1	3	2	147	2	4	0	0	0	0
4	0	1	17	1	15000	1	3	2	171	3	5	0	0	0	0
4	0	1	17	1	15000	1	3	2	171	3	5	0	0	0	0
4	0	1	17	1	15000	1	3	2	171	3	5	0	0	0	0
4	0	1	17	1	15000	1	3	2	171	3	5	0	0	0	0
4	0	1	17	1	15000	1	3	2	171	3	5	0	0	0	0
4	0	1	17	1	15000	1	3	2	171	3	5	0	0	0	0
4	1	2	17	1	5000	1	2	2	99	1	1	4	1	3	0
4	1	2	17	1	5000	1	2	2	99	1	1	4	1	3	0
4	1	2	17	1	5000	1	2	2	99	1	1	4	1	3	0
4	1	2	17	1	5000	1	2	2	99	1	1	4	1	3	0
4	1	2	17	1	5000	1	2	2	123	2	3	4	1	3	1
4	1	2	17	1	5000	1	2	2	123	2	3	4	1	3	1
4	1	2	17	1	5000	1	2	2	123	2	3	4	1	3	1
4	1	2	17	1	5000	1	2	2	123	2	3	4	1	3	1
4	1	2	17	1	5000	1	2	2	123	2	3	4	1	3	1
4	1	2	17	1	5000	1	2	2	123	2	3	4	1	3	1
4	1	2	17	1	5000	1	2	2	147	2	4	4	1	3	0
4	1	2	17	1	5000	1	2	2	147	2	4	4	1	3	0
4	1	2	17	1	5000	1	2	2	147	2	4	4	1	3	0
4	1	2	17	1	5000	1	2	2	147	2	4	4	1	3	0
4	1	2	17	1	5000	1	2	2	147	2	4	4	1	3	0
4	1	2	17	1	5000	1	2	2	147	2	4	4	1	3	0
4	1	2	17	1	5000	1	2	2	171	3	5	4	1	3	0
4	1	2	17	1	5000	1	2	2	171	3	5	4	1	3	0
4	1	2	17	1	5000	1	2	2	171	3	5	4	1	3	0
4	1	2	17	1	5000	1	2	2	171	3	5	4	1	3	0
4	1	2	17	1	5000	1	2	2	171	3	5	4	1	3	0
4	1	2	17	1	5000	1	2	2	171	3	5	4	1	3	1
4	1	2	17	1	5000	1	2	2	99	1	1	13	1	3	0
4	1	2	17	1	5000	1	2	2	99	1	1	13	1	3	0
4	1	2	17	1	5000	1	2	2	99	1	1	13	1	3	0
4	1	2	17	1	5000	1	2	2	99	1	1	13	1	3	0
4	1	2	17	1	5000	1	2	2	123	2	3	13	1	3	1
4	1	2	17	1	5000	1	2	2	123	2	3	13	1	3	1
4	1	2	17	1	5000	1	2	2	123	2	3	13	1	3	1
4	1	2	17	1	5000	1	2	2	123	2	3	13	1	3	1
4	1	2	17	1	5000	1	2	2	123	2	3	13	1	3	1
4	1	2	17	1	5000	1	2	2	123	2	3	13	1	3	1
4	1	2	17	1	5000	1	2	2	147	2	4	13	1	3	0
4	1	2	17	1	5000	1	2	2	147	2	4	13	1	3	0
4	1	2	17	1	5000	1	2	2	147	2	4	13	1	3	0
4	1	2	17	1	5000	1	2	2	147	2	4	13	1	3	0
4	1	2	17	1	5000	1	2	2	147	2	4	13	1	3	0
4	1	2	17	1	5000	1	2	2	147	2	4	13	1	3	0
4	1	2	17	1	5000	1	2	2	171	3	5	13	1	3	0
4	1	2	17	1	5000	1	2	2	171	3	5	13	1	3	0
4	1	2	17	1	5000	1	2	2	171	3	5	13	1	3	0
4	1	2	17	1	5000	1	2	2	171	3	5	13	1	3	0
4	1	2	17	1	5000	1	2	2	171	3	5	13	1	3	0
4	1	2	17	1	5000	1	2	2	171	3	5	13	1	3	0
4	1	2	17	1	5000	1	2	2	171	3	5	13	1	3	0
4	1	2	17	1	5000	1	2	2	171	3	5	13	1	3	0
4	1	2	17	1	15000	1	3	2	99	1	1	4	1	3	0
4	1	2	17	1	15000	1	3	2	99	1	1	4	1	3	0
4	1	2	17	1	15000	1	3	2	99	1	1	4	1	3	0
4	1	2	17	1	15000	1	3	2	99	1	1	4	1	3	0
4	1	2	17	1	15000	1	3	2	123	2	3	4	1	3	0
4	1	2	17	1	15000	1	3	2	123	2	3	4	1	3	1
4	1	2	17	1	15000	1	3	2	123	2	3	4	1	3	1
4	1	2	17	1	15000	1	3	2	123	2	3	4	1	3	1
4	1	2	17	1	15000	1	3	2	123	2	3	4	1	3	1
4	1	2	17	1	15000	1	3	2	123	2	3	4	1	3	1
4	1	2	17	1	15000	1	3	2	147	2	4	4	1	3	0
4	1	2	17	1	15000	1	3	2	147	2	4	4	1	3	0
4	1	2	17	1	15000	1	3	2	147	2	4	4	1	3	0
4	1	2	17	1	15000	1	3	2	147	2	4	4	1	3	0
4	1	2	17	1	15000	1	3	2	147	2	4	4	1	3	0
4	1	2	17	1	15000	1	3	2	147	2	4	4	1	3	0
4	1	2	17	1	15000	1	3	2	171	3	5	4	1	3	0
4	1	2	17	1	15000	1	3	2	171	3	5	4	1	3	0
4	1	2	17	1	15000	1	3	2	171	3	5	4	1	3	0
4	1	2	17	1	15000	1	3	2	171	3	5	4	1	3	0
4	1	2	17	1	15000	1	3	2	171	3	5	4	1	3	0
4	1	2	17	1	15000	1	3	2	171	3	5	4	1	3	0
4	1	2	17	1	15000	1	3	2	171	3	5	4	1	3	0
4	1	2	17	1	15000	1	3	2	99	1	1	13	1	3	0
4	1	2	17	1	15000	1	3	2	99	1	1	13	1	3	0
4	1	2	17	1	15000	1	3	2	99	1	1	13	1	3	0
4	1	2	17	1	15000	1	3	2	99	1	1	13	1	3	0
4	1	2	17	1	15000	1	3	2	123	2	3	13	1	3	1
4	1	2	17	1	15000	1	3	2	123	2	3	13	1	3	1
4	1	2	17	1	15000	1	3	2	123	2	3	13	1	3	1
4	1	2	17	1	15000	1	3	2	123	2	3	13	1	3	1
4	1	2	17	1	15000	1	3	2	123	2	3	13	1	3	1
4	1	2	17	1	15000	1	3	2	123	2	3	13	1	3	1
4	1	2	17	1	15000	1	3	2	123	2	3	13	1	3	1
4	1	2	17	1	15000	1	3	2	147	2	4	13	1	3	0
4	1	2	17	1	15000	1	3	2	147	2	4	13	1	3	0
4	1	2	17	1	15000	1	3	2	147	2	4	13	1	3	0
4	1	2	17	1	15000	1	3	2	147	2	4	13	1	3	0
4	1	2	17	1	15000	1	3	2	147	2	4	13	1	3	0
4	1	2	17	1	15000	1	3	2	147	2	4	13	1	3	0
4	1	2	17	1	15000	1	3	2	171	3	5	13	1	3	0
4	1	2	17	1	15000	1	3	2	171	3	5	13	1	3	0
4	1	2	17	1	15000	1	3	2	171	3	5	13	1	3	0
4	1	2	17	1	15000	1	3	2	171	3	5	13	1	3	0
4	1	2	17	1	15000	1	3	2	171	3	5	13	1	3	0
4	1	2	17	1	15000	1	3	2	171	3	5	13	1	3	0
5	0	0	17	1	0	0	0	0	119	2	2	0	0	0	0
5	0	0	17	1	0	0	0	0	119	2	2	0	0	0	0
5	0	0	17	1	0	0	0	0	119	2	2	0	0	0	0
5	0	0	17	1	0	0	0	0	119	2	2	0	0	0	0
5	0	0	17	1	0	0	0	0	119	2	2	0	0	0	0
5	0	0	17	1	0	0	0	0	119	2	2	0	0	0	0
5	0	0	17	1	0	0	0	0	119	2	2	0	0	0	0
5	0	0	17	1	0	0	0	0	141	2	4	0	0	0	0
5	0	0	17	1	0	0	0	0	141	2	4	0	0	0	0
5	0	0	17	1	0	0	0	0	141	2	4	0	0	0	0
5	0	0	17	1	0	0	0	0	141	2	4	0	0	0	0
5	0	0	17	1	0	0	0	0	141	2	4	0	0	0	0
5	0	0	17	1	0	0	0	0	141	2	4	0	0	0	0
5	0	1	17	1	5000	1	2	2	119	2	2	0	0	0	0
5	0	1	17	1	5000	1	2	2	119	2	2	0	0	0	0
5	0	1	17	1	5000	1	2	2	119	2	2	0	0	0	0
5	0	1	17	1	5000	1	2	2	119	2	2	0	0	0	0
5	0	1	17	1	5000	1	2	2	119	2	2	0	0	0	0
5	0	1	17	1	5000	1	2	2	119	2	2	0	0	0	0
5	0	1	17	1	5000	1	2	2	119	2	2	0	0	0	0
5	0	1	17	1	5000	1	2	2	119	2	2	0	0	0	0
5	0	1	17	1	5000	1	2	2	141	2	4	0	0	0	0
5	0	1	17	1	5000	1	2	2	141	2	4	0	0	0	0
5	0	1	17	1	5000	1	2	2	141	2	4	0	0	0	0
5	0	1	17	1	5000	1	2	2	141	2	4	0	0	0	0
5	0	1	17	1	5000	1	2	2	141	2	4	0	0	0	0
5	0	1	17	1	5000	1	2	2	141	2	4	0	0	0	0
5	1	2	17	1	5000	1	2	2	119	2	2	4	1	1	0
5	1	2	17	1	5000	1	2	2	119	2	2	4	1	1	0
5	1	2	17	1	5000	1	2	2	119	2	2	4	1	1	0
5	1	2	17	1	5000	1	2	2	119	2	2	4	1	1	0
5	1	2	17	1	5000	1	2	2	119	2	2	4	1	1	0
5	1	2	17	1	5000	1	2	2	119	2	2	4	1	1	0
5	1	2	17	1	5000	1	2	2	119	2	2	4	1	1	0
5	1	2	17	1	5000	1	2	2	119	2	2	4	1	1	0
5	1	2	17	1	5000	1	2	2	141	2	4	4	1	1	0
5	1	2	17	1	5000	1	2	2	141	2	4	4	1	1	0
5	1	2	17	1	5000	1	2	2	141	2	4	4	1	1	0
5	1	2	17	1	5000	1	2	2	141	2	4	4	1	1	0
5	1	2	17	1	5000	1	2	2	141	2	4	4	1	1	0
5	1	2	17	1	5000	1	2	2	141	2	4	4	1	1	0
5	1	2	17	1	5000	1	2	2	119	2	2	4	1	2	0
5	1	2	17	1	5000	1	2	2	119	2	2	4	1	2	0
5	1	2	17	1	5000	1	2	2	119	2	2	4	1	2	0
5	1	2	17	1	5000	1	2	2	119	2	2	4	1	2	0
5	1	2	17	1	5000	1	2	2	119	2	2	4	1	2	0
5	1	2	17	1	5000	1	2	2	119	2	2	4	1	2	0
5	1	2	17	1	5000	1	2	2	119	2	2	4	1	2	0
5	1	2	17	1	5000	1	2	2	119	2	2	4	1	2	0
5	1	2	17	1	5000	1	2	2	141	2	4	4	1	2	0
5	1	2	17	1	5000	1	2	2	141	2	4	4	1	2	0
5	1	2	17	1	5000	1	2	2	141	2	4	4	1	2	0
5	1	2	17	1	5000	1	2	2	141	2	4	4	1	2	0
5	1	2	17	1	5000	1	2	2	141	2	4	4	1	2	0
5	1	2	17	1	5000	1	2	2	141	2	4	4	1	2	0
5	1	2	17	1	5000	1	2	2	119	2	2	4	1	3	0
5	1	2	17	1	5000	1	2	2	119	2	2	4	1	3	0
5	1	2	17	1	5000	1	2	2	119	2	2	4	1	3	0
5	1	2	17	1	5000	1	2	2	119	2	2	4	1	3	0
5	1	2	17	1	5000	1	2	2	119	2	2	4	1	3	0
5	1	2	17	1	5000	1	2	2	119	2	2	4	1	3	0
5	1	2	17	1	5000	1	2	2	119	2	2	4	1	3	0
5	1	2	17	1	5000	1	2	2	141	2	4	4	1	3	0
5	1	2	17	1	5000	1	2	2	141	2	4	4	1	3	0
5	1	2	17	1	5000	1	2	2	141	2	4	4	1	3	0
5	1	2	17	1	5000	1	2	2	141	2	4	4	1	3	0
5	1	2	17	1	5000	1	2	2	141	2	4	4	1	3	0
5	1	2	17	1	5000	1	2	2	141	2	4	4	1	3	0
6	1	2	17	1	10000	1	3	2	119	2	2	4	1	3	0
6	1	2	17	1	10000	1	3	2	119	2	2	4	1	3	0
6	1	2	17	1	10000	1	3	2	119	2	2	4	1	3	0
6	1	2	17	1	10000	1	3	2	119	2	2	4	1	3	0
6	1	2	17	1	10000	1	3	2	119	2	2	4	1	3	0
6	1	2	17	1	10000	1	3	2	119	2	2	4	1	3	0
6	1	2	17	1	10000	1	3	2	119	2	2	4	1	3	0
6	1	2	17	1	10000	1	3	2	119	2	2	4	1	3	0
6	1	2	17	1	10000	1	3	2	119	2	2	4	1	3	0
6	1	2	17	1	10000	1	3	2	142	2	4	4	1	3	0
6	1	2	17	1	10000	1	3	2	142	2	4	4	1	3	0
6	1	2	17	1	10000	1	3	2	142	2	4	4	1	3	0
6	1	2	17	1	10000	1	3	2	142	2	4	4	1	3	0
6	1	2	17	1	10000	1	3	2	142	2	4	4	1	3	0
6	1	2	17	1	10000	1	3	2	142	2	4	4	1	3	0
6	1	2	17	1	10000	1	3	2	142	2	4	4	1	3	0
6	1	2	17	1	10000	1	3	2	168	3	5	4	1	3	0
6	1	2	17	1	10000	1	3	2	168	3	5	4	1	3	0
6	1	2	17	1	20000	1	3	2	119	2	2	4	1	3	0
6	1	2	17	1	20000	1	3	2	119	2	2	4	1	3	0
6	1	2	17	1	20000	1	3	2	119	2	2	4	1	3	0
6	1	2	17	1	20000	1	3	2	119	2	2	4	1	3	0
6	1	2	17	1	20000	1	3	2	119	2	2	4	1	3	0
6	1	2	17	1	20000	1	3	2	119	2	2	4	1	3	0
6	1	2	17	1	20000	1	3	2	119	2	2	4	1	3	0
6	1	2	17	1	20000	1	3	2	119	2	2	4	1	3	1
6	1	2	17	1	20000	1	3	2	142	2	4	4	1	3	0
6	1	2	17	1	20000	1	3	2	142	2	4	4	1	3	0
6	1	2	17	1	20000	1	3	2	142	2	4	4	1	3	0
6	1	2	17	1	20000	1	3	2	142	2	4	4	1	3	0
6	1	2	17	1	20000	1	3	2	142	2	4	4	1	3	0
6	1	2	17	1	20000	1	3	2	142	2	4	4	1	3	0
6	1	2	17	1	20000	1	3	2	168	3	5	4	1	3	0
6	1	2	17	1	20000	1	3	2	168	3	5	4	1	3	0
6	1	2	17	1	20000	1	3	2	168	3	5	4	1	3	0
7	0	1	15	1	15000	1	3	2	121	2	2	0	0	0	0
7	0	1	15	1	15000	1	3	2	121	2	2	0	0	0	0
7	0	1	15	1	15000	1	3	2	121	2	2	0	0	0	0
7	0	1	15	1	15000	1	3	2	121	2	2	0	0	0	0
7	0	1	15	1	15000	1	3	2	121	2	2	0	0	0	0
7	0	1	15	1	15000	1	3	2	121	2	2	0	0	0	0
7	0	1	15	1	15000	1	3	2	144	2	4	0	0	0	0
7	0	1	15	1	15000	1	3	2	144	2	4	0	0	0	0
7	0	1	15	1	15000	1	3	2	144	2	4	0	0	0	0
7	0	1	15	1	15000	1	3	2	144	2	4	0	0	0	0
7	0	1	15	1	15000	1	3	2	144	2	4	0	0	0	0
7	0	1	15	1	15000	1	3	2	144	2	4	0	0	0	0
7	0	1	15	1	15000	1	3	2	144	2	4	0	0	0	0
7	0	1	15	1	15000	1	3	2	168	3	5	0	0	0	0
7	0	1	15	1	15000	1	3	2	168	3	5	0	0	0	0
7	0	1	15	1	15000	1	3	2	168	3	5	0	0	0	0
7	0	1	15	1	15000	1	3	2	168	3	5	0	0	0	0
7	0	1	15	1	15000	1	3	2	168	3	5	0	0	0	0
7	0	1	15	1	15000	1	3	2	168	3	5	0	0	0	0
7	1	2	15	1	15000	1	3	2	121	2	2	4	1	2	0
7	1	2	15	1	15000	1	3	2	121	2	2	4	1	2	0
7	1	2	15	1	15000	1	3	2	121	2	2	4	1	2	0
7	1	2	15	1	15000	1	3	2	121	2	2	4	1	2	0
7	1	2	15	1	15000	1	3	2	121	2	2	4	1	2	0
7	1	2	15	1	15000	1	3	2	121	2	2	4	1	2	0
7	1	2	15	1	15000	1	3	2	121	2	2	4	1	2	1
7	1	2	15	1	15000	1	3	2	144	2	4	4	1	2	0
7	1	2	15	1	15000	1	3	2	144	2	4	4	1	2	0
7	1	2	15	1	15000	1	3	2	144	2	4	4	1	2	0
7	1	2	15	1	15000	1	3	2	144	2	4	4	1	2	0
7	1	2	15	1	15000	1	3	2	144	2	4	4	1	2	0
7	1	2	15	1	15000	1	3	2	144	2	4	4	1	2	0
7	1	2	15	1	15000	1	3	2	144	2	4	4	1	2	0
7	1	2	15	1	15000	1	3	2	168	3	5	4	1	2	0
7	1	2	15	1	15000	1	3	2	168	3	5	4	1	2	0
7	1	2	15	1	15000	1	3	2	168	3	5	4	1	2	0
7	1	2	15	1	15000	1	3	2	168	3	5	4	1	2	0
7	1	2	15	1	15000	1	3	2	168	3	5	4	1	2	0
7	1	2	15	1	15000	1	3	2	168	3	5	4	1	2	0
7	1	2	15	1	15000	1	3	2	168	3	5	4	1	2	0
7	1	2	15	1	15000	1	3	2	121	2	2	4	1	3	0
7	1	2	15	1	15000	1	3	2	121	2	2	4	1	3	0
7	1	2	15	1	15000	1	3	2	121	2	2	4	1	3	0
7	1	2	15	1	15000	1	3	2	121	2	2	4	1	3	0
7	1	2	15	1	15000	1	3	2	121	2	2	4	1	3	0
7	1	2	15	1	15000	1	3	2	121	2	2	4	1	3	0
7	1	2	15	1	15000	1	3	2	121	2	2	4	1	3	0
7	1	2	15	1	15000	1	3	2	144	2	4	4	1	3	0
7	1	2	15	1	15000	1	3	2	144	2	4	4	1	3	0
7	1	2	15	1	15000	1	3	2	144	2	4	4	1	3	0
7	1	2	15	1	15000	1	3	2	144	2	4	4	1	3	0
7	1	2	15	1	15000	1	3	2	144	2	4	4	1	3	0
7	1	2	15	1	15000	1	3	2	144	2	4	4	1	3	0
7	1	2	15	1	15000	1	3	2	144	2	4	4	1	3	0
7	1	2	15	1	15000	1	3	2	168	3	5	4	1	3	0
7	1	2	15	1	15000	1	3	2	168	3	5	4	1	3	0
7	1	2	15	1	15000	1	3	2	168	3	5	4	1	3	0
7	1	2	15	1	15000	1	3	2	168	3	5	4	1	3	0
7	1	2	15	1	15000	1	3	2	168	3	5	4	1	3	0
7	1	2	15	1	15000	1	3	2	168	3	5	4	1	3	0
7	1	2	15	1	15000	1	3	2	168	3	5	4	1	3	0
8	1	2	16	1	10000	1	3	2	124	2	3	1	1	4	0
8	1	2	16	1	10000	1	3	2	124	2	3	1	1	4	0
8	1	2	16	1	10000	1	3	2	124	2	3	1	1	4	0
8	1	2	16	1	10000	1	3	2	124	2	3	1	1	4	0
8	1	2	16	1	10000	1	3	2	124	2	3	1	1	4	0
8	1	2	16	1	10000	1	3	2	124	2	3	1	1	4	0
8	1	2	16	1	10000	1	3	2	124	2	3	1	1	4	0
8	1	2	16	1	10000	1	3	2	124	2	3	1	1	4	0
8	1	2	16	1	10000	1	3	2	124	2	3	1	1	4	0
8	1	2	16	1	10000	1	3	2	124	2	3	1	1	4	0
8	1	2	16	1	10000	1	3	2	132	2	3	1	1	4	0
8	1	2	16	1	10000	1	3	2	132	2	3	1	1	4	0
8	1	2	16	1	10000	1	3	2	132	2	3	1	1	4	0
8	1	2	16	1	10000	1	3	2	132	2	3	1	1	4	0
8	1	2	16	1	10000	1	3	2	132	2	3	1	1	4	0
8	1	2	16	1	10000	1	3	2	132	2	3	1	1	4	0
8	1	2	16	1	10000	1	3	2	142	2	4	1	1	4	0
8	1	2	16	1	10000	1	3	2	142	2	4	1	1	4	0
8	1	2	16	1	10000	1	3	2	142	2	4	1	1	4	0
8	1	2	16	1	10000	1	3	2	142	2	4	1	1	4	0
8	1	2	16	1	10000	1	3	2	149	2	4	1	1	4	0
8	1	2	16	1	10000	1	3	2	149	2	4	1	1	4	0
8	1	2	16	1	10000	1	3	2	149	2	4	1	1	4	0
8	1	2	16	1	10000	1	3	2	149	2	4	1	1	4	0
8	1	2	16	1	10000	1	3	2	149	2	4	1	1	4	0
8	1	2	16	1	10000	1	3	2	149	2	4	1	1	4	0
8	1	2	16	1	10000	1	3	2	149	2	4	1	1	4	0
8	1	2	16	1	10000	1	3	2	149	2	4	1	1	4	0
8	1	2	16	1	10000	1	3	2	149	2	4	1	1	4	0
8	1	2	16	1	10000	1	3	2	124	2	3	4	1	4	0
8	1	2	16	1	10000	1	3	2	124	2	3	4	1	4	0
8	1	2	16	1	10000	1	3	2	124	2	3	4	1	4	0
8	1	2	16	1	10000	1	3	2	124	2	3	4	1	4	0
8	1	2	16	1	10000	1	3	2	124	2	3	4	1	4	0
8	1	2	16	1	10000	1	3	2	124	2	3	4	1	4	0
8	1	2	16	1	10000	1	3	2	124	2	3	4	1	4	0
8	1	2	16	1	10000	1	3	2	124	2	3	4	1	4	0
8	1	2	16	1	10000	1	3	2	124	2	3	4	1	4	0
8	1	2	16	1	10000	1	3	2	124	2	3	4	1	4	0
8	1	2	16	1	10000	1	3	2	132	2	3	4	1	4	0
8	1	2	16	1	10000	1	3	2	132	2	3	4	1	4	0
8	1	2	16	1	10000	1	3	2	132	2	3	4	1	4	0
8	1	2	16	1	10000	1	3	2	132	2	3	4	1	4	0
8	1	2	16	1	10000	1	3	2	132	2	3	4	1	4	0
8	1	2	16	1	10000	1	3	2	132	2	3	4	1	4	0
8	1	2	16	1	10000	1	3	2	142	2	4	4	1	4	0
8	1	2	16	1	10000	1	3	2	142	2	4	4	1	4	0
8	1	2	16	1	10000	1	3	2	142	2	4	4	1	4	0
8	1	2	16	1	10000	1	3	2	142	2	4	4	1	4	0
8	1	2	16	1	10000	1	3	2	149	2	4	4	1	4	0
8	1	2	16	1	10000	1	3	2	149	2	4	4	1	4	0
8	1	2	16	1	10000	1	3	2	149	2	4	4	1	4	0
8	1	2	16	1	10000	1	3	2	149	2	4	4	1	4	0
8	1	2	16	1	10000	1	3	2	149	2	4	4	1	4	0
8	1	2	16	1	10000	1	3	2	149	2	4	4	1	4	0
8	1	2	16	1	10000	1	3	2	149	2	4	4	1	4	0
8	1	2	16	1	10000	1	3	2	149	2	4	4	1	4	0
8	1	2	16	1	10000	1	3	2	149	2	4	4	1	4	0
8	1	2	16	1	10000	1	3	2	149	2	4	4	1	4	0
8	1	2	16	1	10000	1	3	2	149	2	4	4	1	4	0
8	1	2	16	1	10000	1	3	2	124	2	3	13	1	4	0
8	1	2	16	1	10000	1	3	2	124	2	3	13	1	4	0
8	1	2	16	1	10000	1	3	2	124	2	3	13	1	4	0
8	1	2	16	1	10000	1	3	2	124	2	3	13	1	4	0
8	1	2	16	1	10000	1	3	2	124	2	3	13	1	4	0
8	1	2	16	1	10000	1	3	2	124	2	3	13	1	4	0
8	1	2	16	1	10000	1	3	2	124	2	3	13	1	4	0
8	1	2	16	1	10000	1	3	2	124	2	3	13	1	4	0
8	1	2	16	1	10000	1	3	2	124	2	3	13	1	4	0
8	1	2	16	1	10000	1	3	2	124	2	3	13	1	4	0
8	1	2	16	1	10000	1	3	2	132	2	3	13	1	4	0
8	1	2	16	1	10000	1	3	2	132	2	3	13	1	4	0
8	1	2	16	1	10000	1	3	2	132	2	3	13	1	4	0
8	1	2	16	1	10000	1	3	2	132	2	3	13	1	4	0
8	1	2	16	1	10000	1	3	2	132	2	3	13	1	4	0
8	1	2	16	1	10000	1	3	2	132	2	3	13	1	4	0
8	1	2	16	1	10000	1	3	2	142	2	4	13	1	4	0
8	1	2	16	1	10000	1	3	2	142	2	4	13	1	4	0
8	1	2	16	1	10000	1	3	2	142	2	4	13	1	4	0
8	1	2	16	1	10000	1	3	2	142	2	4	13	1	4	0
8	1	2	16	1	10000	1	3	2	149	2	4	13	1	4	0
8	1	2	16	1	10000	1	3	2	149	2	4	13	1	4	0
8	1	2	16	1	10000	1	3	2	149	2	4	13	1	4	0
8	1	2	16	1	10000	1	3	2	149	2	4	13	1	4	0
8	1	2	16	1	10000	1	3	2	149	2	4	13	1	4	0
8	1	2	16	1	10000	1	3	2	149	2	4	13	1	4	0
8	1	2	16	1	10000	1	3	2	149	2	4	13	1	4	0
8	1	2	16	1	10000	1	3	2	149	2	4	13	1	4	0
8	1	2	16	1	10000	1	3	2	149	2	4	13	1	4	0
8	1	2	16	1	10000	1	3	2	149	2	4	13	1	4	0
8	1	2	16	1	10000	1	3	2	149	2	4	13	1	4	0
8	1	2	16	1	10000	1	3	2	124	2	3	58702	1	4	0
8	1	2	16	1	10000	1	3	2	124	2	3	58702	1	4	0
8	1	2	16	1	10000	1	3	2	124	2	3	58702	1	4	0
8	1	2	16	1	10000	1	3	2	124	2	3	58702	1	4	0
8	1	2	16	1	10000	1	3	2	124	2	3	58702	1	4	0
8	1	2	16	1	10000	1	3	2	124	2	3	58702	1	4	0
8	1	2	16	1	10000	1	3	2	124	2	3	58702	1	4	0
8	1	2	16	1	10000	1	3	2	124	2	3	58702	1	4	0
8	1	2	16	1	10000	1	3	2	124	2	3	58702	1	4	0
8	1	2	16	1	10000	1	3	2	124	2	3	58702	1	4	0
8	1	2	16	1	10000	1	3	2	132	2	3	58702	1	4	0
8	1	2	16	1	10000	1	3	2	132	2	3	58702	1	4	0
8	1	2	16	1	10000	1	3	2	132	2	3	58702	1	4	0
8	1	2	16	1	10000	1	3	2	132	2	3	58702	1	4	0
8	1	2	16	1	10000	1	3	2	132	2	3	58702	1	4	0
8	1	2	16	1	10000	1	3	2	132	2	3	58702	1	4	0
8	1	2	16	1	10000	1	3	2	142	2	4	58702	1	4	0
8	1	2	16	1	10000	1	3	2	142	2	4	58702	1	4	0
8	1	2	16	1	10000	1	3	2	142	2	4	58702	1	4	0
8	1	2	16	1	10000	1	3	2	142	2	4	58702	1	4	0
8	1	2	16	1	10000	1	3	2	149	2	4	58702	1	4	0
8	1	2	16	1	10000	1	3	2	149	2	4	58702	1	4	0
8	1	2	16	1	10000	1	3	2	149	2	4	58702	1	4	0
8	1	2	16	1	10000	1	3	2	149	2	4	58702	1	4	0
8	1	2	16	1	10000	1	3	2	149	2	4	58702	1	4	0
8	1	2	16	1	10000	1	3	2	149	2	4	58702	1	4	0
8	1	2	16	1	10000	1	3	2	149	2	4	58702	1	4	0
8	1	2	16	1	10000	1	3	2	149	2	4	58702	1	4	0
8	1	2	16	1	10000	1	3	2	149	2	4	58702	1	4	0
8	1	2	16	1	10000	1	3	2	149	2	4	58702	1	4	0
9	0	1	17	1	10000	1	3	2	125	2	3	0	0	0	0
9	0	1	17	1	10000	1	3	2	125	2	3	0	0	0	0
9	0	1	17	1	10000	1	3	2	125	2	3	0	0	0	0
9	0	1	17	1	10000	1	3	2	125	2	3	0	0	0	0
9	2	1	30	2	10000	1	3	2	125	2	3	0	0	0	0
9	2	1	30	2	10000	1	3	2	125	2	3	0	0	0	0
9	2	1	30	2	10000	1	3	2	125	2	3	0	0	0	1
9	2	1	30	2	10000	1	3	2	125	2	3	0	0	0	1
9	0	1	17	1	10000	1	3	2	145	2	4	0	0	0	0
9	0	1	17	1	10000	1	3	2	145	2	4	0	0	0	0
9	0	1	17	1	10000	1	3	2	145	2	4	0	0	0	0
9	0	1	17	1	10000	1	3	2	145	2	4	0	0	0	0
9	0	1	17	1	10000	1	3	2	145	2	4	0	0	0	0
9	0	1	17	1	10000	1	3	2	145	2	4	0	0	0	0
9	0	1	17	1	10000	1	3	2	145	2	4	0	0	0	0
9	0	1	17	1	10000	1	3	2	145	2	4	0	0	0	0
9	2	1	30	2	10000	1	3	2	145	2	4	0	0	0	0
9	2	1	30	2	10000	1	3	2	145	2	4	0	0	0	0
9	2	1	30	2	10000	1	3	2	145	2	4	0	0	0	0
9	2	1	30	2	10000	1	3	2	145	2	4	0	0	0	0
9	2	1	30	2	10000	1	3	2	145	2	4	0	0	0	0
9	2	1	30	2	10000	1	3	2	145	2	4	0	0	0	1
9	2	1	30	2	10000	1	3	2	145	2	4	0	0	0	1
9	2	1	30	2	10000	1	3	2	145	2	4	0	0	0	1
9	0	1	17	1	20000	1	3	2	125	2	3	0	0	0	0
9	0	1	17	1	20000	1	3	2	125	2	3	0	0	0	0
9	0	1	17	1	20000	1	3	2	125	2	3	0	0	0	0
9	0	1	17	1	20000	1	3	2	125	2	3	0	0	0	0
9	2	1	30	2	20000	1	3	2	125	2	3	0	0	0	0
9	2	1	30	2	20000	1	3	2	125	2	3	0	0	0	0
9	2	1	30	2	20000	1	3	2	125	2	3	0	0	0	0
9	2	1	30	2	20000	1	3	2	125	2	3	0	0	0	1
9	0	1	17	1	20000	1	3	2	145	2	4	0	0	0	0
9	0	1	17	1	20000	1	3	2	145	2	4	0	0	0	0
9	0	1	17	1	20000	1	3	2	145	2	4	0	0	0	0
9	0	1	17	1	20000	1	3	2	145	2	4	0	0	0	0
9	0	1	17	1	20000	1	3	2	145	2	4	0	0	0	0
9	0	1	17	1	20000	1	3	2	145	2	4	0	0	0	0
9	0	1	17	1	20000	1	3	2	145	2	4	0	0	0	0
9	0	1	17	1	20000	1	3	2	145	2	4	0	0	0	1
9	2	1	30	2	20000	1	3	2	145	2	4	0	0	0	0
9	2	1	30	2	20000	1	3	2	145	2	4	0	0	0	0
9	2	1	30	2	20000	1	3	2	145	2	4	0	0	0	0
9	2	1	30	2	20000	1	3	2	145	2	4	0	0	0	0
9	2	1	30	2	20000	1	3	2	145	2	4	0	0	0	0
9	2	1	30	2	20000	1	3	2	145	2	4	0	0	0	1
9	2	1	30	2	20000	1	3	2	145	2	4	0	0	0	1
9	2	1	30	2	20000	1	3	2	145	2	4	0	0	0	1
9	1	2	17	1	10000	1	3	2	125	2	3	100	1	3	0
9	1	2	17	1	10000	1	3	2	125	2	3	100	1	3	0
9	1	2	17	1	10000	1	3	2	125	2	3	100	1	3	0
9	1	2	17	1	10000	1	3	2	125	2	3	100	1	3	0
9	3	2	30	2	10000	1	3	2	125	2	3	100	1	3	0
9	3	2	30	2	10000	1	3	2	125	2	3	100	1	3	1
9	3	2	30	2	10000	1	3	2	125	2	3	100	1	3	1
9	3	2	30	2	10000	1	3	2	125	2	3	100	1	3	1
9	1	2	17	1	10000	1	3	2	145	2	4	100	1	3	0
9	1	2	17	1	10000	1	3	2	145	2	4	100	1	3	0
9	1	2	17	1	10000	1	3	2	145	2	4	100	1	3	0
9	1	2	17	1	10000	1	3	2	145	2	4	100	1	3	0
9	1	2	17	1	10000	1	3	2	145	2	4	100	1	3	0
9	1	2	17	1	10000	1	3	2	145	2	4	100	1	3	0
9	1	2	17	1	10000	1	3	2	145	2	4	100	1	3	0
9	1	2	17	1	10000	1	3	2	145	2	4	100	1	3	0
9	3	2	30	2	10000	1	3	2	145	2	4	100	1	3	0
9	3	2	30	2	10000	1	3	2	145	2	4	100	1	3	0
9	3	2	30	2	10000	1	3	2	145	2	4	100	1	3	0
9	3	2	30	2	10000	1	3	2	145	2	4	100	1	3	1
9	3	2	30	2	10000	1	3	2	145	2	4	100	1	3	1
9	3	2	30	2	10000	1	3	2	145	2	4	100	1	3	1
9	3	2	30	2	10000	1	3	2	145	2	4	100	1	3	1
9	3	2	30	2	10000	1	3	2	145	2	4	100	1	3	1
9	3	2	30	2	10000	1	3	2	145	2	4	100	1	3	1
9	1	2	17	1	20000	1	3	2	125	2	3	100	1	3	0
9	1	2	17	1	20000	1	3	2	125	2	3	100	1	3	0
9	1	2	17	1	20000	1	3	2	125	2	3	100	1	3	0
9	1	2	17	1	20000	1	3	2	125	2	3	100	1	3	1
9	3	2	30	2	20000	1	3	2	125	2	3	100	1	3	0
9	3	2	30	2	20000	1	3	2	125	2	3	100	1	3	1
9	3	2	30	2	20000	1	3	2	125	2	3	100	1	3	1
9	3	2	30	2	20000	1	3	2	125	2	3	100	1	3	1
9	1	2	17	1	20000	1	3	2	145	2	4	100	1	3	0
9	1	2	17	1	20000	1	3	2	145	2	4	100	1	3	0
9	1	2	17	1	20000	1	3	2	145	2	4	100	1	3	0
9	1	2	17	1	20000	1	3	2	145	2	4	100	1	3	0
9	1	2	17	1	20000	1	3	2	145	2	4	100	1	3	0
9	1	2	17	1	20000	1	3	2	145	2	4	100	1	3	0
9	1	2	17	1	20000	1	3	2	145	2	4	100	1	3	1
9	3	2	30	2	20000	1	3	2	145	2	4	100	1	3	0
9	3	2	30	2	20000	1	3	2	145	2	4	100	1	3	0
9	3	2	30	2	20000	1	3	2	145	2	4	100	1	3	1
9	3	2	30	2	20000	1	3	2	145	2	4	100	1	3	1
9	3	2	30	2	20000	1	3	2	145	2	4	100	1	3	1
9	3	2	30	2	20000	1	3	2	145	2	4	100	1	3	1
9	3	2	30	2	20000	1	3	2	145	2	4	100	1	3	1
9	3	2	30	2	20000	1	3	2	145	2	4	100	1	3	1

## Sheet: For redigering2
exp	trtmnt	treatment	age	age2	dose	EM inoculation	EMdoseC2	EMdoseC	hours	HoursCat	HoursC	CP	CP2	CP days	Score3	Score	Treat	Treat2	NE	Foto-ID	KalkunID
1	0	0	17	1	0	0	0	0	127	2	3	0	0	0	0	0	G	0	0	23G	23
1	0	0	17	1	0	0	0	0	145	2	4	0	0	0	0	0	G	0	0	no photo	44
1	0	0	17	1	0	0	0	0	169	3	5	0	0	0	0	1	G	0	0	67G	67
1	0	1	17	1	5000	1	2	2	127	2	3	0	0	0	0	0	F	6	0	no photo	22
1	0	1	17	1	5000	1	2	2	145	2	4	0	0	0	0	1	F	6	0	45F	45
1	0	1	17	1	5000	1	2	2	169	3	5	0	0	0	0	1	F	6	0	69F	69
1	0	1	17	1	20000	1	3	2	127	2	3	0	0	0	1	3	E	5	1	21E	21
1	0	1	17	1	20000	1	3	2	145	2	4	0	0	0	0	1	E	5	0	46E	46
1	0	1	17	1	20000	1	3	2	169	3	5	0	0	0	0	1	E	5	0	68E	68
1	1	2	17	1	5000	1	2	2	129	2	3	4	1	3	0	1	B	2	0	8B	8
1	1	2	17	1	5000	1	2	2	129	2	3	4	1	3	0	1	B	2	0	no photo	9
1	1	2	17	1	5000	1	2	2	129	2	3	4	1	3	0	1	B	2	0	no photo	10
1	1	2	17	1	5000	1	2	2	129	2	3	4	1	3	1	3	B	2	0	6B	6
1	1	2	17	1	5000	1	2	2	129	2	3	4	1	3	1	3	B	2	1	7B	7		1.8
1	1	2	17	1	5000	1	2	2	145	2	4	4	1	3	0	1	B	2	0	26B	26
1	1	2	17	1	5000	1	2	2	145	2	4	4	1	3	0	1	B	2	0	30B	30
1	1	2	17	1	5000	1	2	2	145	2	4	4	1	3	0	1	B	2	0	31B	31
1	1	2	17	1	5000	1	2	2	145	2	4	4	1	3	0	1	B	2	0	no photo	32
1	1	2	17	1	5000	1	2	2	145	2	4	4	1	3	0	1	B	2	0	33B	33		1
1	1	2	17	1	5000	1	2	2	169	3	5	4	1	3	0	1	B	2	0	51B	51
1	1	2	17	1	5000	1	2	2	169	3	5	4	1	3	0	1	B	2	0	53B	53
1	1	2	17	1	5000	1	2	2	169	3	5	4	1	3	0	1	B	2	0	54B	54
1	1	2	17	1	5000	1	2	2	169	3	5	4	1	3	0	1	B	2	0	55B	55
1	1	2	17	1	5000	1	2	2	169	3	5	4	1	3	0	1	B	2	0	56B	56		1
1	1	2	17	1	20000	1	3	2	127	2	3	4	1	3	0	1	A	1	0	3c	3
1	1	2	17	1	20000	1	3	2	127	2	3	4	1	3	0	1	A	1	0	5A	5	ru slimhinne: regenerasjon?
1	1	2	17	1	20000	1	3	2	127	2	3	4	1	3	1	3	A	1	1	1b	1
1	1	2	17	1	20000	1	3	2	127	2	3	4	1	3	1	3	A	1	1	2c	2
1	1	2	17	1	20000	1	3	2	127	2	3	4	1	3	1	3	A	1	1	fibrin cast	4		2.2
1	1	2	17	1	20000	1	3	2	145	2	4	4	1	3	0	1	A	1	0	no photo	24
1	1	2	17	1	20000	1	3	2	145	2	4	4	1	3	0	1	A	1	0	25A	25
1	1	2	17	1	20000	1	3	2	145	2	4	4	1	3	0	1	A	1	0	27A	27
1	1	2	17	1	20000	1	3	2	145	2	4	4	1	3	0	1	A	1	0	28A	28
1	1	2	17	1	20000	1	3	2	145	2	4	4	1	3	0	1	A	1	0	29A	29		1
1	1	2	17	1	20000	1	3	2	169	3	5	4	1	3	0	1	A	1	0	48A	48
1	1	2	17	1	20000	1	3	2	169	3	5	4	1	3	0	1	A	1	0	50A	50
1	1	2	17	1	20000	1	3	2	169	3	5	4	1	3	0	1	A	1	0	52B	52		1
1	1	2	17	1	20000	1	3	2	169	3	5	4	1	3	0	2	A	1	0	47A	47
1	1	2	17	1	20000	1	3	2	169	3	5	4	1	3	0	2	A	1	0	49A	49
1	1	2	17	1	5000	1	2	2	127	2	3	13	1	3	0	1	D	4	0	no photo	16
1	1	2	17	1	5000	1	2	2	127	2	3	13	1	3	0	1	D	4	0		18
1	1	2	17	1	5000	1	2	2	127	2	3	13	1	3	0	1	D	4	0		19
1	1	2	17	1	5000	1	2	2	127	2	3	13	1	3	0	1	D	4	0		20
1	1	2	17	1	5000	1	2	2	127	2	3	13	1	3	1	3	D	4	1	17D	17		1.4
1	1	2	17	1	5000	1	2	2	145	2	4	13	1	3	0	1	D	4	0	38D	38
1	1	2	17	1	5000	1	2	2	145	2	4	13	1	3	0	1	D	4	0	40D	40
1	1	2	17	1	5000	1	2	2	145	2	4	13	1	3	0	1	D	4	0	41D	41
1	1	2	17	1	5000	1	2	2	145	2	4	13	1	3	0	1	D	4	0	42D	42
1	1	2	17	1	5000	1	2	2	145	2	4	13	1	3	0	1	D	4	0	43D	43		1
1	1	2	17	1	5000	1	2	2	169	3	5	13	1	3	0	1	D	4	0	no photo	62
1	1	2	17	1	5000	1	2	2	169	3	5	13	1	3	0	1	D	4	0	no photo	63
1	1	2	17	1	5000	1	2	2	169	3	5	13	1	3	0	1	D	4	0	no photo	64
1	1	2	17	1	5000	1	2	2	169	3	5	13	1	3	0	1	D	4	0	65D	65
1	1	2	17	1	5000	1	2	2	169	3	5	13	1	3	0	1	D	4	0	66D	66		1
1	1	2	17	1	20000	1	3	2	127	2	3	13	1	3	0	1	C	3	0	12C	12
1	1	2	17	1	20000	1	3	2	127	2	3	13	1	3	0	1	C	3	0	no photo	13
1	1	2	17	1	20000	1	3	2	127	2	3	13	1	3	0	1	C	3	0	no photo	15
1	1	2	17	1	20000	1	3	2	127	2	3	13	1	3	1	3	C	3	1	11C	11
1	1	2	17	1	20000	1	3	2	127	2	3	13	1	3	1	3	C	3	1	14C	14		1.8
1	1	2	17	1	20000	1	3	2	145	2	4	13	1	3	0	1	C	3	0	34C	34
1	1	2	17	1	20000	1	3	2	145	2	4	13	1	3	0	1	C	3	0	35C	35
1	1	2	17	1	20000	1	3	2	145	2	4	13	1	3	0	1	C	3	0	36C	36
1	1	2	17	1	20000	1	3	2	145	2	4	13	1	3	0	1	C	3	0	no photo	37
1	1	2	17	1	20000	1	3	2	145	2	4	13	1	3	0	1	C	3	0	39D	39		1
1	1	2	17	1	20000	1	3	2	169	3	5	13	1	3	0	1	C	3	0	57C	57
1	1	2	17	1	20000	1	3	2	169	3	5	13	1	3	0	1	C	3	0	58C	58
1	1	2	17	1	20000	1	3	2	169	3	5	13	1	3	0	1	C	3	0	no photo	59
1	1	2	17	1	20000	1	3	2	169	3	5	13	1	3	0	1	C	3	0	no photo	60
1	1	2	17	1	20000	1	3	2	169	3	5	13	1	3	1	3	C	3	1	61C	61		1.4
2	0	0	17	1	0	0	0	0	99	1	1	0	0	0	0	0	G	0	0	3488	G1
2	0	0	17	1	0	0	0	0	99	1	1	0	0	0	0	0	G	0	0	3489	G2
2	0	0	17	1	0	0	0	0	99	1	1	0	0	0	0	0	G	0	0	3491	G3
2	0	0	17	1	0	0	0	0	99	1	1	0	0	0	0	0	G	0	0	3493	G5
2	0	0	17	1	0	0	0	0	99	1	1	0	0	0	0	0	G	0	0	3496	G6	0.5
2	0	0	17	1	0	0	0	0	99	1	1	0	0	0	0	1	G	0	0	3492	G4
2	0	0	17	1	0	0	0	0	123	2	3	0	0	0	0	0	G	0	0	3576	G8
2	0	0	17	1	0	0	0	0	123	2	3	0	0	0	0	0	G	0	0	3580	G9
2	0	0	17	1	0	0	0	0	123	2	3	0	0	0	0	0	G	0	0	3582	G10
2	0	0	17	1	0	0	0	0	123	2	3	0	0	0	0	0	G	0	0	3585	G11
2	0	0	17	1	0	0	0	0	123	2	3	0	0	0	0	0	G	0	0	3587	G12	0.166667
2	0	0	17	1	0	0	0	0	123	2	3	0	0	0	0	1	G	0	0	3572	G7
2	0	0	17	1	0	0	0	0	145	2	4	0	0	0	0	0	G	0	0	3665	G13
2	0	0	17	1	0	0	0	0	145	2	4	0	0	0	0	0	G	0	0	3671	G15
2	0	0	17	1	0	0	0	0	145	2	4	0	0	0	0	0	G	0	0	3673	G16
2	0	0	17	1	0	0	0	0	145	2	4	0	0	0	0	0	G	0	0	3675	G17
2	0	0	17	1	0	0	0	0	145	2	4	0	0	0	0	1	G	0	0	3669	G14
2	0	0	17	1	0	0	0	0	145	2	4	0	0	0	0	1	G	0	0	3678	G18	0.333333
2	0	1	17	1	250	1	1	1	99	1	1	0	0	0	0	0	K	4	0	3540	K1
2	0	1	17	1	250	1	1	1	99	1	1	0	0	0	0	0	K	4	0	3548	K4
2	0	1	17	1	250	1	1	1	99	1	1	0	0	0	0	0	K	4	0	3552	K5
2	0	1	17	1	250	1	1	1	99	1	1	0	0	0	0	1	K	4	0	3542	K2
2	0	1	17	1	250	1	1	1	99	1	1	0	0	0	0	1	K	4	0	3545	K3
2	0	1	17	1	250	1	1	1	99	1	1	0	0	0	0	2	K	4	0	3555	K6	0
2	0	1	17	1	250	1	1	1	123	2	3	0	0	0	0	0	K	4	0	no photo	K8
2	0	1	17	1	250	1	1	1	123	2	3	0	0	0	0	1	K	4	0	no photo	K7
2	0	1	17	1	250	1	1	1	123	2	3	0	0	0	0	1	K	4	0	3657	K9
2	0	1	17	1	250	1	1	1	123	2	3	0	0	0	0	1	K	4	0	3658	K10
2	0	1	17	1	250	1	1	1	123	2	3	0	0	0	0	1	K	4	0	3661	K11
2	0	1	17	1	250	1	1	1	123	2	3	0	0	0	0	1	K	4	0	3664	K12	0.833333
2	0	1	17	1	250	1	1	1	145	2	4	0	0	0	0	1	K	4	0	3738	K13
2	0	1	17	1	250	1	1	1	145	2	4	0	0	0	0	1	K	4	0	3747	K16
2	0	1	17	1	250	1	1	1	145	2	4	0	0	0	0	1	K	4	0	3750	K17
2	0	1	17	1	250	1	1	1	145	2	4	0	0	0	0	1	K	4	0	3752	K18	1
2	0	1	17	1	250	1	1	1	145	2	4	0	0	0	0	2	K	4	0	3742	K14
2	0	1	17	1	250	1	1	1	145	2	4	0	0	0	0	2	K	4	0	3745	K15	svært tydelege villi!
2	1	2	17	1	250	1	1	1	99	1	1	4	1	3	0	0	H	1	0	3499	H1
2	1	2	17	1	250	1	1	1	99	1	1	4	1	3	0	0	H	1	0	3498	H2
2	1	2	17	1	250	1	1	1	99	1	1	4	1	3	0	0	H	1	0	3502	H3
2	1	2	17	1	250	1	1	1	99	1	1	4	1	3	0	0	H	1	0	3503	H4
2	1	2	17	1	250	1	1	1	99	1	1	4	1	3	0	0	H	1	0	3505	H5
2	1	2	17	1	250	1	1	1	99	1	1	4	1	3	0	0	H	1	0	3508	H6	0
2	1	2	17	1	250	1	1	1	99	1	1	4	1	2	0	0	I	2	0	3511	I1
2	1	2	17	1	250	1	1	1	99	1	1	4	1	2	0	0	I	2	0	3513	I2
2	1	2	17	1	250	1	1	1	99	1	1	4	1	2	0	0	I	2	0	3518	I3
2	1	2	17	1	250	1	1	1	99	1	1	4	1	2	0	0	I	2	0	3517	I4
2	1	2	17	1	250	1	1	1	99	1	1	4	1	2	0	0	I	2	0	3523	I5
2	1	2	17	1	250	1	1	1	99	1	1	4	1	2	0	0	I	2	0	3524	I6	0
2	1	2	17	1	250	1	1	1	99	1	1	4	1	3	0	0	L	5	0	3559	L1
2	1	2	17	1	250	1	1	1	99	1	1	4	1	3	0	0	L	5	0	3561	L2
2	1	2	17	1	250	1	1	1	99	1	1	4	1	3	0	0	L	5	0	3564	L3
2	1	2	17	1	250	1	1	1	99	1	1	4	1	3	0	0	L	5	0	3565	L4
2	1	2	17	1	250	1	1	1	99	1	1	4	1	3	0	0	L	5	0	3569	L5
2	1	2	17	1	250	1	1	1	99	1	1	4	1	3	0	0	L	5	0	3568	L6
2	1	2	17	1	250	1	1	1	123	2	3	4	1	3	0	0	H	1	0	3620	H11
2	1	2	17	1	250	1	1	1	123	2	3	4	1	3	0	0	L	5	0	3597	L10
2	1	2	17	1	250	1	1	1	123	2	3	4	1	3	0	0	L	5	0	3602	L11
2	1	2	17	1	250	1	1	1	123	2	3	4	1	3	0	0	L	5	0	3603	L12
2	1	2	17	1	250	1	1	1	123	2	3	4	1	3	0	1	H	1	0	3606	H7
2	1	2	17	1	250	1	1	1	123	2	3	4	1	3	0	1	H	1	0	3612	H9
2	1	2	17	1	250	1	1	1	123	2	3	4	1	3	0	1	H	1	0	3621	H12	0.5
2	1	2	17	1	250	1	1	1	123	2	3	4	1	2	0	1	I	2	0	3626	I7
2	1	2	17	1	250	1	1	1	123	2	3	4	1	2	0	1	I	2	0	3629	I9
2	1	2	17	1	250	1	1	1	123	2	3	4	1	2	0	1	I	2	0	3631	I10
2	1	2	17	1	250	1	1	1	123	2	3	4	1	2	0	1	I	2	0	3636	I12	1
2	1	2	17	1	250	1	1	1	123	2	3	4	1	3	0	1	L	5	0	3593	L7
2	1	2	17	1	250	1	1	1	123	2	3	4	1	3	0	1	L	5	0	3596	L9
2	1	2	17	1	250	1	1	1	123	2	3	4	1	3	0	2	H	1	0	3609	H8
2	1	2	17	1	250	1	1	1	123	2	3	4	1	3	0	2	H	1	0	3614	H10
2	1	2	17	1	250	1	1	1	123	2	3	4	1	2	0	2	I	2	0	3624	I8
2	1	2	17	1	250	1	1	1	123	2	3	4	1	2	0	2	I	2	0	3634	I11
2	1	2	17	1	250	1	1	1	123	2	3	4	1	3	0	2	L	5	0	3591	L8
2	1	2	17	1	250	1	1	1	145	2	4	4	1	3	0	0	L	5	0	3732	L16
2	1	2	17	1	250	1	1	1	145	2	4	4	1	3	0	1	H	1	0	3682	H14
2	1	2	17	1	250	1	1	1	145	2	4	4	1	3	0	1	H	1	0	3687	H16
2	1	2	17	1	250	1	1	1	145	2	4	4	1	3	0	1	H	1	0	3693	H18	1.16667
2	1	2	17	1	250	1	1	1	145	2	4	4	1	2	0	1	I	2	0	3696	I13
2	1	2	17	1	250	1	1	1	145	2	4	4	1	2	0	1	I	2	0	3697	I14
2	1	2	17	1	250	1	1	1	145	2	4	4	1	2	0	1	I	2	0	3699	I15
2	1	2	17	1	250	1	1	1	145	2	4	4	1	2	0	1	I	2	0	3702	I16
2	1	2	17	1	250	1	1	1	145	2	4	4	1	2	0	1	I	2	0	3705	I17
2	1	2	17	1	250	1	1	1	145	2	4	4	1	2	0	1	I	2	0	3707	I18	1
2	1	2	17	1	250	1	1	1	145	2	4	4	1	3	0	1	L	5	0	3725	L13
2	1	2	17	1	250	1	1	1	145	2	4	4	1	3	0	1	L	5	0	3730	L15
2	1	2	17	1	250	1	1	1	145	2	4	4	1	3	0	1	L	5	0	3734	L17
2	1	2	17	1	250	1	1	1	145	2	4	4	1	3	0	1	L	5	0	3736	L18
2	1	2	17	1	250	1	1	1	145	2	4	4	1	3	0	2	H	1	0	3681	H13
2	1	2	17	1	250	1	1	1	145	2	4	4	1	3	0	2	H	1	0	3686	H15
2	1	2	17	1	250	1	1	1	145	2	4	4	1	3	0	2	H	1	0	3690	H17
2	1	2	17	1	250	1	1	1	145	2	4	4	1	3	0	2	L	5	0	3728	L14
2	1	2	17	1	250	1	1	1	99	1	1	36	1	3	0	0	J	3	0	3527	J1
2	1	2	17	1	250	1	1	1	99	1	1	36	1	3	0	0	J	3	0	3532	J3
2	1	2	17	1	250	1	1	1	99	1	1	36	1	3	0	0	J	3	0	3533	J4
2	1	2	17	1	250	1	1	1	99	1	1	36	1	3	0	0	J	3	0	3538	J6	0.666667
2	1	2	17	1	250	1	1	1	99	1	1	36	1	3	0	1	J	3	0	3529	J2
2	1	2	17	1	250	1	1	1	99	1	1	36	1	3	0	1	J	3	0	3537	J5
2	1	2	17	1	250	1	1	1	123	2	3	36	1	3	0	1	J	3	0	3639	J7
2	1	2	17	1	250	1	1	1	123	2	3	36	1	3	0	1	J	3	0	3646	J9
2	1	2	17	1	250	1	1	1	123	2	3	36	1	3	0	1	J	3	0	3647	J10
2	1	2	17	1	250	1	1	1	123	2	3	36	1	3	0	1	J	3	0	3650	J11
2	1	2	17	1	250	1	1	1	123	2	3	36	1	3	0	1	J	3	0	3652	J12	1
2	1	2	17	1	250	1	1	1	123	2	3	36	1	3	0	2	J	3	0	3640	J8
2	1	2	17	1	250	1	1	1	145	2	4	36	1	3	0	1	J	3	0	3709	J13
2	1	2	17	1	250	1	1	1	145	2	4	36	1	3	0	1	J	3	0	3712	J14
2	1	2	17	1	250	1	1	1	145	2	4	36	1	3	0	1	J	3	0	3714	J15
2	1	2	17	1	250	1	1	1	145	2	4	36	1	3	0	1	J	3	0	3720	J17
2	1	2	17	1	250	1	1	1	145	2	4	36	1	3	0	2	J	3	0	3718	J16
2	1	2	17	1	250	1	1	1	145	2	4	36	1	3	0		J	3		no photo	J18	1.2
3	0	0	17	1	0	0	0	0	97	1	1	0	0	0	0	0	G	0	0	3858	G2
3	0	0	17	1	0	0	0	0	97	1	1	0	0	0	0	0	G	0	0	3861	G3
3	0	0	17	1	0	0	0	0	97	1	1	0	0	0	0	0	G	0	0	3864	G4
3	0	0	17	1	0	0	0	0	97	1	1	0	0	0	0	0	G	0	0	3867	G5
3	0	0	17	1	0	0	0	0	97	1	1	0	0	0	0	0	G	0	0	3870	G6
3	0	0	17	1	0	0	0	0	97	1	1	0	0	0	0	1	G	0	0	3855	G1		0.166667
3	0	0	17	1	0	0	0	0	121	2	2	0	0	0	0	0	G	0	0	3883	G9
3	0	0	17	1	0	0	0	0	121	2	2	0	0	0	0	0	G	0	0	3885	G10
3	0	0	17	1	0	0	0	0	121	2	2	0	0	0	0	0	G	0	0	3891	G11
3	0	0	17	1	0	0	0	0	121	2	2	0	0	0	0	0	G	0	0	3893	G12
3	0	0	17	1	0	0	0	0	121	2	2	0	0	0	0	1	G	0	0	3876	G7
3	0	0	17	1	0	0	0	0	121	2	2	0	0	0	0	1	G	0	0	3877	G8		0.333333
3	0	0	17	1	0	0	0	0	145	2	4	0	0	0	0	0	G	0	0	4008	G14
3	0	0	17	1	0	0	0	0	145	2	4	0	0	0	0	0	G	0	0	4019	G17
3	0	0	17	1	0	0	0	0	145	2	4	0	0	0	0	1	G	0	0	4002	G13
3	0	0	17	1	0	0	0	0	145	2	4	0	0	0	0	1	G	0	0	4010	G15
3	0	0	17	1	0	0	0	0	145	2	4	0	0	0	0	1	G	0	0	4013	G16
3	0	0	17	1	0	0	0	0	145	2	4	0	0	0	0	1	G	0	0	4022	G18		0.666667
3	0	0	17	1	0	0	0	0	168	3	5	0	0	0	0	0	G	0	0	4161	G19
3	0	0	17	1	0	0	0	0	168	3	5	0	0	0	0	0	G	0	0	4175	G22
3	0	0	17	1	0	0	0	0	168	3	5	0	0	0	0	1	G	0	0	4164	G20
3	0	0	17	1	0	0	0	0	168	3	5	0	0	0	0	1	G	0	0	4170	G21		0.5
3	0	1	17	1	1600	1	1	1	97	1	1	0	0	0	0	0	P	4	0	3822	P1
3	0	1	17	1	1600	1	1	1	97	1	1	0	0	0	0	0	P	4	0	3829	P3
3	0	1	17	1	1600	1	1	1	97	1	1	0	0	0	0	0	P	4	0	3834	P5
3	0	1	17	1	1600	1	1	1	97	1	1	0	0	0	0	0	P	4	0	3835	P6
3	0	1	17	1	1600	1	1	1	97	1	1	0	0	0	0	1	P	4	0	3824	P2
3	0	1	17	1	1600	1	1	1	97	1	1	0	0	0	0	1	P	4	0	3831	P4		0.333333
3	0	1	17	1	1600	1	1	1	121	2	2	0	0	0	0	0	P	4	0	3915	P11
3	0	1	17	1	1600	1	1	1	121	2	2	0	0	0	0	1	P	4	0	3900	P7
3	0	1	17	1	1600	1	1	1	121	2	2	0	0	0	0	1	P	4	0	3903	P8
3	0	1	17	1	1600	1	1	1	121	2	2	0	0	0	0	1	P	4	0	3907	P9
3	0	1	17	1	1600	1	1	1	121	2	2	0	0	0	0	1	P	4	0	3910	P10
3	0	1	17	1	1600	1	1	1	121	2	2	0	0	0	0	1	P	4	0	3916	P12		0.833333
3	0	1	17	1	1600	1	1	1	145	2	4	0	0	0	0	0	P	4	0	4031	P14
3	0	1	17	1	1600	1	1	1	145	2	4	0	0	0	0	0	P	4	0	4039	P16
3	0	1	17	1	1600	1	1	1	145	2	4	0	0	0	0	0	P	4	0	4047	P18
3	0	1	17	1	1600	1	1	1	145	2	4	0	0	0	0	1	P	4	0	4027	P13
3	0	1	17	1	1600	1	1	1	145	2	4	0	0	0	0	1	P	4	0	4035	P15
3	0	1	17	1	1600	1	1	1	145	2	4	0	0	0	0	1	P	4	0	4044	P17		0.5
3	1	2	17	1	1600	1	1	1	97	1	1	4	1	3	0	0	M	1	0	no photo	M2
3	1	2	17	1	1600	1	1	1	97	1	1	4	1	3	0	0	M	1	0	3800	M3
3	1	2	17	1	1600	1	1	1	97	1	1	4	1	3	0	0	M	1	0	3804	M4
3	1	2	17	1	1600	1	1	1	97	1	1	4	1	3	0	0	M	1	0	3808	M6
3	1	2	17	1	1600	1	1	1	97	1	1	4	1	3	0	1	M	1	0	3796	M1
3	1	2	17	1	1600	1	1	1	97	1	1	4	1	3	0	1	M	1	0	3804	M5		0.333333
3	1	2	17	1	1600	1	1	1	121	2	2	4	1	3	0	0	M	1	0	3920	M7
3	1	2	17	1	1600	1	1	1	121	2	2	4	1	3	0	0	M	1	0	3924	M8
3	1	2	17	1	1600	1	1	1	121	2	2	4	1	3	0	0	M	1	0	3946	M12
3	1	2	17	1	1600	1	1	1	121	2	2	4	1	3	0	1	M	1	0	3929	M9
3	1	2	17	1	1600	1	1	1	121	2	2	4	1	3	0	1	M	1	0	3931	M10
3	1	2	17	1	1600	1	1	1	121	2	2	4	1	3	0	1	M	1	0	3947	M11
3	1	2	17	1	1600	1	1	1	121	2	2	4	1	3	0	1	M	1	0	3963	M13		0.571429
3	1	2	17	1	1600	1	1	1	145	2	4	4	1	3	0	0	M	1	0	4058	M16
3	1	2	17	1	1600	1	1	1	145	2	4	4	1	3	0	0	M	1	0	4078	M19
3	1	2	17	1	1600	1	1	1	145	2	4	4	1	3	0	0	M	1	0	4086	M21
3	1	2	17	1	1600	1	1	1	145	2	4	4	1	3	0	1	M	1	0	4057	M15			M14 ser ut til å mangle
3	1	2	17	1	1600	1	1	1	145	2	4	4	1	3	0	1	M	1	0	4075	M18
3	1	2	17	1	1600	1	1	1	145	2	4	4	1	3	0	2	M	1	0	4084	M20
3	1	2	17	1	1600	1	1	1	145	2	4	4	1	3	1	3	M	1	1	4066	M17		1
3	1	2	17	1	1600	1	1	1	168	3	5	4	1	3	1	3	M	1	1	4190	M22
3	1	2	17	1	1600	1	1	1	168	3	5	4	1	3	1	3	M	1	1	4192	M23
3	1	2	17	1	1600	1	1	1	168	3	5	4	1	3	1	3	M	1	1	4207	M25
3	1	2	17	1	1600	1	1	1	168	3	5	4	1	3	1	3	M	1	1	4201	M24		3
3	1	2	17	1	1600	1	1	1	97	1	1	13	1	3	0	0	N	2	0	3801	N1
3	1	2	17	1	1600	1	1	1	97	1	1	13	1	3	0	0	N	2	0	3809	N2
3	1	2	17	1	1600	1	1	1	97	1	1	13	1	3	0	0	N	2	0	3811	N3
3	1	2	17	1	1600	1	1	1	97	1	1	13	1	3	0	0	N	2	0	3813	N4
3	1	2	17	1	1600	1	1	1	97	1	1	13	1	3	0	0	N	2	0	3815	N5
3	1	2	17	1	1600	1	1	1	97	1	1	13	1	3	0	1	N	2	0	3819	N6		0.166667
3	1	2	17	1	1600	1	1	1	121	2	2	13	1	3	0	0	N	2	0	3937	N7
3	1	2	17	1	1600	1	1	1	121	2	2	13	1	3	0	0	N	2	0	3954	N9
3	1	2	17	1	1600	1	1	1	121	2	2	13	1	3	0	1	N	2	0	3939	N8
3	1	2	17	1	1600	1	1	1	121	2	2	13	1	3	0	1	N	2	0	3962	N11
3	1	2	17	1	1600	1	1	1	121	2	2	13	1	3	0	1	N	2	0	3966	N12
3	1	2	17	1	1600	1	1	1	121	2	2	13	1	3	0	2	N	2	0	3956	N10		0.833333
3	1	2	17	1	1600	1	1	1	145	2	4	13	1	3	0	1	N	2	0	3986	N13
3	1	2	17	1	1600	1	1	1	145	2	4	13	1	3	0	1	N	2	0	4063	N15			N14 manglar?
3	1	2	17	1	1600	1	1	1	145	2	4	13	1	3	0	1	N	2	0	4070	N16
3	1	2	17	1	1600	1	1	1	145	2	4	13	1	3	0	1	N	2	0	4090	N17
3	1	2	17	1	1600	1	1	1	145	2	4	13	1	3	0	1	N	2	0	4094	N18
3	1	2	17	1	1600	1	1	1	145	2	4	13	1	3	0	1	N	2	0	4107	N20
3	1	2	17	1	1600	1	1	1	145	2	4	13	1	3	0	2	N	2	0	4105	N19		1.14286
3	1	2	17	1	1600	1	1	1	168	3	5	13	1	3	0	2	N	2	0	4111	N21
3	1	2	17	1	1600	1	1	1	168	3	5	13	1	3	0	2	N	2	0	4218	N22
3	1	2	17	1	1600	1	1	1	168	3	5	13	1	3	0	2	N	2	0	4216	N23
3	1	2	17	1	1600	1	1	1	168	3	5	13	1	3	0	2	N	2	0	4229	N24
3	1	2	17	1	1600	1	1	1	168	3	5	13	1	3	0	2	N	2	0	4232	N25		2
3	1	2	17	1	1600	1	1	1	97	1	1	36	1	3	0	0	O	3	0	3839	O2
3	1	2	17	1	1600	1	1	1	97	1	1	36	1	3	0	0	O	3	0	3842	O3
3	1	2	17	1	1600	1	1	1	97	1	1	36	1	3	0	0	O	3	0	3846	O4
3	1	2	17	1	1600	1	1	1	97	1	1	36	1	3	0	0	O	3	0	3848	O5
3	1	2	17	1	1600	1	1	1	97	1	1	36	1	3	0	1	O	3	0	3837	O1
3	1	2	17	1	1600	1	1	1	97	1	1	36	1	3	0	1	O	3	0	3851	O6		0.333333
3	1	2	17	1	1600	1	1	1	121	2	2	36	1	3	0	0	O	3	0	3972	O7
3	1	2	17	1	1600	1	1	1	121	2	2	36	1	3	0	0	O	3	0	3978	O9
3	1	2	17	1	1600	1	1	1	121	2	2	36	1	3	0	0	O	3	0	3980	O10
3	1	2	17	1	1600	1	1	1	121	2	2	36	1	3	0	0	O	3	0	3993	O12
3	1	2	17	1	1600	1	1	1	121	2	2	36	1	3	0	1	O	3	0	3974	O8
3	1	2	17	1	1600	1	1	1	121	2	2	36	1	3	0	1	O	3	0	3988	O11
3	1	2	17	1	1600	1	1	1	121	2	2	36	1	3	0	1	O	3	0	4117	O13		0.428571
3	1	2	17	1	1600	1	1	1	145	2	4	36	1	3	0	0	O	3	0	4141	O17
3	1	2	17	1	1600	1	1	1	145	2	4	36	1	3	0	1	O	3	0	4129	O15
3	1	2	17	1	1600	1	1	1	145	2	4	36	1	3	0	1	O	3	0	4136	O16
3	1	2	17	1	1600	1	1	1	145	2	4	36	1	3	0	1	O	3	0	4147	O18
3	1	2	17	1	1600	1	1	1	145	2	4	36	1	3	0	2	O	3	0	4128	O14
3	1	2	17	1	1600	1	1	1	145	2	4	36	1	3	0	2	O	3	0	4156	O19		1.16667
3	1	2	17	1	1600	1	1	1	168	3	5	36	1	3	0	2	O	3	0	4248	O22
3	1	2	17	1	1600	1	1	1	168	2	4	36	1	3	0	2	O	3	0	4256	O24
3	1	2	17	1	1600	1	1	1	168	2	4	36	1	3	1	3	O	3	1	4247	O23
3	1	2	17	1	1600	1	1	1	168	3	5	36	1	3	1	3	O	3	1	4262	O25		2.5
4	0	0	17	1	0	0	0	0	99	1	1	0	0	0	0	0	G	0	0	4313	G2		1.5
4	0	0	17	1	0	0	0	0	99	1	1	0	0	0	0	1	G	0	0	4312	G1
4	0	0	17	1	0	0	0	0	123	2	3	0	0	0	0	0	G	0	0	4403	G4		0.5
4	0	0	17	1	0	0	0	0	123	2	3	0	0	0	0	1	G	0	0	4397	G3
4	0	0	17	1	0	0	0	0	147	2	4	0	0	0	0	1	G	0	0	4677	G5
4	0	0	17	1	0	0	0	0	147	2	4	0	0	0	0	1	G	0	0	4684	G6		1
4	0	0	17	1	0	0	0	0	171	3	5	0	0	0	0	0	G	0	0	4937	G7
4	0	0	17	1	0	0	0	0	171	3	5	0	0	0	0	1	G	0	0	4942	G8		0.5
4	0	1	17	1	5000	1	2	2	99	1	1	0	0	0	0	0	V	6	0	4326	V1
4	0	1	17	1	5000	1	2	2	99	1	1	0	0	0	0	0	V	6	0	4331	V4		0.25
4	0	1	17	1	5000	1	2	2	99	1	1	0	0	0	0	1	V	6	0	4327	V2
4	0	1	17	1	5000	1	2	2	99	1	1	0	0	0	0	1	V	6	0	4330	V3
4	0	1	17	1	5000	1	2	2	123	2	3	0	0	0	0	1	V	6	0	4451	V6
4	0	1	17	1	5000	1	2	2	123	2	3	0	0	0	0	2	V	6	0	4446	V5
4	0	1	17	1	5000	1	2	2	123	2	3	0	0	0	0	2	V	6	0	4460	V7
4	0	1	17	1	5000	1	2	2	123	2	3	0	0	0	1	3	V	6	0	4467	V8		2
4	0	1	17	1	5000	1	2	2	147	2	4	0	0	0	0	1	V	6	0	4692	V9
4	0	1	17	1	5000	1	2	2	147	2	4	0	0	0	0	1	V	6	0	4702	V10
4	0	1	17	1	5000	1	2	2	147	2	4	0	0	0	0	1	V	6	0	4703	V11
4	0	1	17	1	5000	1	2	2	147	2	4	0	0	0	0	1	V	6	0	4717	V12
4	0	1	17	1	5000	1	2	2	147	2	4	0	0	0	0	1	V	6	0	4734	V13
4	0	1	17	1	5000	1	2	2	147	2	4	0	0	0	0	1	V	6	0	4729	V14		1
4	0	1	17	1	5000	1	2	2	171	3	5	0	0	0	0	1	V	6	0	4947	V15
4	0	1	17	1	5000	1	2	2	171	3	5	0	0	0	0	1	V	6	0	4949	V16
4	0	1	17	1	5000	1	2	2	171	3	5	0	0	0	0	1	V	6	0	4953	V17
4	0	1	17	1	5000	1	2	2	171	3	5	0	0	0	0	1	V	6	0	4955	V18
4	0	1	17	1	5000	1	2	2	171	3	5	0	0	0	0	1	V	6	0	4962	V19
4	0	1	17	1	5000	1	2	2	171	3	5	0	0	0	0	1	V	6	0	4961	V20
4	0	1	17	1	5000	1	2	2	171	3	5	0	0	0	0	1	V	6	0	4965	V21		1
4	0	1	17	1	15000	1	3	2	99	1	1	0	0	0	0	1	U	5	0	4317	U1
4	0	1	17	1	15000	1	3	2	99	1	1	0	0	0	0	1	U	5	0	4318	U2
4	0	1	17	1	15000	1	3	2	99	1	1	0	0	0	0	1	U	5	0	4321	U3
4	0	1	17	1	15000	1	3	2	99	1	1	0	0	0	0	1	U	5	0	4323	U4		1
4	0	1	17	1	15000	1	3	2	123	2	3	0	0	0	0	2	U	5	0	4429	U7
4	0	1	17	1	15000	1	3	2	123	2	3	0	0	0	1	3	U	5	0	4419	U6
4	0	1	17	1	15000	1	3	2	123	2	3	0	0	0	1	3	U	5	1	4410	U5
4	0	1	17	1	15000	1	3	2	123	2	3	0	0	0	1	3	U	5	1	4435	U8		2.75
4	0	1	17	1	15000	1	3	2	147	2	4	0	0	0	0	1	U	5	0	4739	U9
4	0	1	17	1	15000	1	3	2	147	2	4	0	0	0	0	1	U	5	0	4741	U10
4	0	1	17	1	15000	1	3	2	147	2	4	0	0	0	0	1	U	5	0	4750	U11
4	0	1	17	1	15000	1	3	2	147	2	4	0	0	0	0	1	U	5	0	4753	U12
4	0	1	17	1	15000	1	3	2	147	2	4	0	0	0	0	1	U	5	0	4760	U13
4	0	1	17	1	15000	1	3	2	147	2	4	0	0	0	0	1	U	5	0	4763	U14		1
4	0	1	17	1	15000	1	3	2	171	3	5	0	0	0	0	1	U	5	0	4967	U15
4	0	1	17	1	15000	1	3	2	171	3	5	0	0	0	0	1	U	5	0	4976	U17
4	0	1	17	1	15000	1	3	2	171	3	5	0	0	0	0	1	U	5	0	4974	U18
4	0	1	17	1	15000	1	3	2	171	3	5	0	0	0	0	1	U	5	0	4988	U19
4	0	1	17	1	15000	1	3	2	171	3	5	0	0	0	0	1	U	5	0	4986	U20		1
4	0	1	17	1	15000	1	3	2	171	3	5	0	0	0	0	2	U	5	0	4971	U16
4	1	2	17	1	5000	1	2	2	99	1	1	4	1	3	0	0	R	2	0	4335	R2
4	1	2	17	1	5000	1	2	2	99	1	1	4	1	3	0	1	R	2	0	4333	R1
4	1	2	17	1	5000	1	2	2	99	1	1	4	1	3	0	1	R	2	0	4340	R3
4	1	2	17	1	5000	1	2	2	99	1	1	4	1	3	0	1	R	2	0	4342	R4		0.75
4	1	2	17	1	5000	1	2	2	123	2	3	4	1	3	1	3	R	2	1	4474	R5
4	1	2	17	1	5000	1	2	2	123	2	3	4	1	3	1	3	R	2	1	4482	R6
4	1	2	17	1	5000	1	2	2	123	2	3	4	1	3	1	3	R	2	1	4492	R7
4	1	2	17	1	5000	1	2	2	123	2	3	4	1	3	1	3	R	2	1	4497	R8
4	1	2	17	1	5000	1	2	2	123	2	3	4	1	3	1	3	R	2	1	4505	R9
4	1	2	17	1	5000	1	2	2	123	2	3	4	1	3	1	3	R	2	1	4511	R10		3
4	1	2	17	1	5000	1	2	2	147	2	4	4	1	3	0	1	R	2	0	4773	R11
4	1	2	17	1	5000	1	2	2	147	2	4	4	1	3	0	1	R	2	0	4787	R13
4	1	2	17	1	5000	1	2	2	147	2	4	4	1	3	0	1	R	2	0	4790	R14
4	1	2	17	1	5000	1	2	2	147	2	4	4	1	3	0	1	R	2	0	4797	R15
4	1	2	17	1	5000	1	2	2	147	2	4	4	1	3	0	1	R	2	0	4798	R16		1.33333
4	1	2	17	1	5000	1	2	2	147	2	4	4	1	3	0	2	R	2	0	4778	R12
4	1	2	17	1	5000	1	2	2	171	3	5	4	1	3	0	1	R	2	0	5004	R19
4	1	2	17	1	5000	1	2	2	171	3	5	4	1	3	0	1	R	2	0	5006	R20
4	1	2	17	1	5000	1	2	2	171	3	5	4	1	3	0	1	R	2	0	5013	R21
4	1	2	17	1	5000	1	2	2	171	3	5	4	1	3	1	1	R	2	0	5009	R22		1.16667
4	1	2	17	1	5000	1	2	2	171	3	5	4	1	3	0	2	R	2	0	4993	R18
4	1	2	17	1	5000	1	2	2	171	3	5	4	1	3	1	3	R	2	1	5003	R17
4	1	2	17	1	15000	1	3	2	99	1	1	4	1	3	0	1	Q	1	0	4353	Q2
4	1	2	17	1	15000	1	3	2	99	1	1	4	1	3	0	1	Q	1	0	4355	Q3
4	1	2	17	1	15000	1	3	2	99	1	1	4	1	3	0	2	Q	1	0	4347	Q1
4	1	2	17	1	15000	1	3	2	99	1	1	4	1	3	0	2	Q	1	0	4359	Q4		1.5
4	1	2	17	1	15000	1	3	2	123	2	3	4	1	3	1	3	Q	1	1	4523	Q5
4	1	2	17	1	15000	1	3	2	123	2	3	4	1	3	1	3	Q	1	1	4533	Q6
4	1	2	17	1	15000	1	3	2	123	2	3	4	1	3	1	3	Q	1	1	4538	Q7
4	1	2	17	1	15000	1	3	2	123	2	3	4	1	3	1	3	Q	1	1	4545	Q8
4	1	2	17	1	15000	1	3	2	123	2	3	4	1	3	1	3	Q	1	1	4549	Q9
4	1	2	17	1	15000	1	3	2	123	2	3	4	1	3	1	3	Q	1	1	4558	Q10		3
4	1	2	17	1	15000	1	3	2	147	2	4	4	1	3	0	1	Q	1	0	4895	Q11
4	1	2	17	1	15000	1	3	2	147	2	4	4	1	3	0	1	Q	1	0	4897	Q12
4	1	2	17	1	15000	1	3	2	147	2	4	4	1	3	0	1	Q	1	0	4910	Q13
4	1	2	17	1	15000	1	3	2	147	2	4	4	1	3	0	1	Q	1	0	4909	Q14
4	1	2	17	1	15000	1	3	2	147	2	4	4	1	3	0	1	Q	1	0	4929	Q16		1.33333
4	1	2	17	1	15000	1	3	2	147	2	4	4	1	3	0	2	Q	1	0	4928	Q15
4	1	2	17	1	15000	1	3	2	171	3	5	4	1	3	0	1	Q	1	0	5016	Q17
4	1	2	17	1	15000	1	3	2	171	3	5	4	1	3	0	1	Q	1	0	5019	Q18
4	1	2	17	1	15000	1	3	2	171	3	5	4	1	3	0	1	Q	1	0	5022	Q19
4	1	2	17	1	15000	1	3	2	171	3	5	4	1	3	0	1	Q	1	0	5028	Q21
4	1	2	17	1	15000	1	3	2	171	3	5	4	1	3	0	1	Q	1	0	5038	Q23		1.14286
4	1	2	17	1	15000	1	3	2	171	3	5	4	1	3	0	2	Q	1	0	5030	Q20
4	1	2	17	1	15000	1	3	2	171	3	5	4	1	3	0	2	Q	1	0	5037	Q22
4	1	2	17	1	5000	1	2	2	99	1	1	13	1	3	0	1	T	4	0	4368	T2
4	1	2	17	1	5000	1	2	2	99	1	1	13	1	3	0	1	T	4	0	4371	T3
4	1	2	17	1	5000	1	2	2	99	1	1	13	1	3	0	2	T	4	0	4362	T1
4	1	2	17	1	5000	1	2	2	99	1	1	13	1	3	0	2	T	4	0	4378	T4		1.5
4	1	2	17	1	5000	1	2	2	123	2	3	13	1	3	1	3	T	4	1	4624	T5
4	1	2	17	1	5000	1	2	2	123	2	3	13	1	3	1	3	T	4	1	4633	T6
4	1	2	17	1	5000	1	2	2	123	2	3	13	1	3	1	3	T	4	1	4641	T7
4	1	2	17	1	5000	1	2	2	123	2	3	13	1	3	1	3	T	4	1	4645	T8
4	1	2	17	1	5000	1	2	2	123	2	3	13	1	3	1	3	T	4	1	4654	T9
4	1	2	17	1	5000	1	2	2	123	2	3	13	1	3	1	3	T	4	1	4670	T10		3
4	1	2	17	1	5000	1	2	2	147	2	4	13	1	3	0	1	T	4	0	4845	T11
4	1	2	17	1	5000	1	2	2	147	2	4	13	1	3	0	1	T	4	0	4847	T12
4	1	2	17	1	5000	1	2	2	147	2	4	13	1	3	0	1	T	4	0	4867	T14
4	1	2	17	1	5000	1	2	2	147	2	4	13	1	3	0	1	T	4	0	4882	T15
4	1	2	17	1	5000	1	2	2	147	2	4	13	1	3	0	1	T	4	0	4885	T16		1.33333
4	1	2	17	1	5000	1	2	2	147	2	4	13	1	3	0	2	T	4	0	4860	T13
4	1	2	17	1	5000	1	2	2	171	3	5	13	1	3	0	1	T	4	0	5060	T17
4	1	2	17	1	5000	1	2	2	171	3	5	13	1	3	0	1	T	4	0	5068	T18
4	1	2	17	1	5000	1	2	2	171	3	5	13	1	3	0	1	T	4	0	5074	T19
4	1	2	17	1	5000	1	2	2	171	3	5	13	1	3	0	1	T	4	0	5087	T21
4	1	2	17	1	5000	1	2	2	171	3	5	13	1	3	0	1	T	4	0	5085	T22
4	1	2	17	1	5000	1	2	2	171	3	5	13	1	3	0	1	T	4	0	5090	T23
4	1	2	17	1	5000	1	2	2	171	3	5	13	1	3	0	2	T	4	0	5083	T20
4	1	2	17	1	5000	1	2	2	171	3	5	13	1	3	0	2	T	4	0	5093	T24		1.25
4	1	2	17	1	15000	1	3	2	99	1	1	13	1	3	0	0	S	3	0	4386	S2
4	1	2	17	1	15000	1	3	2	99	1	1	13	1	3	0	1	S	3	0	4381	S1
4	1	2	17	1	15000	1	3	2	99	1	1	13	1	3	0	1	S	3	0	no photo	S4		1
4	1	2	17	1	15000	1	3	2	99	1	1	13	1	3	0	2	S	3	0	4390	S3
4	1	2	17	1	15000	1	3	2	123	2	3	13	1	3	1	3	S	3	1	4565	S5
4	1	2	17	1	15000	1	3	2	123	2	3	13	1	3	1	3	S	3	1	4573	S6
4	1	2	17	1	15000	1	3	2	123	2	3	13	1	3	1	3	S	3	1	4581	S7
4	1	2	17	1	15000	1	3	2	123	2	3	13	1	3	1	3	S	3	1	4589	S8
4	1	2	17	1	15000	1	3	2	123	2	3	13	1	3	1	3	S	3	1	4598	S9
4	1	2	17	1	15000	1	3	2	123	2	3	13	1	3	1	3	S	3	1	4607	S10
4	1	2	17	1	15000	1	3	2	123	2	3	13	1	3	1	3	S	3	1	4612	S11		3
4	1	2	17	1	15000	1	3	2	147	2	4	13	1	3	0	1	S	3	0	4810	S12
4	1	2	17	1	15000	1	3	2	147	2	4	13	1	3	0	1	S	3	0	4812	S13
4	1	2	17	1	15000	1	3	2	147	2	4	13	1	3	0	1	S	3	0	4821	S14
4	1	2	17	1	15000	1	3	2	147	2	4	13	1	3	0	1	S	3	0	4825	S15
4	1	2	17	1	15000	1	3	2	147	2	4	13	1	3	0	2	S	3	0	4833	S16
4	1	2	17	1	15000	1	3	2	147	2	4	13	1	3	0	2	S	3	0	4836	S17		1.33333
4	1	2	17	1	15000	1	3	2	171	3	5	13	1	3	0	1	S	3	0	5041	S18
4	1	2	17	1	15000	1	3	2	171	3	5	13	1	3	0	1	S	3	0	5046	S19
4	1	2	17	1	15000	1	3	2	171	3	5	13	1	3	0	1	S	3	0	5050	S20
4	1	2	17	1	15000	1	3	2	171	3	5	13	1	3	0	1	S	3	0	5054	S21
4	1	2	17	1	15000	1	3	2	171	3	5	13	1	3	0	1	S	3	0	5056	S22
4	1	2	17	1	15000	1	3	2	171	3	5	13	1	3	0	1	S	3	0	5063	S23		1
5	0	0	17	1	0	0	0	0	119	2	2	0	0	0	0	0	A	1	0	5106	A1
5	0	0	17	1	0	0	0	0	119	2	2	0	0	0	0	0	A	1	0	5108	A2
5	0	0	17	1	0	0	0	0	119	2	2	0	0	0	0	0	A	1	0	5109	A3
5	0	0	17	1	0	0	0	0	119	2	2	0	0	0	0	0	A	1	0	5110	A4
5	0	0	17	1	0	0	0	0	119	2	2	0	0	0	0	0	A	1	0	5111	A5
5	0	0	17	1	0	0	0	0	119	2	2	0	0	0	0	0	A	1	0	5113	A6
5	0	0	17	1	0	0	0	0	119	2	2	0	0	0	0	0	A	1	0	5112	A7		0
5	0	0	17	1	0	0	0	0	141	2	4	0	0	0	0	0	A	1	0	5171	A8
5	0	0	17	1	0	0	0	0	141	2	4	0	0	0	0	0	A	1	0	5172	A10
5	0	0	17	1	0	0	0	0	141	2	4	0	0	0	0	0	A	1	0	5174	A11
5	0	0	17	1	0	0	0	0	141	2	4	0	0	0	0	0	A	1	0	5173	A12
5	0	0	17	1	0	0	0	0	141	2	4	0	0	0	0	0	A	1	0	5175	A13
5	0	0	17	1	0	0	0	0	141	2	4	0	0	0	0		A	1		no photo	A9		0
5	0	1	17	1	5000	1	2	2	119	2	2	0	0	0	0	0	B	2	0	5115	B3
5	0	1	17	1	5000	1	2	2	119	2	2	0	0	0	0	1	B	2	0	5114	B1
5	0	1	17	1	5000	1	2	2	119	2	2	0	0	0	0	1	B	2	0	5116	B2
5	0	1	17	1	5000	1	2	2	119	2	2	0	0	0	0	1	B	2	0	5117	B4
5	0	1	17	1	5000	1	2	2	119	2	2	0	0	0	0	1	B	2	0	5118	B5
5	0	1	17	1	5000	1	2	2	119	2	2	0	0	0	0	1	B	2	0	5119	B6
5	0	1	17	1	5000	1	2	2	119	2	2	0	0	0	0	1	B	2	0	5120	B7
5	0	1	17	1	5000	1	2	2	119	2	2	0	0	0	0	1	B	2	0	5121	B8		0.875
5	0	1	17	1	5000	1	2	2	141	2	4	0	0	0	0	1	B	2	0	5181	B9
5	0	1	17	1	5000	1	2	2	141	2	4	0	0	0	0	1	B	2	0	no photo	B10
5	0	1	17	1	5000	1	2	2	141	2	4	0	0	0	0	1	B	2	0	5182	B11
5	0	1	17	1	5000	1	2	2	141	2	4	0	0	0	0	1	B	2	0	5184	B13
5	0	1	17	1	5000	1	2	2	141	2	4	0	0	0	0	1	B	2	0	5185	B14
5	0	1	17	1	5000	1	2	2	141	2	4	0	0	0	0	2	B	2	0	5183	B12		1.16667
5	1	2	17	1	5000	1	2	2	119	2	2	4	1	1	0	1	C	3	0	5132	C2
5	1	2	17	1	5000	1	2	2	119	2	2	4	1	1	0	1	C	3	0	5133	C3
5	1	2	17	1	5000	1	2	2	119	2	2	4	1	1	0	1	C	3	0	5134	C4
5	1	2	17	1	5000	1	2	2	119	2	2	4	1	1	0	1	C	3	0	5136	C5
5	1	2	17	1	5000	1	2	2	119	2	2	4	1	1	0	1	C	3	0	5137	C6
5	1	2	17	1	5000	1	2	2	119	2	2	4	1	1	0	1	C	3	0	5138	C7
5	1	2	17	1	5000	1	2	2	119	2	2	4	1	1	0	1	C	3	0	5141	C8
5	1	2	17	1	5000	1	2	2	119	2	2	4	1	3	0	1	E	4	0	5153	E1
5	1	2	17	1	5000	1	2	2	119	2	2	4	1	3	0	1	E	4	0	5155	E2
5	1	2	17	1	5000	1	2	2	119	2	2	4	1	3	0	1	E	4	0	5154	E3
5	1	2	17	1	5000	1	2	2	119	2	2	4	1	3	0	1	E	4	0	5157	E4
5	1	2	17	1	5000	1	2	2	119	2	2	4	1	3	0	1	E	4	0	no photo	E5
5	1	2	17	1	5000	1	2	2	119	2	2	4	1	3	0	1	E	4	0	5156	E6
5	1	2	17	1	5000	1	2	2	119	2	2	4	1	3	0	1	E	4	0	5158	E7		1
5	1	2	17	1	5000	1	2	2	119	2	2	4	1	2	0	1	F	5	0	5142	F1
5	1	2	17	1	5000	1	2	2	119	2	2	4	1	2	0	1	F	5	0	5143	F2
5	1	2	17	1	5000	1	2	2	119	2	2	4	1	2	0	1	F	5	0	5145	F3
5	1	2	17	1	5000	1	2	2	119	2	2	4	1	2	0	1	F	5	0	5147	F4
5	1	2	17	1	5000	1	2	2	119	2	2	4	1	2	0	1	F	5	0	5148	F5
5	1	2	17	1	5000	1	2	2	119	2	2	4	1	2	0	1	F	5	0	5150	F6
5	1	2	17	1	5000	1	2	2	119	2	2	4	1	2	0	1	F	5	0	5151	F7
5	1	2	17	1	5000	1	2	2	119	2	2	4	1	2	0	1	F	5	0	5152	F8		1
5	1	2	17	1	5000	1	2	2	119	2	2	4	1	1	0	2	C	3	0	5131	C1		1.125
5	1	2	17	1	5000	1	2	2	141	2	4	4	1	3	0	0	E	4	0	5219	E9
5	1	2	17	1	5000	1	2	2	141	2	4	4	1	3	0	0	E	4	0	5227	E13
5	1	2	17	1	5000	1	2	2	141	2	4	4	1	2	0	0	F	5	0	5213	F9
5	1	2	17	1	5000	1	2	2	141	2	4	4	1	1	0	1	C	3	0	5204	C9
5	1	2	17	1	5000	1	2	2	141	2	4	4	1	1	0	1	C	3	0	5203	C10
5	1	2	17	1	5000	1	2	2	141	2	4	4	1	1	0	1	C	3	0	5202	C11
5	1	2	17	1	5000	1	2	2	141	2	4	4	1	1	0	1	C	3	0	5205	C12
5	1	2	17	1	5000	1	2	2	141	2	4	4	1	1	0	1	C	3	0	5207	C13
5	1	2	17	1	5000	1	2	2	141	2	4	4	1	1	0	1	C	3	0	5206	C14		1
5	1	2	17	1	5000	1	2	2	141	2	4	4	1	3	0	1	E	4	0	5218	E8
5	1	2	17	1	5000	1	2	2	141	2	4	4	1	3	0	1	E	4	0	5220	E10
5	1	2	17	1	5000	1	2	2	141	2	4	4	1	3	0	1	E	4	0	5226	E11
5	1	2	17	1	5000	1	2	2	141	2	4	4	1	3	0	1	E	4	0	E12b	E12		1
5	1	2	17	1	5000	1	2	2	141	2	4	4	1	2	0	1	F	5	0	5212	F10
5	1	2	17	1	5000	1	2	2	141	2	4	4	1	2	0	1	F	5	0	5215	F12
5	1	2	17	1	5000	1	2	2	141	2	4	4	1	2	0	1	F	5	0	5217	F13
5	1	2	17	1	5000	1	2	2	141	2	4	4	1	2	0	1	F	5	0	5216	F14
5	1	2	17	1	5000	1	2	2	141	2	4	4	1	2	0	2	F	5	0	5210	F11		1.16667
6	1	2	17	1	10000	1	3	2	119	2	2	4	1	3	0	1	A	1	0	1b	A1
6	1	2	17	1	10000	1	3	2	119	2	2	4	1	3	0	1	A	1	0	2	A2
6	1	2	17	1	10000	1	3	2	119	2	2	4	1	3	0	1	A	1	0	3	A3
6	1	2	17	1	10000	1	3	2	119	2	2	4	1	3	0	1	A	1	0	4	A4
6	1	2	17	1	10000	1	3	2	119	2	2	4	1	3	0	1	A	1	0	5	A5
6	1	2	17	1	10000	1	3	2	119	2	2	4	1	3	0	1	A	1	0	6c	A6
6	1	2	17	1	10000	1	3	2	119	2	2	4	1	3	0	1	A	1	0	7	A7
6	1	2	17	1	10000	1	3	2	119	2	2	4	1	3	0	1	A	1	0	8	A8
6	1	2	17	1	10000	1	3	2	119	2	2	4	1	3	0	2	A	1	0	9	A9		1.11111
6	1	2	17	1	10000	1	3	2	142	2	4	4	1	3	0	1	A	1	0	10	A10
6	1	2	17	1	10000	1	3	2	142	2	4	4	1	3	0	1	A	1	0	11	A11
6	1	2	17	1	10000	1	3	2	142	2	4	4	1	3	0	1	A	1	0	12	A12
6	1	2	17	1	10000	1	3	2	142	2	4	4	1	3	0	1	A	1	0	13a	A13
6	1	2	17	1	10000	1	3	2	142	2	4	4	1	3	0	1	A	1	0	14	A14
6	1	2	17	1	10000	1	3	2	142	2	4	4	1	3	0	1	A	1	0	16	A16		1.14286
6	1	2	17	1	10000	1	3	2	142	2	4	4	1	3	0	2	A	1	0	15	A15
6	1	2	17	1	10000	1	3	2	168	3	5	4	1	3	0	0	A	1	0	17	A17
6	1	2	17	1	10000	1	3	2	168	3	5	4	1	3	0	0	A	1	0	18	A18		0
6	1	2	17	1	20000	1	3	2	119	2	2	4	1	3	0	1	B	2	0	19	B1
6	1	2	17	1	20000	1	3	2	119	2	2	4	1	3	0	1	B	2	0	20	B2
6	1	2	17	1	20000	1	3	2	119	2	2	4	1	3	0	1	B	2	0	21c	B3
6	1	2	17	1	20000	1	3	2	119	2	2	4	1	3	0	1	B	2	0	23	B5
6	1	2	17	1	20000	1	3	2	119	2	2	4	1	3	0	1	B	2	0	24	B6
6	1	2	17	1	20000	1	3	2	119	2	2	4	1	3	0	1	B	2	0	25	B7
6	1	2	17	1	20000	1	3	2	119	2	2	4	1	3	0	1	B	2	0	26	B8		0.875
6	1	2	17	1	20000	1	3	2	119	2	2	4	1	3	0	2	B	2	0	22	B4
6	1	2	17	1	20000	1	3	2	142	2	4	4	1	3	0	1	B	2	0	27	B9
6	1	2	17	1	20000	1	3	2	142	2	4	4	1	3	0	1	B	2	0	29	B11
6	1	2	17	1	20000	1	3	2	142	2	4	4	1	3	0	1	B	2	0	30	B12
6	1	2	17	1	20000	1	3	2	142	2	4	4	1	3	0	1	B	2	0	32	B14		1.16667
6	1	2	17	1	20000	1	3	2	142	2	4	4	1	3	0	2	B	2	0	28	B10
6	1	2	17	1	20000	1	3	2	142	2	4	4	1	3	0	2	B	2	0	31a	B13
6	1	2	17	1	20000	1	3	2	168	3	5	4	1	3	0	1	B	2	0	33	B15
6	1	2	17	1	20000	1	3	2	168	3	5	4	1	3	0	1	B	2	0	35	B17		1.33333
6	1	2	17	1	20000	1	3	2	168	3	5	4	1	3	0	2	B	2	0	34	B16
7	0	1	15	1	15000	1	3	2	121	2	2	0	0	0	0	1	C	3	0	1	C1
7	0	1	15	1	15000	1	3	2	121	2	2	0	0	0	0	1	C	3	0	2	C2
7	0	1	15	1	15000	1	3	2	121	2	2	0	0	0	0	1	C	3	0	3	C3
7	0	1	15	1	15000	1	3	2	121	2	2	0	0	0	0	1	C	3	0	4	C4
7	0	1	15	1	15000	1	3	2	121	2	2	0	0	0	0	1	C	3	0	5	C5
7	0	1	15	1	15000	1	3	2	121	2	2	0	0	0	0	1	C	3	0	6	C6		1
7	0	1	15	1	15000	1	3	2	144	2	4	0	0	0	0	0	C	3	0	4	C10
7	0	1	15	1	15000	1	3	2	144	2	4	0	0	0	0	1	C	3	0	1	C7
7	0	1	15	1	15000	1	3	2	144	2	4	0	0	0	0	1	C	3	0	2	C8
7	0	1	15	1	15000	1	3	2	144	2	4	0	0	0	0	1	C	3	0	3	C9
7	0	1	15	1	15000	1	3	2	144	2	4	0	0	0	0	1	C	3	0	6	C12
7	0	1	15	1	15000	1	3	2	144	3	5	0	0	0	0	1	C	3	0	7	C13
7	0	1	15	1	15000	1	3	2	144	2	4	0	0	0	0	2	C	3	0	5	C11		1
7	0	1	15	1	15000	1	3	2	168	3	5	0	0	0	0	0	C	3	0	1	C14
7	0	1	15	1	15000	1	3	2	168	3	5	0	0	0	0	0	C	3	0	3	C16
7	0	1	15	1	15000	1	3	2	168	3	5	0	0	0	0	0	C	3	0	5	C18
7	0	1	15	1	15000	1	3	2	168	3	5	0	0	0	0	1	C	3	0	2	C15
7	0	1	15	1	15000	1	3	2	168	3	5	0	0	0	0	1	C	3	0	4	C17
7	0	1	15	1	15000	1	3	2	168	3	5	0	0	0	0	1	C	3	0	6	C19		0.5
7	1	2	15	1	15000	1	3	2	121	2	2	4	1	3	0	1	A	1	0	7	A1
7	1	2	15	1	15000	1	3	2	121	2	2	4	1	3	0	1	A	1	0	8	A2
7	1	2	15	1	15000	1	3	2	121	2	2	4	1	3	0	1	A	1	0	9	A3
7	1	2	15	1	15000	1	3	2	121	2	2	4	1	3	0	1	A	1	0	10	A4
7	1	2	15	1	15000	1	3	2	121	2	2	4	1	3	0	1	A	1	0	11	A5
7	1	2	15	1	15000	1	3	2	121	2	2	4	1	3	0	1	A	1	0	12	A6
7	1	2	15	1	15000	1	3	2	121	2	2	4	1	3	0	1	A	1	0	13	A7		1
7	1	2	15	1	15000	1	3	2	121	2	2	4	1	2	0	1	B	2	0	15	B2
7	1	2	15	1	15000	1	3	2	121	2	2	4	1	2	0	1	B	2	0	16	B3
7	1	2	15	1	15000	1	3	2	121	2	2	4	1	2	0	1	B	2	0	17	B4
7	1	2	15	1	15000	1	3	2	121	2	2	4	1	2	0	1	B	2	0	18	B5
7	1	2	15	1	15000	1	3	2	121	2	2	4	1	2	0	1	B	2	0	19	B6
7	1	2	15	1	15000	1	3	2	121	2	2	4	1	2	0	1	B	2	0	20	B7
7	1	2	15	1	15000	1	3	2	121	2	2	4	1	2	1	3	B	2	1	14	B1		1.28571
7	1	2	15	1	15000	1	3	2	144	2	4	4	1	3	0	1	A	1	0	8	A8
7	1	2	15	1	15000	1	3	2	144	2	4	4	1	3	0	1	A	1	0	10	A10
7	1	2	15	1	15000	1	3	2	144	2	4	4	1	3	0	1	A	1	0	11	A11
7	1	2	15	1	15000	1	3	2	144	2	4	4	1	3	0	1	A	1	0	12	A12
7	1	2	15	1	15000	1	3	2	144	2	4	4	1	3	0	1	A	1	0	13	A13
7	1	2	15	1	15000	1	3	2	144	2	4	4	1	3	0	1	A	1	0	14	A14
7	1	2	15	1	15000	1	3	2	144	2	4	4	1	2	0	1	B	2	0	16	B9
7	1	2	15	1	15000	1	3	2	144	2	4	4	1	2	0	1	B	2	0	17	B10
7	1	2	15	1	15000	1	3	2	144	2	4	4	1	2	0	1	B	2	0	18	B11
7	1	2	15	1	15000	1	3	2	144	2	4	4	1	2	0	1	B	2	0	19	B12
7	1	2	15	1	15000	1	3	2	144	2	4	4	1	2	0	1	B	2	0	20	B13
7	1	2	15	1	15000	1	3	2	144	2	4	4	1	2	0	1	B	2	0	21	B14
7	1	2	15	1	15000	1	3	2	144	2	4	4	1	3	0	2	A	1	0	9	A9		1.14286	SVÆRT FINT EKS PÅ SKÅR 2
7	1	2	15	1	15000	1	3	2	144	2	4	4	1	2	0	2	B	2	0	15	B8		1.28571
7	1	2	15	1	15000	1	3	2	168	3	5	4	1	3	0	0	A	1	0	7	A15
7	1	2	15	1	15000	1	3	2	168	3	5	4	1	3	0	0	A	1	0	8	A16
7	1	2	15	1	15000	1	3	2	168	3	5	4	1	3	0	0	A	1	0	13	A21
7	1	2	15	1	15000	1	3	2	168	3	5	4	1	2	0	0	B	2	0	14	B15
7	1	2	15	1	15000	1	3	2	168	3	5	4	1	2	0	0	B	2	0	19	B20
7	1	2	15	1	15000	1	3	2	168	3	5	4	1	3	0	1	A	1	0	9	A17
7	1	2	15	1	15000	1	3	2	168	3	5	4	1	3	0	1	A	1	0	10	A18
7	1	2	15	1	15000	1	3	2	168	3	5	4	1	3	0	1	A	1	0	11	A19
7	1	2	15	1	15000	1	3	2	168	3	5	4	1	3	0	1	A	1	0	12	A20		0.571429
7	1	2	15	1	15000	1	3	2	168	3	5	4	1	2	0	1	B	2	0	15	B16
7	1	2	15	1	15000	1	3	2	168	3	5	4	1	2	0	1	B	2	0	16	B17
7	1	2	15	1	15000	1	3	2	168	3	5	4	1	2	0	1	B	2	0	18	B19
7	1	2	15	1	15000	1	3	2	168	3	5	4	1	2	0	1	B	2	0	20	B21
7	1	2	15	1	15000	1	3	2	168	3	5	4	1	2	0	2	B	2	0	17	B18		1.14286
8	1	2	16	1	10000	1	3	2	124	2	3	1	1	4	0	0	3	3	0	17	17
8	1	2	16	1	10000	1	3	2	124	2	3	1	1	4	0	0	3	3	0	25	25		0.9
8	1	2	16	1	10000	1	3	2	124	2	3	1	1	4	0	1	3	3	0	16	16
8	1	2	16	1	10000	1	3	2	124	2	3	1	1	4	0	1	3	3	0	18	18
8	1	2	16	1	10000	1	3	2	124	2	3	1	1	4	0	1	3	3	0	19	19
8	1	2	16	1	10000	1	3	2	124	2	3	1	1	4	0	1	3	3	0	20	20
8	1	2	16	1	10000	1	3	2	124	2	3	1	1	4	0	1	3	3	0	21	21
8	1	2	16	1	10000	1	3	2	124	2	3	1	1	4	0	1	3	3	0	22	22
8	1	2	16	1	10000	1	3	2	124	2	3	1	1	4	0	1	3	3	0	23	23
8	1	2	16	1	10000	1	3	2	124	2	3	1	1	4	0	1	3	3	0	24	24
8	1	2	16	1	10000	1	3	2	132	2	3	1	1	4	0	1	3	3	0	7474	10
8	1	2	16	1	10000	1	3	2	132	2	3	1	1	4	0	1	3	3	0	7473	11
8	1	2	16	1	10000	1	3	2	132	2	3	1	1	4	0	1	3	3	0	7476	12
8	1	2	16	1	10000	1	3	2	132	2	3	1	1	4	0	1	3	3	0	7478	13
8	1	2	16	1	10000	1	3	2	132	2	3	1	1	4	0	1	3	3	0	7477	14
8	1	2	16	1	10000	1	3	2	132	2	3	1	1	4	0	1	3	3	0	7479	15		1
8	1	2	16	1	10000	1	3	2	142	2	4	1	1	4	0	1	3	3	0	7499	7
8	1	2	16	1	10000	1	3	2	142	2	4	1	1	4	0	1	3	3	0	7500	8
8	1	2	16	1	10000	1	3	2	142	2	4	1	1	4	0	1	3	3	0	7501	9
8	1	2	16	1	10000	1	3	2	142	2	4	1	1	4	0	1	3	3	0	7502	10		1
8	1	2	16	1	10000	1	3	2	149	2	4	1	1	4	0	0	3	3	0	7529	18
8	1	2	16	1	10000	1	3	2	149	2	4	1	1	4	0	0	3	3	0	7527	19
8	1	2	16	1	10000	1	3	2	149	2	4	1	1	4	0	0	3	3	0	7531	20
8	1	2	16	1	10000	1	3	2	149	2	4	1	1	4	0	0	3	3	0	7535	22
8	1	2	16	1	10000	1	3	2	149	2	4	1	1	4	0	0	3	3	0	7538	25
8	1	2	16	1	10000	1	3	2	149	2	4	1	1	4	0	1	3	3	0	7532	21
8	1	2	16	1	10000	1	3	2	149	2	4	1	1	4	0	1	3	3	0	7533	23
8	1	2	16	1	10000	1	3	2	149	2	4	1	1	4	0	1	3	3	0	7536	24
8	1	2	16	1	10000	1	3	2	149	2	4	1	1	4	0		3	3		no photo	26		0.375
8	1	2	16	1	10000	1	3	2	124	2	3	4	1	4	0	0	1	1	0	2	2
8	1	2	16	1	10000	1	3	2	124	2	3	4	1	4	0	0	1	1	0	3	3
8	1	2	16	1	10000	1	3	2	124	2	3	4	1	4	0	1	1	1	0	1	1
8	1	2	16	1	10000	1	3	2	124	2	3	4	1	4	0	1	1	1	0	4	4
8	1	2	16	1	10000	1	3	2	124	2	3	4	1	4	0	1	1	1	0	5	5
8	1	2	16	1	10000	1	3	2	124	2	3	4	1	4	0	1	1	1	0	31	31
8	1	2	16	1	10000	1	3	2	124	2	3	4	1	4	0	1	1	1	0	32	32
8	1	2	16	1	10000	1	3	2	124	2	3	4	1	4	0	1	1	1	0	33	33
8	1	2	16	1	10000	1	3	2	124	2	3	4	1	4	0	1	1	1	0	34	34
8	1	2	16	1	10000	1	3	2	124	2	3	4	1	4	0	1	1	1	0	35	35		0.8
8	1	2	16	1	10000	1	3	2	132	2	3	4	1	4	0	0	1	1	0	7487	21		0.833333
8	1	2	16	1	10000	1	3	2	132	2	3	4	1	4	0	1	1	1	0	7465	1
8	1	2	16	1	10000	1	3	2	132	2	3	4	1	4	0	1	1	1	0	7467	3
8	1	2	16	1	10000	1	3	2	132	2	3	4	1	4	0	1	1	1	0	7483	19
8	1	2	16	1	10000	1	3	2	132	2	3	4	1	4	0	1	1	1	0	7485	20
8	1	2	16	1	10000	1	3	2	132	2	3	4	1	4	0	2	1	1	0	7466	2
8	1	2	16	1	10000	1	3	2	142	2	4	4	1	4	0	1	1	1	0	7493	1
8	1	2	16	1	10000	1	3	2	142	2	4	4	1	4	0	1	1	1	0	7494	2
8	1	2	16	1	10000	1	3	2	142	2	4	4	1	4	0	1	1	1	0	7505	13
8	1	2	16	1	10000	1	3	2	142	2	4	4	1	4	0	1	1	1	0	7506	14		1
8	1	2	16	1	10000	1	3	2	149	2	4	4	1	4	0	0	1	1	0	7549	37		0.909091
8	1	2	16	1	10000	1	3	2	149	2	4	4	1	4	0	1	1	1	0	7509	1
8	1	2	16	1	10000	1	3	2	149	2	4	4	1	4	0	1	1	1	0	7511	2
8	1	2	16	1	10000	1	3	2	149	2	4	4	1	4	0	1	1	1	0	7510	3
8	1	2	16	1	10000	1	3	2	149	2	4	4	1	4	0	1	1	1	0	7512	4
8	1	2	16	1	10000	1	3	2	149	2	4	4	1	4	0	1	1	1	0	7543	32
8	1	2	16	1	10000	1	3	2	149	2	4	4	1	4	0	1	1	1	0	7544	33
8	1	2	16	1	10000	1	3	2	149	2	4	4	1	4	0	1	1	1	0	7546	34
8	1	2	16	1	10000	1	3	2	149	2	4	4	1	4	0	1	1	1	0	7545	35
8	1	2	16	1	10000	1	3	2	149	2	4	4	1	4	0	1	1	1	0	7547	36
8	1	2	16	1	10000	1	3	2	149	2	4	4	1	4	0	2	1	1	0	7514	5
8	1	2	16	1	10000	1	3	2	124	2	3	13	1	4	0	0	2	2	0	30	30		1
8	1	2	16	1	10000	1	3	2	124	2	3	13	1	4	0	1	2	2	0	6	6
8	1	2	16	1	10000	1	3	2	124	2	3	13	1	4	0	1	2	2	0	7	7
8	1	2	16	1	10000	1	3	2	124	2	3	13	1	4	0	1	2	2	0	8	8
8	1	2	16	1	10000	1	3	2	124	2	3	13	1	4	0	1	2	2	0	9	9
8	1	2	16	1	10000	1	3	2	124	2	3	13	1	4	0	1	2	2	0	10	10
8	1	2	16	1	10000	1	3	2	124	2	3	13	1	4	0	1	2	2	0	26	26
8	1	2	16	1	10000	1	3	2	124	2	3	13	1	4	0	1	2	2	0	27	27
8	1	2	16	1	10000	1	3	2	124	2	3	13	1	4	0	1	2	2	0	28	28
8	1	2	16	1	10000	1	3	2	124	2	3	13	1	4	0		2	2		no photo	29
8	1	2	16	1	10000	1	3	2	132	2	3	13	1	4	0	1	2	2	0	7469	4
8	1	2	16	1	10000	1	3	2	132	2	3	13	1	4	0	1	2	2	0	7468	5
8	1	2	16	1	10000	1	3	2	132	2	3	13	1	4	0	1	2	2	0	7470	6
8	1	2	16	1	10000	1	3	2	132	2	3	13	1	4	0	1	2	2	0	7481	17
8	1	2	16	1	10000	1	3	2	132	2	3	13	1	4	0	1	2	2	0	7482	18		1
8	1	2	16	1	10000	1	3	2	132	2	3	13	1	4	0		2	2		no photo	16
8	1	2	16	1	10000	1	3	2	142	2	4	13	1	4	0	1	2	2	0	7485	3
8	1	2	16	1	10000	1	3	2	142	2	4	13	1	4	0	1	2	2	0	7496	4
8	1	2	16	1	10000	1	3	2	142	2	4	13	1	4	0	1	2	2	0	7503	11
8	1	2	16	1	10000	1	3	2	142	2	4	13	1	4	0	1	2	2	0	7504	12		1
8	1	2	16	1	10000	1	3	2	149	2	4	13	1	4	0	0	2	2	0	7519	10
8	1	2	16	1	10000	1	3	2	149	2	4	13	1	4	0	1	2	2	0	7515	6
8	1	2	16	1	10000	1	3	2	149	2	4	13	1	4	0	1	2	2	0	7516	7
8	1	2	16	1	10000	1	3	2	149	2	4	13	1	4	0	1	2	2	0	7518	8
8	1	2	16	1	10000	1	3	2	149	2	4	13	1	4	0	1	2	2	0	7517	9
8	1	2	16	1	10000	1	3	2	149	2	4	13	1	4	0	1	2	2	0	7520	11
8	1	2	16	1	10000	1	3	2	149	2	4	13	1	4	0	1	2	2	0	7539	27
8	1	2	16	1	10000	1	3	2	149	2	4	13	1	4	0	1	2	2	0	7540	29
8	1	2	16	1	10000	1	3	2	149	2	4	13	1	4	0	1	2	2	0	7541	30
8	1	2	16	1	10000	1	3	2	149	2	4	13	1	4	0	1	2	2	0	7542	31		0.909091
8	1	2	16	1	10000	1	3	2	149	2	4	13	1	4	0		2	2		no photo	28
8	1	2	16	1	10000	1	3	2	124	2	3	58702	1	4	0	0	4	4	0	39	39
8	1	2	16	1	10000	1	3	2	124	2	3	58702	1	4	0	1	4	4	0	11	11
8	1	2	16	1	10000	1	3	2	124	2	3	58702	1	4	0	1	4	4	0	12	12
8	1	2	16	1	10000	1	3	2	124	2	3	58702	1	4	0	1	4	4	0	13	13
8	1	2	16	1	10000	1	3	2	124	2	3	58702	1	4	0	1	4	4	0	14	14
8	1	2	16	1	10000	1	3	2	124	2	3	58702	1	4	0	1	4	4	0	15	15
8	1	2	16	1	10000	1	3	2	124	2	3	58702	1	4	0	1	4	4	0	36	36
8	1	2	16	1	10000	1	3	2	124	2	3	58702	1	4	0	1	4	4	0	37	37
8	1	2	16	1	10000	1	3	2	124	2	3	58702	1	4	0	1	4	4	0	38	38
8	1	2	16	1	10000	1	3	2	124	2	3	58702	1	4	0	1	4	4	0	40	40		0.9
8	1	2	16	1	10000	1	3	2	132	2	3	58702	1	4	0	0	4	4	0	7472	8
8	1	2	16	1	10000	1	3	2	132	2	3	58702	1	4	0	1	4	4	0	7471	7
8	1	2	16	1	10000	1	3	2	132	2	3	58702	1	4	0	1	4	4	0	7475	9
8	1	2	16	1	10000	1	3	2	132	2	3	58702	1	4	0	1	4	4	0	7486	22
8	1	2	16	1	10000	1	3	2	132	2	3	58702	1	4	0	1	4	4	0	7489	23
8	1	2	16	1	10000	1	3	2	132	2	3	58702	1	4	0	1	4	4	0	7492	24		0.833333
8	1	2	16	1	10000	1	3	2	142	2	4	58702	1	4	0	1	4	4	0	7497	5
8	1	2	16	1	10000	1	3	2	142	2	4	58702	1	4	0	1	4	4	0	7498	6
8	1	2	16	1	10000	1	3	2	142	2	4	58702	1	4	0	1	4	4	0	7507	15
8	1	2	16	1	10000	1	3	2	142	2	4	58702	1	4	0	1	4	4	0	7508	16		1
8	1	2	16	1	10000	1	3	2	149	2	4	58702	1	4	0	0	4	4	0	7521	13
8	1	2	16	1	10000	1	3	2	149	2	4	58702	1	4	0	0	4	4	0	7548	38
8	1	2	16	1	10000	1	3	2	149	2	4	58702	1	4	0	0	4	4	0	7552	41		0.7
8	1	2	16	1	10000	1	3	2	149	2	4	58702	1	4	0	1	4	4	0	7522	12
8	1	2	16	1	10000	1	3	2	149	2	4	58702	1	4	0	1	4	4	0	7523	15
8	1	2	16	1	10000	1	3	2	149	2	4	58702	1	4	0	1	4	4	0	7524	16
8	1	2	16	1	10000	1	3	2	149	2	4	58702	1	4	0	1	4	4	0	7550	39
8	1	2	16	1	10000	1	3	2	149	2	4	58702	1	4	0	1	4	4	0	7551	40
8	1	2	16	1	10000	1	3	2	149	2	4	58702	1	4	0	2	4	4	0	7525	17
8	1	2	16	1	10000	1	3	2	149	2	4	58702	1	4	0		4	4		no photo	14
9	0	1	17	1	10000	1	3	2	125	2	3	0	0	0	0	0	C10	5	0	10	10
9	0	1	17	1	10000	1	3	2	125	2	3	0	0	0	0	1	C10	5	0	9	9
9	0	1	17	1	10000	1	3	2	125	2	3	0	0	0	0	2	C10	5	0	11	11
9	0	1	17	1	10000	1	3	2	125	2	3	0	0	0	0	2	C10	5	0	12	12		1.25
9	0	1	17	1	10000	1	3	2	145	2	4	0	0	0	0	0	C10	5	0	49	49
9	0	1	17	1	10000	1	3	2	145	2	4	0	0	0	0	0	C10	5	0	56	56
9	0	1	17	1	10000	1	3	2	145	2	4	0	0	0	0	1	C10	5	0	50	50
9	0	1	17	1	10000	1	3	2	145	2	4	0	0	0	0	1	C10	5	0	51	51
9	0	1	17	1	10000	1	3	2	145	2	4	0	0	0	0	1	C10	5	0	54	54
9	0	1	17	1	10000	1	3	2	145	2	4	0	0	0	0	1	C10	5	0	55	55
9	0	1	17	1	10000	1	3	2	145	2	4	0	0	0	0	2	C10	5	0	52	52
9	0	1	17	1	10000	1	3	2	145	2	4	0	0	0	0	2	C10	5	0	53	53		1	12
9	0	1	17	1	20000	1	3	2	125	2	3	0	0	0	0	0	C20	6	0	13	13
9	0	1	17	1	20000	1	3	2	125	2	3	0	0	0	0	2	C20	6	0	14	14
9	0	1	17	1	20000	1	3	2	125	2	3	0	0	0	0	2	C20	6	0	15	15
9	0	1	17	1	20000	1	3	2	125	2	3	0	0	0	0	2	C20	6	0	16	16		1.5
9	0	1	17	1	20000	1	3	2	145	2	4	0	0	0	0	0	C20	6	0	57	57
9	0	1	17	1	20000	1	3	2	145	2	4	0	0	0	0	1	C20	6	0	59	59
9	0	1	17	1	20000	1	3	2	145	2	4	0	0	0	0	1	C20	6	0	63	63
9	0	1	17	1	20000	1	3	2	145	2	4	0	0	0	0	2	C20	6	0	58	58
9	0	1	17	1	20000	1	3	2	145	2	4	0	0	0	0	2	C20	6	0	60	60
9	0	1	17	1	20000	1	3	2	145	2	4	0	0	0	0	2	C20	6	0	61	61
9	0	1	17	1	20000	1	3	2	145	2	4	0	0	0	0	2	C20	6	0	62	62
9	0	1	17	1	20000	1	3	2	145	2	4	0	0	0	1	3	C20	6	0	64	64		1.625	12
9	1	2	17	1	10000	1	3	2	125	2	3	100	1	3	0	0	D10	7	0	19	19
9	1	2	17	1	10000	1	3	2	125	2	3	100	1	3	0	0	D10	7	0	20	20
9	1	2	17	1	10000	1	3	2	125	2	3	100	1	3	0	2	D10	7	0	17	17
9	1	2	17	1	10000	1	3	2	125	2	3	100	1	3	0	2	D10	7	0	18	18		1
9	1	2	17	1	10000	1	3	2	145	2	4	100	1	3	0	0	D10	7	0	67	67
9	1	2	17	1	10000	1	3	2	145	2	4	100	1	3	0	1	D10	7	0	66	66
9	1	2	17	1	10000	1	3	2	145	2	4	100	1	3	0	1	D10	7	0	69	69
9	1	2	17	1	10000	1	3	2	145	2	4	100	1	3	0	2	D10	7	0	65	65
9	1	2	17	1	10000	1	3	2	145	2	4	100	1	3	0	2	D10	7	0	68	68
9	1	2	17	1	10000	1	3	2	145	2	4	100	1	3	0	2	D10	7	0	70	70
9	1	2	17	1	10000	1	3	2	145	2	4	100	1	3	0	2	D10	7	0	71	71
9	1	2	17	1	10000	1	3	2	145	2	4	100	1	3	0	2	D10	7	0	72	72		1.5	12
9	1	2	17	1	20000	1	3	2	125	2	3	100	1	3	0	2	D20	8	0	21	21
9	1	2	17	1	20000	1	3	2	125	2	3	100	1	3	0	2	D20	8	0	23	23
9	1	2	17	1	20000	1	3	2	125	2	3	100	1	3	0	2	D20	8	0	24	24
9	1	2	17	1	20000	1	3	2	125	2	3	100	1	3	1	3	D20	8	0	22	22		2.25
9	1	2	17	1	20000	1	3	2	145	2	4	100	1	3	0	1	D20	8	0	73	73
9	1	2	17	1	20000	1	3	2	145	2	4	100	1	3	0	1	D20	8	0	76	76
9	1	2	17	1	20000	1	3	2	145	2	4	100	1	3	0	1	D20	8	0	77	77
9	1	2	17	1	20000	1	3	2	145	2	4	100	1	3	0	2	D20	8	0	74	74
9	1	2	17	1	20000	1	3	2	145	2	4	100	1	3	0	2	D20	8	0	75	75
9	1	2	17	1	20000	1	3	2	145	2	4	100	1	3	0	2	D20	8	0	79	79
9	1	2	17	1	20000	1	3	2	145	2	4	100	1	3	1	3	D20	8	0	78	78		1.71429	11
9	2	1	30	2	10000	1	3	2	125	2	3	0	0	0	0	0	A10	1	0	2	2
9	2	1	30	2	10000	1	3	2	125	2	3	0	0	0	0	0	A10	1	0	3	3
9	2	1	30	2	10000	1	3	2	125	2	3	0	0	0	1	3	A10	1	0	1	1
9	2	1	30	2	10000	1	3	2	125	2	3	0	0	0	1	3	A10	1	0	4	4		1.5
9	2	1	30	2	10000	1	3	2	145	2	4	0	0	0	0	0	A10	1	0	34	34
9	2	1	30	2	10000	1	3	2	145	2	4	0	0	0	0	2	A10	1	0	35	35
9	2	1	30	2	10000	1	3	2	145	2	4	0	0	0	0	2	A10	1	0	37	37
9	2	1	30	2	10000	1	3	2	145	2	4	0	0	0	0	2	A10	1	0	38	38
9	2	1	30	2	10000	1	3	2	145	2	4	0	0	0	1	3	A10	1	1	33	33
9	2	1	30	2	10000	1	3	2	145	2	4	0	0	0	1	3	A10	1	1	36	36
9	2	1	30	2	10000	1	3	2	145	2	4	0	0	0	1	3	A10	1	0	39	39
9	2	1	30	2	10000	1	3	2	145	2	4	0	0	0			A10	1		no photo	40		2.14286	11
9	2	1	30	2	20000	1	3	2	125	2	3	0	0	0	0	0	A20	2	0	7	7
9	2	1	30	2	20000	1	3	2	125	2	3	0	0	0	0	2	A20	2	0	8	8
9	2	1	30	2	20000	1	3	2	125	2	3	0	0	0	1	3	A20	2	0	5	5
9	2	1	30	2	20000	1	3	2	125	2	3	0	0	0	1	3	A20	2	0	6	6		2
9	2	1	30	2	20000	1	3	2	145	2	4	0	0	0	0	1	A20	2	0	42	42
9	2	1	30	2	20000	1	3	2	145	2	4	0	0	0	0	2	A20	2	0	41	41
9	2	1	30	2	20000	1	3	2	145	2	4	0	0	0	0	2	A20	2	0	43	43
9	2	1	30	2	20000	1	3	2	145	2	4	0	0	0	0	2	A20	2	0	44	44
9	2	1	30	2	20000	1	3	2	145	2	4	0	0	0	0	2	A20	2	0	47	47
9	2	1	30	2	20000	1	3	2	145	2	4	0	0	0	1	3	A20	2	1	45	45
9	2	1	30	2	20000	1	3	2	145	2	4	0	0	0	1	3	A20	2	0	46	46
9	2	1	30	2	20000	1	3	2	145	2	4	0	0	0	1	3	A20	2	1	48	48		2.25	12
9	3	2	30	2	10000	1	3	2	125	2	3	100	1	3	0	0	B10	3	0	28	28
9	3	2	30	2	10000	1	3	2	125	2	3	100	1	3	1	3	B10	3	0	25	25
9	3	2	30	2	10000	1	3	2	125	2	3	100	1	3	1	3	B10	3	1	26	26
9	3	2	30	2	10000	1	3	2	125	2	3	100	1	3	1	3	B10	3	0	27	27		2.25
9	3	2	30	2	10000	1	3	2	145	2	4	100	1	3	0	2	B10	3	0	83	83
9	3	2	30	2	10000	1	3	2	145	2	4	100	1	3	0	2	B10	3	0	86	86
9	3	2	30	2	10000	1	3	2	145	2	4	100	1	3	1	3	B10	3	1	80	80
9	3	2	30	2	10000	1	3	2	145	2	4	100	1	3	1	3	B10	3	1	81	81
9	3	2	30	2	10000	1	3	2	145	2	4	100	1	3	1	3	B10	3	1	82	82
9	3	2	30	2	10000	1	3	2	145	2	4	100	1	3	1	3	B10	3	1	84	84
9	3	2	30	2	10000	1	3	2	145	2	4	100	1	3	1	3	B10	3	1	85	85
9	3	2	30	2	10000	1	3	2	145	2	4	100	1	3	1	3	B10	3	1	87	87
9	3	2	30	2	10000	1	3	2	145	2	4	100	1	3	1	3	B10	3	1	88	88		2.77778	13
9	3	2	30	2	20000	1	3	2	125	2	3	100	1	3	0	2	B20	4	0	30	30
9	3	2	30	2	20000	1	3	2	125	2	3	100	1	3	1	3	B20	4	1	29	29
9	3	2	30	2	20000	1	3	2	125	2	3	100	1	3	1	3	B20	4	1	31	31
9	3	2	30	2	20000	1	3	2	125	2	3	100	1	3	1	3	B20	4	0	32	32		2.75
9	3	2	30	2	20000	1	3	2	145	2	4	100	1	3	0	1	B20	4	0	94	94
9	3	2	30	2	20000	1	3	2	145	2	4	100	1	3	0	2	B20	4	0	96	96
9	3	2	30	2	20000	1	3	2	145	2	4	100	1	3	1	3	B20	4	0	89	89
9	3	2	30	2	20000	1	3	2	145	2	4	100	1	3	1	3	B20	4	1	90	90
9	3	2	30	2	20000	1	3	2	145	2	4	100	1	3	1	3	B20	4	1	91	91
9	3	2	30	2	20000	1	3	2	145	2	4	100	1	3	1	3	B20	4	1	92	92
9	3	2	30	2	20000	1	3	2	145	2	4	100	1	3	1	3	B20	4	1	93	93
9	3	2	30	2	20000	1	3	2	145	2	4	100	1	3	1	3	B20	4	0	95	95		2.625	12

## Sheet: Red for Stata des2019
exp	trtmnt	treatment	age	age2	dose	EM inoculation	EMdoseC2	EMdoseC	hours	HoursCat	HoursC	CP	CP2	CP days	Score3	Score	Treat	Treat2	NE	Foto-ID	KalkunID
1	0	0	17	1	0	0	0	0	127	2	3	0	0	0	0	0	G	0	0	23G	23
1	0	0	17	1	0	0	0	0	145	2	4	0	0	0	0	0	G	0	0	no photo	44
1	0	0	17	1	0	0	0	0	169	3	5	0	0	0	0	1	G	0	0	67G	67
1	0	1	17	1	5000	1	2	2	127	2	3	0	0	0	0	0	F	6	0	no photo	22
1	0	1	17	1	5000	1	2	2	145	2	4	0	0	0	0	1	F	6	0	45F	45
1	0	1	17	1	5000	1	2	2	169	3	5	0	0	0	0	1	F	6	0	69F	69
1	0	1	17	1	20000	1	3	2	127	2	3	0	0	0	1	3	E	5	1	21E	21
1	0	1	17	1	20000	1	3	2	145	2	4	0	0	0	0	1	E	5	0	46E	46
1	0	1	17	1	20000	1	3	2	169	3	5	0	0	0	0	1	E	5	0	68E	68
1	1	2	17	1	5000	1	2	2	129	2	3	4	1	3	0	1	B	2	0	8B	8
1	1	2	17	1	5000	1	2	2	129	2	3	4	1	3	0	1	B	2	0	no photo	9
1	1	2	17	1	5000	1	2	2	129	2	3	4	1	3	0	1	B	2	0	no photo	10
1	1	2	17	1	5000	1	2	2	129	2	3	4	1	3	1	3	B	2	0	6B	6
1	1	2	17	1	5000	1	2	2	129	2	3	4	1	3	1	3	B	2	1	7B	7
1	1	2	17	1	5000	1	2	2	145	2	4	4	1	3	0	1	B	2	0	26B	26
1	1	2	17	1	5000	1	2	2	145	2	4	4	1	3	0	1	B	2	0	30B	30
1	1	2	17	1	5000	1	2	2	145	2	4	4	1	3	0	1	B	2	0	31B	31
1	1	2	17	1	5000	1	2	2	145	2	4	4	1	3	0	1	B	2	0	no photo	32
1	1	2	17	1	5000	1	2	2	145	2	4	4	1	3	0	1	B	2	0	33B	33
1	1	2	17	1	5000	1	2	2	169	3	5	4	1	3	0	1	B	2	0	51B	51
1	1	2	17	1	5000	1	2	2	169	3	5	4	1	3	0	1	B	2	0	53B	53
1	1	2	17	1	5000	1	2	2	169	3	5	4	1	3	0	1	B	2	0	54B	54
1	1	2	17	1	5000	1	2	2	169	3	5	4	1	3	0	1	B	2	0	55B	55
1	1	2	17	1	5000	1	2	2	169	3	5	4	1	3	0	1	B	2	0	56B	56
1	1	2	17	1	20000	1	3	2	127	2	3	4	1	3	0	1	A	1	0	3c	3
1	1	2	17	1	20000	1	3	2	127	2	3	4	1	3	0	1	A	1	0	5A	5
1	1	2	17	1	20000	1	3	2	127	2	3	4	1	3	1	3	A	1	1	1b	1
1	1	2	17	1	20000	1	3	2	127	2	3	4	1	3	1	3	A	1	1	2c	2
1	1	2	17	1	20000	1	3	2	127	2	3	4	1	3	1	3	A	1	1	fibrin cast	4
1	1	2	17	1	20000	1	3	2	145	2	4	4	1	3	0	1	A	1	0	no photo	24
1	1	2	17	1	20000	1	3	2	145	2	4	4	1	3	0	1	A	1	0	25A	25
1	1	2	17	1	20000	1	3	2	145	2	4	4	1	3	0	1	A	1	0	27A	27
1	1	2	17	1	20000	1	3	2	145	2	4	4	1	3	0	1	A	1	0	28A	28
1	1	2	17	1	20000	1	3	2	145	2	4	4	1	3	0	1	A	1	0	29A	29
1	1	2	17	1	20000	1	3	2	169	3	5	4	1	3	0	1	A	1	0	48A	48
1	1	2	17	1	20000	1	3	2	169	3	5	4	1	3	0	1	A	1	0	50A	50
1	1	2	17	1	20000	1	3	2	169	3	5	4	1	3	0	1	A	1	0	52B	52
1	1	2	17	1	20000	1	3	2	169	3	5	4	1	3	0	2	A	1	0	47A	47
1	1	2	17	1	20000	1	3	2	169	3	5	4	1	3	0	2	A	1	0	49A	49
1	1	2	17	1	5000	1	2	2	127	2	3	13	1	3	0	1	D	4	0	no photo	16
1	1	2	17	1	5000	1	2	2	127	2	3	13	1	3	0	1	D	4	0		18
1	1	2	17	1	5000	1	2	2	127	2	3	13	1	3	0	1	D	4	0		19
1	1	2	17	1	5000	1	2	2	127	2	3	13	1	3	0	1	D	4	0		20
1	1	2	17	1	5000	1	2	2	127	2	3	13	1	3	1	3	D	4	1	17D	17
1	1	2	17	1	5000	1	2	2	145	2	4	13	1	3	0	1	D	4	0	38D	38
1	1	2	17	1	5000	1	2	2	145	2	4	13	1	3	0	1	D	4	0	40D	40
1	1	2	17	1	5000	1	2	2	145	2	4	13	1	3	0	1	D	4	0	41D	41
1	1	2	17	1	5000	1	2	2	145	2	4	13	1	3	0	1	D	4	0	42D	42
1	1	2	17	1	5000	1	2	2	145	2	4	13	1	3	0	1	D	4	0	43D	43
1	1	2	17	1	5000	1	2	2	169	3	5	13	1	3	0	1	D	4	0	no photo	62
1	1	2	17	1	5000	1	2	2	169	3	5	13	1	3	0	1	D	4	0	no photo	63
1	1	2	17	1	5000	1	2	2	169	3	5	13	1	3	0	1	D	4	0	no photo	64
1	1	2	17	1	5000	1	2	2	169	3	5	13	1	3	0	1	D	4	0	65D	65
1	1	2	17	1	5000	1	2	2	169	3	5	13	1	3	0	1	D	4	0	66D	66
1	1	2	17	1	20000	1	3	2	127	2	3	13	1	3	0	1	C	3	0	12C	12
1	1	2	17	1	20000	1	3	2	127	2	3	13	1	3	0	1	C	3	0	no photo	13
1	1	2	17	1	20000	1	3	2	127	2	3	13	1	3	0	1	C	3	0	no photo	15
1	1	2	17	1	20000	1	3	2	127	2	3	13	1	3	1	3	C	3	1	11C	11
1	1	2	17	1	20000	1	3	2	127	2	3	13	1	3	1	3	C	3	1	14C	14
1	1	2	17	1	20000	1	3	2	145	2	4	13	1	3	0	1	C	3	0	34C	34
1	1	2	17	1	20000	1	3	2	145	2	4	13	1	3	0	1	C	3	0	35C	35
1	1	2	17	1	20000	1	3	2	145	2	4	13	1	3	0	1	C	3	0	36C	36
1	1	2	17	1	20000	1	3	2	145	2	4	13	1	3	0	1	C	3	0	no photo	37
1	1	2	17	1	20000	1	3	2	145	2	4	13	1	3	0	1	C	3	0	39D	39
1	1	2	17	1	20000	1	3	2	169	3	5	13	1	3	0	1	C	3	0	57C	57
1	1	2	17	1	20000	1	3	2	169	3	5	13	1	3	0	1	C	3	0	58C	58
1	1	2	17	1	20000	1	3	2	169	3	5	13	1	3	0	1	C	3	0	no photo	59
1	1	2	17	1	20000	1	3	2	169	3	5	13	1	3	0	1	C	3	0	no photo	60
1	1	2	17	1	20000	1	3	2	169	3	5	13	1	3	1	3	C	3	1	61C	61
2	0	0	17	1	0	0	0	0	99	1	1	0	0	0	0	0	G	0	0	3488	G1
2	0	0	17	1	0	0	0	0	99	1	1	0	0	0	0	0	G	0	0	3489	G2
2	0	0	17	1	0	0	0	0	99	1	1	0	0	0	0	0	G	0	0	3491	G3
2	0	0	17	1	0	0	0	0	99	1	1	0	0	0	0	0	G	0	0	3493	G5
2	0	0	17	1	0	0	0	0	99	1	1	0	0	0	0	0	G	0	0	3496	G6
2	0	0	17	1	0	0	0	0	99	1	1	0	0	0	0	1	G	0	0	3492	G4
2	0	0	17	1	0	0	0	0	123	2	3	0	0	0	0	0	G	0	0	3576	G8
2	0	0	17	1	0	0	0	0	123	2	3	0	0	0	0	0	G	0	0	3580	G9
2	0	0	17	1	0	0	0	0	123	2	3	0	0	0	0	0	G	0	0	3582	G10
2	0	0	17	1	0	0	0	0	123	2	3	0	0	0	0	0	G	0	0	3585	G11
2	0	0	17	1	0	0	0	0	123	2	3	0	0	0	0	0	G	0	0	3587	G12
2	0	0	17	1	0	0	0	0	123	2	3	0	0	0	0	1	G	0	0	3572	G7
2	0	0	17	1	0	0	0	0	145	2	4	0	0	0	0	0	G	0	0	3665	G13
2	0	0	17	1	0	0	0	0	145	2	4	0	0	0	0	0	G	0	0	3671	G15
2	0	0	17	1	0	0	0	0	145	2	4	0	0	0	0	0	G	0	0	3673	G16
2	0	0	17	1	0	0	0	0	145	2	4	0	0	0	0	0	G	0	0	3675	G17
2	0	0	17	1	0	0	0	0	145	2	4	0	0	0	0	1	G	0	0	3669	G14
2	0	0	17	1	0	0	0	0	145	2	4	0	0	0	0	1	G	0	0	3678	G18
2	0	1	17	1	250	1	1	1	99	1	1	0	0	0	0	0	K	4	0	3540	K1
2	0	1	17	1	250	1	1	1	99	1	1	0	0	0	0	0	K	4	0	3548	K4
2	0	1	17	1	250	1	1	1	99	1	1	0	0	0	0	0	K	4	0	3552	K5
2	0	1	17	1	250	1	1	1	99	1	1	0	0	0	0	1	K	4	0	3542	K2
2	0	1	17	1	250	1	1	1	99	1	1	0	0	0	0	1	K	4	0	3545	K3
2	0	1	17	1	250	1	1	1	99	1	1	0	0	0	0	2	K	4	0	3555	K6
2	0	1	17	1	250	1	1	1	123	2	3	0	0	0	0	0	K	4	0	no photo	K8
2	0	1	17	1	250	1	1	1	123	2	3	0	0	0	0	1	K	4	0	no photo	K7
2	0	1	17	1	250	1	1	1	123	2	3	0	0	0	0	1	K	4	0	3657	K9
2	0	1	17	1	250	1	1	1	123	2	3	0	0	0	0	1	K	4	0	3658	K10
2	0	1	17	1	250	1	1	1	123	2	3	0	0	0	0	1	K	4	0	3661	K11
2	0	1	17	1	250	1	1	1	123	2	3	0	0	0	0	1	K	4	0	3664	K12
2	0	1	17	1	250	1	1	1	145	2	4	0	0	0	0	1	K	4	0	3738	K13
2	0	1	17	1	250	1	1	1	145	2	4	0	0	0	0	1	K	4	0	3747	K16
2	0	1	17	1	250	1	1	1	145	2	4	0	0	0	0	1	K	4	0	3750	K17
2	0	1	17	1	250	1	1	1	145	2	4	0	0	0	0	1	K	4	0	3752	K18
2	0	1	17	1	250	1	1	1	145	2	4	0	0	0	0	2	K	4	0	3742	K14
2	0	1	17	1	250	1	1	1	145	2	4	0	0	0	0	2	K	4	0	3745	K15
2	1	2	17	1	250	1	1	1	99	1	1	4	1	3	0	0	H	1	0	3499	H1
2	1	2	17	1	250	1	1	1	99	1	1	4	1	3	0	0	H	1	0	3498	H2
2	1	2	17	1	250	1	1	1	99	1	1	4	1	3	0	0	H	1	0	3502	H3
2	1	2	17	1	250	1	1	1	99	1	1	4	1	3	0	0	H	1	0	3503	H4
2	1	2	17	1	250	1	1	1	99	1	1	4	1	3	0	0	H	1	0	3505	H5
2	1	2	17	1	250	1	1	1	99	1	1	4	1	3	0	0	H	1	0	3508	H6
2	1	2	17	1	250	1	1	1	99	1	1	4	1	2	0	0	I	2	0	3511	I1
2	1	2	17	1	250	1	1	1	99	1	1	4	1	2	0	0	I	2	0	3513	I2
2	1	2	17	1	250	1	1	1	99	1	1	4	1	2	0	0	I	2	0	3518	I3
2	1	2	17	1	250	1	1	1	99	1	1	4	1	2	0	0	I	2	0	3517	I4
2	1	2	17	1	250	1	1	1	99	1	1	4	1	2	0	0	I	2	0	3523	I5
2	1	2	17	1	250	1	1	1	99	1	1	4	1	2	0	0	I	2	0	3524	I6
2	1	2	17	1	250	1	1	1	99	1	1	4	1	3	0	0	L	5	0	3559	L1
2	1	2	17	1	250	1	1	1	99	1	1	4	1	3	0	0	L	5	0	3561	L2
2	1	2	17	1	250	1	1	1	99	1	1	4	1	3	0	0	L	5	0	3564	L3
2	1	2	17	1	250	1	1	1	99	1	1	4	1	3	0	0	L	5	0	3565	L4
2	1	2	17	1	250	1	1	1	99	1	1	4	1	3	0	0	L	5	0	3569	L5
2	1	2	17	1	250	1	1	1	99	1	1	4	1	3	0	0	L	5	0	3568	L6
2	1	2	17	1	250	1	1	1	123	2	3	4	1	3	0	0	H	1	0	3620	H11
2	1	2	17	1	250	1	1	1	123	2	3	4	1	3	0	0	L	5	0	3597	L10
2	1	2	17	1	250	1	1	1	123	2	3	4	1	3	0	0	L	5	0	3602	L11
2	1	2	17	1	250	1	1	1	123	2	3	4	1	3	0	0	L	5	0	3603	L12
2	1	2	17	1	250	1	1	1	123	2	3	4	1	3	0	1	H	1	0	3606	H7
2	1	2	17	1	250	1	1	1	123	2	3	4	1	3	0	1	H	1	0	3612	H9
2	1	2	17	1	250	1	1	1	123	2	3	4	1	3	0	1	H	1	0	3621	H12
2	1	2	17	1	250	1	1	1	123	2	3	4	1	2	0	1	I	2	0	3626	I7
2	1	2	17	1	250	1	1	1	123	2	3	4	1	2	0	1	I	2	0	3629	I9
2	1	2	17	1	250	1	1	1	123	2	3	4	1	2	0	1	I	2	0	3631	I10
2	1	2	17	1	250	1	1	1	123	2	3	4	1	2	0	1	I	2	0	3636	I12
2	1	2	17	1	250	1	1	1	123	2	3	4	1	3	0	1	L	5	0	3593	L7
2	1	2	17	1	250	1	1	1	123	2	3	4	1	3	0	1	L	5	0	3596	L9
2	1	2	17	1	250	1	1	1	123	2	3	4	1	3	0	2	H	1	0	3609	H8
2	1	2	17	1	250	1	1	1	123	2	3	4	1	3	0	2	H	1	0	3614	H10
2	1	2	17	1	250	1	1	1	123	2	3	4	1	2	0	2	I	2	0	3624	I8
2	1	2	17	1	250	1	1	1	123	2	3	4	1	2	0	2	I	2	0	3634	I11
2	1	2	17	1	250	1	1	1	123	2	3	4	1	3	0	2	L	5	0	3591	L8
2	1	2	17	1	250	1	1	1	145	2	4	4	1	3	0	0	L	5	0	3732	L16
2	1	2	17	1	250	1	1	1	145	2	4	4	1	3	0	1	H	1	0	3682	H14
2	1	2	17	1	250	1	1	1	145	2	4	4	1	3	0	1	H	1	0	3687	H16
2	1	2	17	1	250	1	1	1	145	2	4	4	1	3	0	1	H	1	0	3693	H18
2	1	2	17	1	250	1	1	1	145	2	4	4	1	2	0	1	I	2	0	3696	I13
2	1	2	17	1	250	1	1	1	145	2	4	4	1	2	0	1	I	2	0	3697	I14
2	1	2	17	1	250	1	1	1	145	2	4	4	1	2	0	1	I	2	0	3699	I15
2	1	2	17	1	250	1	1	1	145	2	4	4	1	2	0	1	I	2	0	3702	I16
2	1	2	17	1	250	1	1	1	145	2	4	4	1	2	0	1	I	2	0	3705	I17
2	1	2	17	1	250	1	1	1	145	2	4	4	1	2	0	1	I	2	0	3707	I18
2	1	2	17	1	250	1	1	1	145	2	4	4	1	3	0	1	L	5	0	3725	L13
2	1	2	17	1	250	1	1	1	145	2	4	4	1	3	0	1	L	5	0	3730	L15
2	1	2	17	1	250	1	1	1	145	2	4	4	1	3	0	1	L	5	0	3734	L17
2	1	2	17	1	250	1	1	1	145	2	4	4	1	3	0	1	L	5	0	3736	L18
2	1	2	17	1	250	1	1	1	145	2	4	4	1	3	0	2	H	1	0	3681	H13
2	1	2	17	1	250	1	1	1	145	2	4	4	1	3	0	2	H	1	0	3686	H15
2	1	2	17	1	250	1	1	1	145	2	4	4	1	3	0	2	H	1	0	3690	H17
2	1	2	17	1	250	1	1	1	145	2	4	4	1	3	0	2	L	5	0	3728	L14
2	1	2	17	1	250	1	1	1	99	1	1	36	1	3	0	0	J	3	0	3527	J1
2	1	2	17	1	250	1	1	1	99	1	1	36	1	3	0	0	J	3	0	3532	J3
2	1	2	17	1	250	1	1	1	99	1	1	36	1	3	0	0	J	3	0	3533	J4
2	1	2	17	1	250	1	1	1	99	1	1	36	1	3	0	0	J	3	0	3538	J6
2	1	2	17	1	250	1	1	1	99	1	1	36	1	3	0	1	J	3	0	3529	J2
2	1	2	17	1	250	1	1	1	99	1	1	36	1	3	0	1	J	3	0	3537	J5
2	1	2	17	1	250	1	1	1	123	2	3	36	1	3	0	1	J	3	0	3639	J7
2	1	2	17	1	250	1	1	1	123	2	3	36	1	3	0	1	J	3	0	3646	J9
2	1	2	17	1	250	1	1	1	123	2	3	36	1	3	0	1	J	3	0	3647	J10
2	1	2	17	1	250	1	1	1	123	2	3	36	1	3	0	1	J	3	0	3650	J11
2	1	2	17	1	250	1	1	1	123	2	3	36	1	3	0	1	J	3	0	3652	J12
2	1	2	17	1	250	1	1	1	123	2	3	36	1	3	0	2	J	3	0	3640	J8
2	1	2	17	1	250	1	1	1	145	2	4	36	1	3	0	1	J	3	0	3709	J13
2	1	2	17	1	250	1	1	1	145	2	4	36	1	3	0	1	J	3	0	3712	J14
2	1	2	17	1	250	1	1	1	145	2	4	36	1	3	0	1	J	3	0	3714	J15
2	1	2	17	1	250	1	1	1	145	2	4	36	1	3	0	1	J	3	0	3720	J17
2	1	2	17	1	250	1	1	1	145	2	4	36	1	3	0	2	J	3	0	3718	J16
2	1	2	17	1	250	1	1	1	145	2	4	36	1	3	0		J	3	0	no photo	J18
3	0	0	17	1	0	0	0	0	97	1	1	0	0	0	0	0	G	0	0	3858	G2
3	0	0	17	1	0	0	0	0	97	1	1	0	0	0	0	0	G	0	0	3861	G3
3	0	0	17	1	0	0	0	0	97	1	1	0	0	0	0	0	G	0	0	3864	G4
3	0	0	17	1	0	0	0	0	97	1	1	0	0	0	0	0	G	0	0	3867	G5
3	0	0	17	1	0	0	0	0	97	1	1	0	0	0	0	0	G	0	0	3870	G6
3	0	0	17	1	0	0	0	0	97	1	1	0	0	0	0	1	G	0	0	3855	G1
3	0	0	17	1	0	0	0	0	121	2	2	0	0	0	0	0	G	0	0	3883	G9
3	0	0	17	1	0	0	0	0	121	2	2	0	0	0	0	0	G	0	0	3885	G10
3	0	0	17	1	0	0	0	0	121	2	2	0	0	0	0	0	G	0	0	3891	G11
3	0	0	17	1	0	0	0	0	121	2	2	0	0	0	0	0	G	0	0	3893	G12
3	0	0	17	1	0	0	0	0	121	2	2	0	0	0	0	1	G	0	0	3876	G7
3	0	0	17	1	0	0	0	0	121	2	2	0	0	0	0	1	G	0	0	3877	G8
3	0	0	17	1	0	0	0	0	145	2	4	0	0	0	0	0	G	0	0	4008	G14
3	0	0	17	1	0	0	0	0	145	2	4	0	0	0	0	0	G	0	0	4019	G17
3	0	0	17	1	0	0	0	0	145	2	4	0	0	0	0	1	G	0	0	4002	G13
3	0	0	17	1	0	0	0	0	145	2	4	0	0	0	0	1	G	0	0	4010	G15
3	0	0	17	1	0	0	0	0	145	2	4	0	0	0	0	1	G	0	0	4013	G16
3	0	0	17	1	0	0	0	0	145	2	4	0	0	0	0	1	G	0	0	4022	G18
3	0	0	17	1	0	0	0	0	168	3	5	0	0	0	0	0	G	0	0	4161	G19
3	0	0	17	1	0	0	0	0	168	3	5	0	0	0	0	0	G	0	0	4175	G22
3	0	0	17	1	0	0	0	0	168	3	5	0	0	0	0	1	G	0	0	4164	G20
3	0	0	17	1	0	0	0	0	168	3	5	0	0	0	0	1	G	0	0	4170	G21
3	0	1	17	1	1600	1	1	1	97	1	1	0	0	0	0	0	P	4	0	3822	P1
3	0	1	17	1	1600	1	1	1	97	1	1	0	0	0	0	0	P	4	0	3829	P3
3	0	1	17	1	1600	1	1	1	97	1	1	0	0	0	0	0	P	4	0	3834	P5
3	0	1	17	1	1600	1	1	1	97	1	1	0	0	0	0	0	P	4	0	3835	P6
3	0	1	17	1	1600	1	1	1	97	1	1	0	0	0	0	1	P	4	0	3824	P2
3	0	1	17	1	1600	1	1	1	97	1	1	0	0	0	0	1	P	4	0	3831	P4
3	0	1	17	1	1600	1	1	1	121	2	2	0	0	0	0	0	P	4	0	3915	P11
3	0	1	17	1	1600	1	1	1	121	2	2	0	0	0	0	1	P	4	0	3900	P7
3	0	1	17	1	1600	1	1	1	121	2	2	0	0	0	0	1	P	4	0	3903	P8
3	0	1	17	1	1600	1	1	1	121	2	2	0	0	0	0	1	P	4	0	3907	P9
3	0	1	17	1	1600	1	1	1	121	2	2	0	0	0	0	1	P	4	0	3910	P10
3	0	1	17	1	1600	1	1	1	121	2	2	0	0	0	0	1	P	4	0	3916	P12
3	0	1	17	1	1600	1	1	1	145	2	4	0	0	0	0	0	P	4	0	4031	P14
3	0	1	17	1	1600	1	1	1	145	2	4	0	0	0	0	0	P	4	0	4039	P16
3	0	1	17	1	1600	1	1	1	145	2	4	0	0	0	0	0	P	4	0	4047	P18
3	0	1	17	1	1600	1	1	1	145	2	4	0	0	0	0	1	P	4	0	4027	P13
3	0	1	17	1	1600	1	1	1	145	2	4	0	0	0	0	1	P	4	0	4035	P15
3	0	1	17	1	1600	1	1	1	145	2	4	0	0	0	0	1	P	4	0	4044	P17
3	1	2	17	1	1600	1	1	1	97	1	1	4	1	3	0	0	M	1	0	no photo	M2
3	1	2	17	1	1600	1	1	1	97	1	1	4	1	3	0	0	M	1	0	3800	M3
3	1	2	17	1	1600	1	1	1	97	1	1	4	1	3	0	0	M	1	0	3804	M4
3	1	2	17	1	1600	1	1	1	97	1	1	4	1	3	0	0	M	1	0	3808	M6
3	1	2	17	1	1600	1	1	1	97	1	1	4	1	3	0	1	M	1	0	3796	M1
3	1	2	17	1	1600	1	1	1	97	1	1	4	1	3	0	1	M	1	0	3804	M5
3	1	2	17	1	1600	1	1	1	121	2	2	4	1	3	0	0	M	1	0	3920	M7
3	1	2	17	1	1600	1	1	1	121	2	2	4	1	3	0	0	M	1	0	3924	M8
3	1	2	17	1	1600	1	1	1	121	2	2	4	1	3	0	0	M	1	0	3946	M12
3	1	2	17	1	1600	1	1	1	121	2	2	4	1	3	0	1	M	1	0	3929	M9
3	1	2	17	1	1600	1	1	1	121	2	2	4	1	3	0	1	M	1	0	3931	M10
3	1	2	17	1	1600	1	1	1	121	2	2	4	1	3	0	1	M	1	0	3947	M11
3	1	2	17	1	1600	1	1	1	121	2	2	4	1	3	0	1	M	1	0	3963	M13
3	1	2	17	1	1600	1	1	1	145	2	4	4	1	3	0	0	M	1	0	4058	M16
3	1	2	17	1	1600	1	1	1	145	2	4	4	1	3	0	0	M	1	0	4078	M19
3	1	2	17	1	1600	1	1	1	145	2	4	4	1	3	0	0	M	1	0	4086	M21
3	1	2	17	1	1600	1	1	1	145	2	4	4	1	3	0	1	M	1	0	4057	M15
3	1	2	17	1	1600	1	1	1	145	2	4	4	1	3	0	1	M	1	0	4075	M18
3	1	2	17	1	1600	1	1	1	145	2	4	4	1	3	0	2	M	1	0	4084	M20
3	1	2	17	1	1600	1	1	1	145	2	4	4	1	3	1	3	M	1	1	4066	M17
3	1	2	17	1	1600	1	1	1	168	3	5	4	1	3	1	3	M	1	1	4190	M22
3	1	2	17	1	1600	1	1	1	168	3	5	4	1	3	1	3	M	1	1	4192	M23
3	1	2	17	1	1600	1	1	1	168	3	5	4	1	3	1	3	M	1	1	4207	M25
3	1	2	17	1	1600	1	1	1	168	3	5	4	1	3	1	3	M	1	1	4201	M24
3	1	2	17	1	1600	1	1	1	97	1	1	13	1	3	0	0	N	2	0	3801	N1
3	1	2	17	1	1600	1	1	1	97	1	1	13	1	3	0	0	N	2	0	3809	N2
3	1	2	17	1	1600	1	1	1	97	1	1	13	1	3	0	0	N	2	0	3811	N3
3	1	2	17	1	1600	1	1	1	97	1	1	13	1	3	0	0	N	2	0	3813	N4
3	1	2	17	1	1600	1	1	1	97	1	1	13	1	3	0	0	N	2	0	3815	N5
3	1	2	17	1	1600	1	1	1	97	1	1	13	1	3	0	1	N	2	0	3819	N6
3	1	2	17	1	1600	1	1	1	121	2	2	13	1	3	0	0	N	2	0	3937	N7
3	1	2	17	1	1600	1	1	1	121	2	2	13	1	3	0	0	N	2	0	3954	N9
3	1	2	17	1	1600	1	1	1	121	2	2	13	1	3	0	1	N	2	0	3939	N8
3	1	2	17	1	1600	1	1	1	121	2	2	13	1	3	0	1	N	2	0	3962	N11
3	1	2	17	1	1600	1	1	1	121	2	2	13	1	3	0	1	N	2	0	3966	N12
3	1	2	17	1	1600	1	1	1	121	2	2	13	1	3	0	2	N	2	0	3956	N10
3	1	2	17	1	1600	1	1	1	145	2	4	13	1	3	0	1	N	2	0	3986	N13
3	1	2	17	1	1600	1	1	1	145	2	4	13	1	3	0	1	N	2	0	4063	N15
3	1	2	17	1	1600	1	1	1	145	2	4	13	1	3	0	1	N	2	0	4070	N16
3	1	2	17	1	1600	1	1	1	145	2	4	13	1	3	0	1	N	2	0	4090	N17
3	1	2	17	1	1600	1	1	1	145	2	4	13	1	3	0	1	N	2	0	4094	N18
3	1	2	17	1	1600	1	1	1	145	2	4	13	1	3	0	1	N	2	0	4107	N20
3	1	2	17	1	1600	1	1	1	145	2	4	13	1	3	0	2	N	2	0	4105	N19
3	1	2	17	1	1600	1	1	1	168	3	5	13	1	3	0	2	N	2	0	4111	N21
3	1	2	17	1	1600	1	1	1	168	3	5	13	1	3	0	2	N	2	0	4218	N22
3	1	2	17	1	1600	1	1	1	168	3	5	13	1	3	0	2	N	2	0	4216	N23
3	1	2	17	1	1600	1	1	1	168	3	5	13	1	3	0	2	N	2	0	4229	N24
3	1	2	17	1	1600	1	1	1	168	3	5	13	1	3	0	2	N	2	0	4232	N25
3	1	2	17	1	1600	1	1	1	97	1	1	36	1	3	0	0	O	3	0	3839	O2
3	1	2	17	1	1600	1	1	1	97	1	1	36	1	3	0	0	O	3	0	3842	O3
3	1	2	17	1	1600	1	1	1	97	1	1	36	1	3	0	0	O	3	0	3846	O4
3	1	2	17	1	1600	1	1	1	97	1	1	36	1	3	0	0	O	3	0	3848	O5
3	1	2	17	1	1600	1	1	1	97	1	1	36	1	3	0	1	O	3	0	3837	O1
3	1	2	17	1	1600	1	1	1	97	1	1	36	1	3	0	1	O	3	0	3851	O6
3	1	2	17	1	1600	1	1	1	121	2	2	36	1	3	0	0	O	3	0	3972	O7
3	1	2	17	1	1600	1	1	1	121	2	2	36	1	3	0	0	O	3	0	3978	O9
3	1	2	17	1	1600	1	1	1	121	2	2	36	1	3	0	0	O	3	0	3980	O10
3	1	2	17	1	1600	1	1	1	121	2	2	36	1	3	0	0	O	3	0	3993	O12
3	1	2	17	1	1600	1	1	1	121	2	2	36	1	3	0	1	O	3	0	3974	O8
3	1	2	17	1	1600	1	1	1	121	2	2	36	1	3	0	1	O	3	0	3988	O11
3	1	2	17	1	1600	1	1	1	121	2	2	36	1	3	0	1	O	3	0	4117	O13
3	1	2	17	1	1600	1	1	1	145	2	4	36	1	3	0	0	O	3	0	4141	O17
3	1	2	17	1	1600	1	1	1	145	2	4	36	1	3	0	1	O	3	0	4129	O15
3	1	2	17	1	1600	1	1	1	145	2	4	36	1	3	0	1	O	3	0	4136	O16
3	1	2	17	1	1600	1	1	1	145	2	4	36	1	3	0	1	O	3	0	4147	O18
3	1	2	17	1	1600	1	1	1	145	2	4	36	1	3	0	2	O	3	0	4128	O14
3	1	2	17	1	1600	1	1	1	145	2	4	36	1	3	0	2	O	3	0	4156	O19
3	1	2	17	1	1600	1	1	1	168	3	5	36	1	3	0	2	O	3	0	4248	O22
3	1	2	17	1	1600	1	1	1	168	2	4	36	1	3	0	2	O	3	0	4256	O24
3	1	2	17	1	1600	1	1	1	168	2	4	36	1	3	1	3	O	3	1	4247	O23
3	1	2	17	1	1600	1	1	1	168	3	5	36	1	3	1	3	O	3	1	4262	O25
4	0	0	17	1	0	0	0	0	99	1	1	0	0	0	0	0	G	0	0	4313	G2
4	0	0	17	1	0	0	0	0	99	1	1	0	0	0	0	1	G	0	0	4312	G1
4	0	0	17	1	0	0	0	0	123	2	3	0	0	0	0	0	G	0	0	4403	G4
4	0	0	17	1	0	0	0	0	123	2	3	0	0	0	0	1	G	0	0	4397	G3
4	0	0	17	1	0	0	0	0	147	2	4	0	0	0	0	1	G	0	0	4677	G5
4	0	0	17	1	0	0	0	0	147	2	4	0	0	0	0	1	G	0	0	4684	G6
4	0	0	17	1	0	0	0	0	171	3	5	0	0	0	0	0	G	0	0	4937	G7
4	0	0	17	1	0	0	0	0	171	3	5	0	0	0	0	1	G	0	0	4942	G8
4	0	1	17	1	5000	1	2	2	99	1	1	0	0	0	0	0	V	6	0	4326	V1
4	0	1	17	1	5000	1	2	2	99	1	1	0	0	0	0	0	V	6	0	4331	V4
4	0	1	17	1	5000	1	2	2	99	1	1	0	0	0	0	1	V	6	0	4327	V2
4	0	1	17	1	5000	1	2	2	99	1	1	0	0	0	0	1	V	6	0	4330	V3
4	0	1	17	1	5000	1	2	2	123	2	3	0	0	0	0	1	V	6	0	4451	V6
4	0	1	17	1	5000	1	2	2	123	2	3	0	0	0	0	2	V	6	0	4446	V5
4	0	1	17	1	5000	1	2	2	123	2	3	0	0	0	0	2	V	6	0	4460	V7
4	0	1	17	1	5000	1	2	2	123	2	3	0	0	0	1	3	V	6	0	4467	V8
4	0	1	17	1	5000	1	2	2	147	2	4	0	0	0	0	1	V	6	0	4692	V9
4	0	1	17	1	5000	1	2	2	147	2	4	0	0	0	0	1	V	6	0	4702	V10
4	0	1	17	1	5000	1	2	2	147	2	4	0	0	0	0	1	V	6	0	4703	V11
4	0	1	17	1	5000	1	2	2	147	2	4	0	0	0	0	1	V	6	0	4717	V12
4	0	1	17	1	5000	1	2	2	147	2	4	0	0	0	0	1	V	6	0	4734	V13
4	0	1	17	1	5000	1	2	2	147	2	4	0	0	0	0	1	V	6	0	4729	V14
4	0	1	17	1	5000	1	2	2	171	3	5	0	0	0	0	1	V	6	0	4947	V15
4	0	1	17	1	5000	1	2	2	171	3	5	0	0	0	0	1	V	6	0	4949	V16
4	0	1	17	1	5000	1	2	2	171	3	5	0	0	0	0	1	V	6	0	4953	V17
4	0	1	17	1	5000	1	2	2	171	3	5	0	0	0	0	1	V	6	0	4955	V18
4	0	1	17	1	5000	1	2	2	171	3	5	0	0	0	0	1	V	6	0	4962	V19
4	0	1	17	1	5000	1	2	2	171	3	5	0	0	0	0	1	V	6	0	4961	V20
4	0	1	17	1	5000	1	2	2	171	3	5	0	0	0	0	1	V	6	0	4965	V21
4	0	1	17	1	15000	1	3	2	99	1	1	0	0	0	0	1	U	5	0	4317	U1
4	0	1	17	1	15000	1	3	2	99	1	1	0	0	0	0	1	U	5	0	4318	U2
4	0	1	17	1	15000	1	3	2	99	1	1	0	0	0	0	1	U	5	0	4321	U3
4	0	1	17	1	15000	1	3	2	99	1	1	0	0	0	0	1	U	5	0	4323	U4
4	0	1	17	1	15000	1	3	2	123	2	3	0	0	0	0	2	U	5	0	4429	U7
4	0	1	17	1	15000	1	3	2	123	2	3	0	0	0	1	3	U	5	0	4419	U6
4	0	1	17	1	15000	1	3	2	123	2	3	0	0	0	1	3	U	5	1	4410	U5
4	0	1	17	1	15000	1	3	2	123	2	3	0	0	0	1	3	U	5	1	4435	U8
4	0	1	17	1	15000	1	3	2	147	2	4	0	0	0	0	1	U	5	0	4739	U9
4	0	1	17	1	15000	1	3	2	147	2	4	0	0	0	0	1	U	5	0	4741	U10
4	0	1	17	1	15000	1	3	2	147	2	4	0	0	0	0	1	U	5	0	4750	U11
4	0	1	17	1	15000	1	3	2	147	2	4	0	0	0	0	1	U	5	0	4753	U12
4	0	1	17	1	15000	1	3	2	147	2	4	0	0	0	0	1	U	5	0	4760	U13
4	0	1	17	1	15000	1	3	2	147	2	4	0	0	0	0	1	U	5	0	4763	U14
4	0	1	17	1	15000	1	3	2	171	3	5	0	0	0	0	1	U	5	0	4967	U15
4	0	1	17	1	15000	1	3	2	171	3	5	0	0	0	0	1	U	5	0	4976	U17
4	0	1	17	1	15000	1	3	2	171	3	5	0	0	0	0	1	U	5	0	4974	U18
4	0	1	17	1	15000	1	3	2	171	3	5	0	0	0	0	1	U	5	0	4988	U19
4	0	1	17	1	15000	1	3	2	171	3	5	0	0	0	0	1	U	5	0	4986	U20
4	0	1	17	1	15000	1	3	2	171	3	5	0	0	0	0	2	U	5	0	4971	U16
4	1	2	17	1	5000	1	2	2	99	1	1	4	1	3	0	0	R	2	0	4335	R2
4	1	2	17	1	5000	1	2	2	99	1	1	4	1	3	0	1	R	2	0	4333	R1
4	1	2	17	1	5000	1	2	2	99	1	1	4	1	3	0	1	R	2	0	4340	R3
4	1	2	17	1	5000	1	2	2	99	1	1	4	1	3	0	1	R	2	0	4342	R4
4	1	2	17	1	5000	1	2	2	123	2	3	4	1	3	1	3	R	2	1	4474	R5
4	1	2	17	1	5000	1	2	2	123	2	3	4	1	3	1	3	R	2	1	4482	R6
4	1	2	17	1	5000	1	2	2	123	2	3	4	1	3	1	3	R	2	1	4492	R7
4	1	2	17	1	5000	1	2	2	123	2	3	4	1	3	1	3	R	2	1	4497	R8
4	1	2	17	1	5000	1	2	2	123	2	3	4	1	3	1	3	R	2	1	4505	R9
4	1	2	17	1	5000	1	2	2	123	2	3	4	1	3	1	3	R	2	1	4511	R10
4	1	2	17	1	5000	1	2	2	147	2	4	4	1	3	0	1	R	2	0	4773	R11
4	1	2	17	1	5000	1	2	2	147	2	4	4	1	3	0	1	R	2	0	4787	R13
4	1	2	17	1	5000	1	2	2	147	2	4	4	1	3	0	1	R	2	0	4790	R14
4	1	2	17	1	5000	1	2	2	147	2	4	4	1	3	0	1	R	2	0	4797	R15
4	1	2	17	1	5000	1	2	2	147	2	4	4	1	3	0	1	R	2	0	4798	R16
4	1	2	17	1	5000	1	2	2	147	2	4	4	1	3	0	2	R	2	0	4778	R12
4	1	2	17	1	5000	1	2	2	171	3	5	4	1	3	0	1	R	2	0	5004	R19
4	1	2	17	1	5000	1	2	2	171	3	5	4	1	3	0	1	R	2	0	5006	R20
4	1	2	17	1	5000	1	2	2	171	3	5	4	1	3	0	1	R	2	0	5013	R21
4	1	2	17	1	5000	1	2	2	171	3	5	4	1	3	1	1	R	2	0	5009	R22
4	1	2	17	1	5000	1	2	2	171	3	5	4	1	3	0	2	R	2	0	4993	R18
4	1	2	17	1	5000	1	2	2	171	3	5	4	1	3	1	3	R	2	1	5003	R17
4	1	2	17	1	15000	1	3	2	99	1	1	4	1	3	0	1	Q	1	0	4353	Q2
4	1	2	17	1	15000	1	3	2	99	1	1	4	1	3	0	1	Q	1	0	4355	Q3
4	1	2	17	1	15000	1	3	2	99	1	1	4	1	3	0	2	Q	1	0	4347	Q1
4	1	2	17	1	15000	1	3	2	99	1	1	4	1	3	0	2	Q	1	0	4359	Q4
4	1	2	17	1	15000	1	3	2	123	2	3	4	1	3	1	3	Q	1	1	4523	Q5
4	1	2	17	1	15000	1	3	2	123	2	3	4	1	3	1	3	Q	1	1	4533	Q6
4	1	2	17	1	15000	1	3	2	123	2	3	4	1	3	1	3	Q	1	1	4538	Q7
4	1	2	17	1	15000	1	3	2	123	2	3	4	1	3	1	3	Q	1	1	4545	Q8
4	1	2	17	1	15000	1	3	2	123	2	3	4	1	3	1	3	Q	1	1	4549	Q9
4	1	2	17	1	15000	1	3	2	123	2	3	4	1	3	1	3	Q	1	1	4558	Q10
4	1	2	17	1	15000	1	3	2	147	2	4	4	1	3	0	1	Q	1	0	4895	Q11
4	1	2	17	1	15000	1	3	2	147	2	4	4	1	3	0	1	Q	1	0	4897	Q12
4	1	2	17	1	15000	1	3	2	147	2	4	4	1	3	0	1	Q	1	0	4910	Q13
4	1	2	17	1	15000	1	3	2	147	2	4	4	1	3	0	1	Q	1	0	4909	Q14
4	1	2	17	1	15000	1	3	2	147	2	4	4	1	3	0	1	Q	1	0	4929	Q16
4	1	2	17	1	15000	1	3	2	147	2	4	4	1	3	0	2	Q	1	0	4928	Q15
4	1	2	17	1	15000	1	3	2	171	3	5	4	1	3	0	1	Q	1	0	5016	Q17
4	1	2	17	1	15000	1	3	2	171	3	5	4	1	3	0	1	Q	1	0	5019	Q18
4	1	2	17	1	15000	1	3	2	171	3	5	4	1	3	0	1	Q	1	0	5022	Q19
4	1	2	17	1	15000	1	3	2	171	3	5	4	1	3	0	1	Q	1	0	5028	Q21
4	1	2	17	1	15000	1	3	2	171	3	5	4	1	3	0	1	Q	1	0	5038	Q23
4	1	2	17	1	15000	1	3	2	171	3	5	4	1	3	0	2	Q	1	0	5030	Q20
4	1	2	17	1	15000	1	3	2	171	3	5	4	1	3	0	2	Q	1	0	5037	Q22
4	1	2	17	1	5000	1	2	2	99	1	1	13	1	3	0	1	T	4	0	4368	T2
4	1	2	17	1	5000	1	2	2	99	1	1	13	1	3	0	1	T	4	0	4371	T3
4	1	2	17	1	5000	1	2	2	99	1	1	13	1	3	0	2	T	4	0	4362	T1
4	1	2	17	1	5000	1	2	2	99	1	1	13	1	3	0	2	T	4	0	4378	T4
4	1	2	17	1	5000	1	2	2	123	2	3	13	1	3	1	3	T	4	1	4624	T5
4	1	2	17	1	5000	1	2	2	123	2	3	13	1	3	1	3	T	4	1	4633	T6
4	1	2	17	1	5000	1	2	2	123	2	3	13	1	3	1	3	T	4	1	4641	T7
4	1	2	17	1	5000	1	2	2	123	2	3	13	1	3	1	3	T	4	1	4645	T8
4	1	2	17	1	5000	1	2	2	123	2	3	13	1	3	1	3	T	4	1	4654	T9
4	1	2	17	1	5000	1	2	2	123	2	3	13	1	3	1	3	T	4	1	4670	T10
4	1	2	17	1	5000	1	2	2	147	2	4	13	1	3	0	1	T	4	0	4845	T11
4	1	2	17	1	5000	1	2	2	147	2	4	13	1	3	0	1	T	4	0	4847	T12
4	1	2	17	1	5000	1	2	2	147	2	4	13	1	3	0	1	T	4	0	4867	T14
4	1	2	17	1	5000	1	2	2	147	2	4	13	1	3	0	1	T	4	0	4882	T15
4	1	2	17	1	5000	1	2	2	147	2	4	13	1	3	0	1	T	4	0	4885	T16
4	1	2	17	1	5000	1	2	2	147	2	4	13	1	3	0	2	T	4	0	4860	T13
4	1	2	17	1	5000	1	2	2	171	3	5	13	1	3	0	1	T	4	0	5060	T17
4	1	2	17	1	5000	1	2	2	171	3	5	13	1	3	0	1	T	4	0	5068	T18
4	1	2	17	1	5000	1	2	2	171	3	5	13	1	3	0	1	T	4	0	5074	T19
4	1	2	17	1	5000	1	2	2	171	3	5	13	1	3	0	1	T	4	0	5087	T21
4	1	2	17	1	5000	1	2	2	171	3	5	13	1	3	0	1	T	4	0	5085	T22
4	1	2	17	1	5000	1	2	2	171	3	5	13	1	3	0	1	T	4	0	5090	T23
4	1	2	17	1	5000	1	2	2	171	3	5	13	1	3	0	2	T	4	0	5083	T20
4	1	2	17	1	5000	1	2	2	171	3	5	13	1	3	0	2	T	4	0	5093	T24
4	1	2	17	1	15000	1	3	2	99	1	1	13	1	3	0	0	S	3	0	4386	S2
4	1	2	17	1	15000	1	3	2	99	1	1	13	1	3	0	1	S	3	0	4381	S1
4	1	2	17	1	15000	1	3	2	99	1	1	13	1	3	0	1	S	3	0	no photo	S4
4	1	2	17	1	15000	1	3	2	99	1	1	13	1	3	0	2	S	3	0	4390	S3
4	1	2	17	1	15000	1	3	2	123	2	3	13	1	3	1	3	S	3	1	4565	S5
4	1	2	17	1	15000	1	3	2	123	2	3	13	1	3	1	3	S	3	1	4573	S6
4	1	2	17	1	15000	1	3	2	123	2	3	13	1	3	1	3	S	3	1	4581	S7
4	1	2	17	1	15000	1	3	2	123	2	3	13	1	3	1	3	S	3	1	4589	S8
4	1	2	17	1	15000	1	3	2	123	2	3	13	1	3	1	3	S	3	1	4598	S9
4	1	2	17	1	15000	1	3	2	123	2	3	13	1	3	1	3	S	3	1	4607	S10
4	1	2	17	1	15000	1	3	2	123	2	3	13	1	3	1	3	S	3	1	4612	S11
4	1	2	17	1	15000	1	3	2	147	2	4	13	1	3	0	1	S	3	0	4810	S12
4	1	2	17	1	15000	1	3	2	147	2	4	13	1	3	0	1	S	3	0	4812	S13
4	1	2	17	1	15000	1	3	2	147	2	4	13	1	3	0	1	S	3	0	4821	S14
4	1	2	17	1	15000	1	3	2	147	2	4	13	1	3	0	1	S	3	0	4825	S15
4	1	2	17	1	15000	1	3	2	147	2	4	13	1	3	0	2	S	3	0	4833	S16
4	1	2	17	1	15000	1	3	2	147	2	4	13	1	3	0	2	S	3	0	4836	S17
4	1	2	17	1	15000	1	3	2	171	3	5	13	1	3	0	1	S	3	0	5041	S18
4	1	2	17	1	15000	1	3	2	171	3	5	13	1	3	0	1	S	3	0	5046	S19
4	1	2	17	1	15000	1	3	2	171	3	5	13	1	3	0	1	S	3	0	5050	S20
4	1	2	17	1	15000	1	3	2	171	3	5	13	1	3	0	1	S	3	0	5054	S21
4	1	2	17	1	15000	1	3	2	171	3	5	13	1	3	0	1	S	3	0	5056	S22
4	1	2	17	1	15000	1	3	2	171	3	5	13	1	3	0	1	S	3	0	5063	S23
5	0	0	17	1	0	0	0	0	119	2	2	0	0	0	0	0	A	1	0	5106	A1
5	0	0	17	1	0	0	0	0	119	2	2	0	0	0	0	0	A	1	0	5108	A2
5	0	0	17	1	0	0	0	0	119	2	2	0	0	0	0	0	A	1	0	5109	A3
5	0	0	17	1	0	0	0	0	119	2	2	0	0	0	0	0	A	1	0	5110	A4
5	0	0	17	1	0	0	0	0	119	2	2	0	0	0	0	0	A	1	0	5111	A5
5	0	0	17	1	0	0	0	0	119	2	2	0	0	0	0	0	A	1	0	5113	A6
5	0	0	17	1	0	0	0	0	119	2	2	0	0	0	0	0	A	1	0	5112	A7
5	0	0	17	1	0	0	0	0	141	2	4	0	0	0	0	0	A	1	0	5171	A8
5	0	0	17	1	0	0	0	0	141	2	4	0	0	0	0	0	A	1	0	5172	A10
5	0	0	17	1	0	0	0	0	141	2	4	0	0	0	0	0	A	1	0	5174	A11
5	0	0	17	1	0	0	0	0	141	2	4	0	0	0	0	0	A	1	0	5173	A12
5	0	0	17	1	0	0	0	0	141	2	4	0	0	0	0	0	A	1	0	5175	A13
5	0	0	17	1	0	0	0	0	141	2	4	0	0	0	0		A	1	0	no photo	A9
5	0	1	17	1	5000	1	2	2	119	2	2	0	0	0	0	0	B	2	0	5115	B3
5	0	1	17	1	5000	1	2	2	119	2	2	0	0	0	0	1	B	2	0	5114	B1
5	0	1	17	1	5000	1	2	2	119	2	2	0	0	0	0	1	B	2	0	5116	B2
5	0	1	17	1	5000	1	2	2	119	2	2	0	0	0	0	1	B	2	0	5117	B4
5	0	1	17	1	5000	1	2	2	119	2	2	0	0	0	0	1	B	2	0	5118	B5
5	0	1	17	1	5000	1	2	2	119	2	2	0	0	0	0	1	B	2	0	5119	B6
5	0	1	17	1	5000	1	2	2	119	2	2	0	0	0	0	1	B	2	0	5120	B7
5	0	1	17	1	5000	1	2	2	119	2	2	0	0	0	0	1	B	2	0	5121	B8
5	0	1	17	1	5000	1	2	2	141	2	4	0	0	0	0	1	B	2	0	5181	B9
5	0	1	17	1	5000	1	2	2	141	2	4	0	0	0	0	1	B	2	0	no photo	B10
5	0	1	17	1	5000	1	2	2	141	2	4	0	0	0	0	1	B	2	0	5182	B11
5	0	1	17	1	5000	1	2	2	141	2	4	0	0	0	0	1	B	2	0	5184	B13
5	0	1	17	1	5000	1	2	2	141	2	4	0	0	0	0	1	B	2	0	5185	B14
5	0	1	17	1	5000	1	2	2	141	2	4	0	0	0	0	2	B	2	0	5183	B12
5	1	2	17	1	5000	1	2	2	119	2	2	4	1	1	0	1	C	3	0	5132	C2
5	1	2	17	1	5000	1	2	2	119	2	2	4	1	1	0	1	C	3	0	5133	C3
5	1	2	17	1	5000	1	2	2	119	2	2	4	1	1	0	1	C	3	0	5134	C4
5	1	2	17	1	5000	1	2	2	119	2	2	4	1	1	0	1	C	3	0	5136	C5
5	1	2	17	1	5000	1	2	2	119	2	2	4	1	1	0	1	C	3	0	5137	C6
5	1	2	17	1	5000	1	2	2	119	2	2	4	1	1	0	1	C	3	0	5138	C7
5	1	2	17	1	5000	1	2	2	119	2	2	4	1	1	0	1	C	3	0	5141	C8
5	1	2	17	1	5000	1	2	2	119	2	2	4	1	3	0	1	E	4	0	5153	E1
5	1	2	17	1	5000	1	2	2	119	2	2	4	1	3	0	1	E	4	0	5155	E2
5	1	2	17	1	5000	1	2	2	119	2	2	4	1	3	0	1	E	4	0	5154	E3
5	1	2	17	1	5000	1	2	2	119	2	2	4	1	3	0	1	E	4	0	5157	E4
5	1	2	17	1	5000	1	2	2	119	2	2	4	1	3	0	1	E	4	0	no photo	E5
5	1	2	17	1	5000	1	2	2	119	2	2	4	1	3	0	1	E	4	0	5156	E6
5	1	2	17	1	5000	1	2	2	119	2	2	4	1	3	0	1	E	4	0	5158	E7
5	1	2	17	1	5000	1	2	2	119	2	2	4	1	2	0	1	F	5	0	5142	F1
5	1	2	17	1	5000	1	2	2	119	2	2	4	1	2	0	1	F	5	0	5143	F2
5	1	2	17	1	5000	1	2	2	119	2	2	4	1	2	0	1	F	5	0	5145	F3
5	1	2	17	1	5000	1	2	2	119	2	2	4	1	2	0	1	F	5	0	5147	F4
5	1	2	17	1	5000	1	2	2	119	2	2	4	1	2	0	1	F	5	0	5148	F5
5	1	2	17	1	5000	1	2	2	119	2	2	4	1	2	0	1	F	5	0	5150	F6
5	1	2	17	1	5000	1	2	2	119	2	2	4	1	2	0	1	F	5	0	5151	F7
5	1	2	17	1	5000	1	2	2	119	2	2	4	1	2	0	1	F	5	0	5152	F8
5	1	2	17	1	5000	1	2	2	119	2	2	4	1	1	0	2	C	3	0	5131	C1
5	1	2	17	1	5000	1	2	2	141	2	4	4	1	3	0	0	E	4	0	5219	E9
5	1	2	17	1	5000	1	2	2	141	2	4	4	1	3	0	0	E	4	0	5227	E13
5	1	2	17	1	5000	1	2	2	141	2	4	4	1	2	0	0	F	5	0	5213	F9
5	1	2	17	1	5000	1	2	2	141	2	4	4	1	1	0	1	C	3	0	5204	C9
5	1	2	17	1	5000	1	2	2	141	2	4	4	1	1	0	1	C	3	0	5203	C10
5	1	2	17	1	5000	1	2	2	141	2	4	4	1	1	0	1	C	3	0	5202	C11
5	1	2	17	1	5000	1	2	2	141	2	4	4	1	1	0	1	C	3	0	5205	C12
5	1	2	17	1	5000	1	2	2	141	2	4	4	1	1	0	1	C	3	0	5207	C13
5	1	2	17	1	5000	1	2	2	141	2	4	4	1	1	0	1	C	3	0	5206	C14
5	1	2	17	1	5000	1	2	2	141	2	4	4	1	3	0	1	E	4	0	5218	E8
5	1	2	17	1	5000	1	2	2	141	2	4	4	1	3	0	1	E	4	0	5220	E10
5	1	2	17	1	5000	1	2	2	141	2	4	4	1	3	0	1	E	4	0	5226	E11
5	1	2	17	1	5000	1	2	2	141	2	4	4	1	3	0	1	E	4	0	E12b	E12
5	1	2	17	1	5000	1	2	2	141	2	4	4	1	2	0	1	F	5	0	5212	F10
5	1	2	17	1	5000	1	2	2	141	2	4	4	1	2	0	1	F	5	0	5215	F12
5	1	2	17	1	5000	1	2	2	141	2	4	4	1	2	0	1	F	5	0	5217	F13
5	1	2	17	1	5000	1	2	2	141	2	4	4	1	2	0	1	F	5	0	5216	F14
5	1	2	17	1	5000	1	2	2	141	2	4	4	1	2	0	2	F	5	0	5210	F11
6	1	2	17	1	10000	1	3	2	119	2	2	4	1	3	0	1	A	1	0	1b	A1
6	1	2	17	1	10000	1	3	2	119	2	2	4	1	3	0	1	A	1	0	2	A2
6	1	2	17	1	10000	1	3	2	119	2	2	4	1	3	0	1	A	1	0	3	A3
6	1	2	17	1	10000	1	3	2	119	2	2	4	1	3	0	1	A	1	0	4	A4
6	1	2	17	1	10000	1	3	2	119	2	2	4	1	3	0	1	A	1	0	5	A5
6	1	2	17	1	10000	1	3	2	119	2	2	4	1	3	0	1	A	1	0	6c	A6
6	1	2	17	1	10000	1	3	2	119	2	2	4	1	3	0	1	A	1	0	7	A7
6	1	2	17	1	10000	1	3	2	119	2	2	4	1	3	0	1	A	1	0	8	A8
6	1	2	17	1	10000	1	3	2	119	2	2	4	1	3	0	2	A	1	0	9	A9
6	1	2	17	1	10000	1	3	2	142	2	4	4	1	3	0	1	A	1	0	10	A10
6	1	2	17	1	10000	1	3	2	142	2	4	4	1	3	0	1	A	1	0	11	A11
6	1	2	17	1	10000	1	3	2	142	2	4	4	1	3	0	1	A	1	0	12	A12
6	1	2	17	1	10000	1	3	2	142	2	4	4	1	3	0	1	A	1	0	13a	A13
6	1	2	17	1	10000	1	3	2	142	2	4	4	1	3	0	1	A	1	0	14	A14
6	1	2	17	1	10000	1	3	2	142	2	4	4	1	3	0	1	A	1	0	16	A16
6	1	2	17	1	10000	1	3	2	142	2	4	4	1	3	0	2	A	1	0	15	A15
6	1	2	17	1	10000	1	3	2	168	3	5	4	1	3	0	0	A	1	0	17	A17
6	1	2	17	1	10000	1	3	2	168	3	5	4	1	3	0	0	A	1	0	18	A18
6	1	2	17	1	20000	1	3	2	119	2	2	4	1	3	0	1	B	2	0	19	B1
6	1	2	17	1	20000	1	3	2	119	2	2	4	1	3	0	1	B	2	0	20	B2
6	1	2	17	1	20000	1	3	2	119	2	2	4	1	3	0	1	B	2	0	21c	B3
6	1	2	17	1	20000	1	3	2	119	2	2	4	1	3	0	1	B	2	0	23	B5
6	1	2	17	1	20000	1	3	2	119	2	2	4	1	3	0	1	B	2	0	24	B6
6	1	2	17	1	20000	1	3	2	119	2	2	4	1	3	0	1	B	2	0	25	B7
6	1	2	17	1	20000	1	3	2	119	2	2	4	1	3	0	1	B	2	0	26	B8
6	1	2	17	1	20000	1	3	2	119	2	2	4	1	3	0	2	B	2	0	22	B4
6	1	2	17	1	20000	1	3	2	142	2	4	4	1	3	0	1	B	2	0	27	B9
6	1	2	17	1	20000	1	3	2	142	2	4	4	1	3	0	1	B	2	0	29	B11
6	1	2	17	1	20000	1	3	2	142	2	4	4	1	3	0	1	B	2	0	30	B12
6	1	2	17	1	20000	1	3	2	142	2	4	4	1	3	0	1	B	2	0	32	B14
6	1	2	17	1	20000	1	3	2	142	2	4	4	1	3	0	2	B	2	0	28	B10
6	1	2	17	1	20000	1	3	2	142	2	4	4	1	3	0	2	B	2	0	31a	B13
6	1	2	17	1	20000	1	3	2	168	3	5	4	1	3	0	1	B	2	0	33	B15
6	1	2	17	1	20000	1	3	2	168	3	5	4	1	3	0	1	B	2	0	35	B17
6	1	2	17	1	20000	1	3	2	168	3	5	4	1	3	0	2	B	2	0	34	B16
7	0	1	15	1	15000	1	3	2	121	2	2	0	0	0	0	1	C	3	0	1	C1
7	0	1	15	1	15000	1	3	2	121	2	2	0	0	0	0	1	C	3	0	2	C2
7	0	1	15	1	15000	1	3	2	121	2	2	0	0	0	0	1	C	3	0	3	C3
7	0	1	15	1	15000	1	3	2	121	2	2	0	0	0	0	1	C	3	0	4	C4
7	0	1	15	1	15000	1	3	2	121	2	2	0	0	0	0	1	C	3	0	5	C5
7	0	1	15	1	15000	1	3	2	121	2	2	0	0	0	0	1	C	3	0	6	C6
7	0	1	15	1	15000	1	3	2	144	2	4	0	0	0	0	0	C	3	0	4	C10
7	0	1	15	1	15000	1	3	2	144	2	4	0	0	0	0	1	C	3	0	1	C7
7	0	1	15	1	15000	1	3	2	144	2	4	0	0	0	0	1	C	3	0	2	C8
7	0	1	15	1	15000	1	3	2	144	2	4	0	0	0	0	1	C	3	0	3	C9
7	0	1	15	1	15000	1	3	2	144	2	4	0	0	0	0	1	C	3	0	6	C12
7	0	1	15	1	15000	1	3	2	144	3	5	0	0	0	0	1	C	3	0	7	C13
7	0	1	15	1	15000	1	3	2	144	2	4	0	0	0	0	2	C	3	0	5	C11
7	0	1	15	1	15000	1	3	2	168	3	5	0	0	0	0	0	C	3	0	1	C14
7	0	1	15	1	15000	1	3	2	168	3	5	0	0	0	0	0	C	3	0	3	C16
7	0	1	15	1	15000	1	3	2	168	3	5	0	0	0	0	0	C	3	0	5	C18
7	0	1	15	1	15000	1	3	2	168	3	5	0	0	0	0	1	C	3	0	2	C15
7	0	1	15	1	15000	1	3	2	168	3	5	0	0	0	0	1	C	3	0	4	C17
7	0	1	15	1	15000	1	3	2	168	3	5	0	0	0	0	1	C	3	0	6	C19
7	1	2	15	1	15000	1	3	2	121	2	2	4	1	3	0	1	A	1	0	7	A1
7	1	2	15	1	15000	1	3	2	121	2	2	4	1	3	0	1	A	1	0	8	A2
7	1	2	15	1	15000	1	3	2	121	2	2	4	1	3	0	1	A	1	0	9	A3
7	1	2	15	1	15000	1	3	2	121	2	2	4	1	3	0	1	A	1	0	10	A4
7	1	2	15	1	15000	1	3	2	121	2	2	4	1	3	0	1	A	1	0	11	A5
7	1	2	15	1	15000	1	3	2	121	2	2	4	1	3	0	1	A	1	0	12	A6
7	1	2	15	1	15000	1	3	2	121	2	2	4	1	3	0	1	A	1	0	13	A7
7	1	2	15	1	15000	1	3	2	121	2	2	4	1	2	0	1	B	2	0	15	B2
7	1	2	15	1	15000	1	3	2	121	2	2	4	1	2	0	1	B	2	0	16	B3
7	1	2	15	1	15000	1	3	2	121	2	2	4	1	2	0	1	B	2	0	17	B4
7	1	2	15	1	15000	1	3	2	121	2	2	4	1	2	0	1	B	2	0	18	B5
7	1	2	15	1	15000	1	3	2	121	2	2	4	1	2	0	1	B	2	0	19	B6
7	1	2	15	1	15000	1	3	2	121	2	2	4	1	2	0	1	B	2	0	20	B7
7	1	2	15	1	15000	1	3	2	121	2	2	4	1	2	1	3	B	2	1	14	B1
7	1	2	15	1	15000	1	3	2	144	2	4	4	1	3	0	1	A	1	0	8	A8
7	1	2	15	1	15000	1	3	2	144	2	4	4	1	3	0	1	A	1	0	10	A10
7	1	2	15	1	15000	1	3	2	144	2	4	4	1	3	0	1	A	1	0	11	A11
7	1	2	15	1	15000	1	3	2	144	2	4	4	1	3	0	1	A	1	0	12	A12
7	1	2	15	1	15000	1	3	2	144	2	4	4	1	3	0	1	A	1	0	13	A13
7	1	2	15	1	15000	1	3	2	144	2	4	4	1	3	0	1	A	1	0	14	A14
7	1	2	15	1	15000	1	3	2	144	2	4	4	1	2	0	1	B	2	0	16	B9
7	1	2	15	1	15000	1	3	2	144	2	4	4	1	2	0	1	B	2	0	17	B10
7	1	2	15	1	15000	1	3	2	144	2	4	4	1	2	0	1	B	2	0	18	B11
7	1	2	15	1	15000	1	3	2	144	2	4	4	1	2	0	1	B	2	0	19	B12
7	1	2	15	1	15000	1	3	2	144	2	4	4	1	2	0	1	B	2	0	20	B13
7	1	2	15	1	15000	1	3	2	144	2	4	4	1	2	0	1	B	2	0	21	B14
7	1	2	15	1	15000	1	3	2	144	2	4	4	1	3	0	2	A	1	0	9	A9
7	1	2	15	1	15000	1	3	2	144	2	4	4	1	2	0	2	B	2	0	15	B8
7	1	2	15	1	15000	1	3	2	168	3	5	4	1	3	0	0	A	1	0	7	A15
7	1	2	15	1	15000	1	3	2	168	3	5	4	1	3	0	0	A	1	0	8	A16
7	1	2	15	1	15000	1	3	2	168	3	5	4	1	3	0	0	A	1	0	13	A21
7	1	2	15	1	15000	1	3	2	168	3	5	4	1	2	0	0	B	2	0	14	B15
7	1	2	15	1	15000	1	3	2	168	3	5	4	1	2	0	0	B	2	0	19	B20
7	1	2	15	1	15000	1	3	2	168	3	5	4	1	3	0	1	A	1	0	9	A17
7	1	2	15	1	15000	1	3	2	168	3	5	4	1	3	0	1	A	1	0	10	A18
7	1	2	15	1	15000	1	3	2	168	3	5	4	1	3	0	1	A	1	0	11	A19
7	1	2	15	1	15000	1	3	2	168	3	5	4	1	3	0	1	A	1	0	12	A20
7	1	2	15	1	15000	1	3	2	168	3	5	4	1	2	0	1	B	2	0	15	B16
7	1	2	15	1	15000	1	3	2	168	3	5	4	1	2	0	1	B	2	0	16	B17
7	1	2	15	1	15000	1	3	2	168	3	5	4	1	2	0	1	B	2	0	18	B19
7	1	2	15	1	15000	1	3	2	168	3	5	4	1	2	0	1	B	2	0	20	B21
7	1	2	15	1	15000	1	3	2	168	3	5	4	1	2	0	2	B	2	0	17	B18
8	1	2	16	1	10000	1	3	2	124	2	3	1	1	4	0	0	3	3	0	17	17
8	1	2	16	1	10000	1	3	2	124	2	3	1	1	4	0	0	3	3	0	25	25
8	1	2	16	1	10000	1	3	2	124	2	3	1	1	4	0	1	3	3	0	16	16
8	1	2	16	1	10000	1	3	2	124	2	3	1	1	4	0	1	3	3	0	18	18
8	1	2	16	1	10000	1	3	2	124	2	3	1	1	4	0	1	3	3	0	19	19
8	1	2	16	1	10000	1	3	2	124	2	3	1	1	4	0	1	3	3	0	20	20
8	1	2	16	1	10000	1	3	2	124	2	3	1	1	4	0	1	3	3	0	21	21
8	1	2	16	1	10000	1	3	2	124	2	3	1	1	4	0	1	3	3	0	22	22
8	1	2	16	1	10000	1	3	2	124	2	3	1	1	4	0	1	3	3	0	23	23
8	1	2	16	1	10000	1	3	2	124	2	3	1	1	4	0	1	3	3	0	24	24
8	1	2	16	1	10000	1	3	2	132	2	3	1	1	4	0	1	3	3	0	7474	10
8	1	2	16	1	10000	1	3	2	132	2	3	1	1	4	0	1	3	3	0	7473	11
8	1	2	16	1	10000	1	3	2	132	2	3	1	1	4	0	1	3	3	0	7476	12
8	1	2	16	1	10000	1	3	2	132	2	3	1	1	4	0	1	3	3	0	7478	13
8	1	2	16	1	10000	1	3	2	132	2	3	1	1	4	0	1	3	3	0	7477	14
8	1	2	16	1	10000	1	3	2	132	2	3	1	1	4	0	1	3	3	0	7479	15
8	1	2	16	1	10000	1	3	2	142	2	4	1	1	4	0	1	3	3	0	7499	7
8	1	2	16	1	10000	1	3	2	142	2	4	1	1	4	0	1	3	3	0	7500	8
8	1	2	16	1	10000	1	3	2	142	2	4	1	1	4	0	1	3	3	0	7501	9
8	1	2	16	1	10000	1	3	2	142	2	4	1	1	4	0	1	3	3	0	7502	10
8	1	2	16	1	10000	1	3	2	149	2	4	1	1	4	0	0	3	3	0	7529	18
8	1	2	16	1	10000	1	3	2	149	2	4	1	1	4	0	0	3	3	0	7527	19
8	1	2	16	1	10000	1	3	2	149	2	4	1	1	4	0	0	3	3	0	7531	20
8	1	2	16	1	10000	1	3	2	149	2	4	1	1	4	0	0	3	3	0	7535	22
8	1	2	16	1	10000	1	3	2	149	2	4	1	1	4	0	0	3	3	0	7538	25
8	1	2	16	1	10000	1	3	2	149	2	4	1	1	4	0	1	3	3	0	7532	21
8	1	2	16	1	10000	1	3	2	149	2	4	1	1	4	0	1	3	3	0	7533	23
8	1	2	16	1	10000	1	3	2	149	2	4	1	1	4	0	1	3	3	0	7536	24
8	1	2	16	1	10000	1	3	2	149	2	4	1	1	4	0		3	3	0	no photo	26
8	1	2	16	1	10000	1	3	2	124	2	3	4	1	4	0	0	1	1	0	2	2
8	1	2	16	1	10000	1	3	2	124	2	3	4	1	4	0	0	1	1	0	3	3
8	1	2	16	1	10000	1	3	2	124	2	3	4	1	4	0	1	1	1	0	1	1
8	1	2	16	1	10000	1	3	2	124	2	3	4	1	4	0	1	1	1	0	4	4
8	1	2	16	1	10000	1	3	2	124	2	3	4	1	4	0	1	1	1	0	5	5
8	1	2	16	1	10000	1	3	2	124	2	3	4	1	4	0	1	1	1	0	31	31
8	1	2	16	1	10000	1	3	2	124	2	3	4	1	4	0	1	1	1	0	32	32
8	1	2	16	1	10000	1	3	2	124	2	3	4	1	4	0	1	1	1	0	33	33
8	1	2	16	1	10000	1	3	2	124	2	3	4	1	4	0	1	1	1	0	34	34
8	1	2	16	1	10000	1	3	2	124	2	3	4	1	4	0	1	1	1	0	35	35
8	1	2	16	1	10000	1	3	2	132	2	3	4	1	4	0	0	1	1	0	7487	21
8	1	2	16	1	10000	1	3	2	132	2	3	4	1	4	0	1	1	1	0	7465	1
8	1	2	16	1	10000	1	3	2	132	2	3	4	1	4	0	1	1	1	0	7467	3
8	1	2	16	1	10000	1	3	2	132	2	3	4	1	4	0	1	1	1	0	7483	19
8	1	2	16	1	10000	1	3	2	132	2	3	4	1	4	0	1	1	1	0	7485	20
8	1	2	16	1	10000	1	3	2	132	2	3	4	1	4	0	2	1	1	0	7466	2
8	1	2	16	1	10000	1	3	2	142	2	4	4	1	4	0	1	1	1	0	7493	1
8	1	2	16	1	10000	1	3	2	142	2	4	4	1	4	0	1	1	1	0	7494	2
8	1	2	16	1	10000	1	3	2	142	2	4	4	1	4	0	1	1	1	0	7505	13
8	1	2	16	1	10000	1	3	2	142	2	4	4	1	4	0	1	1	1	0	7506	14
8	1	2	16	1	10000	1	3	2	149	2	4	4	1	4	0	0	1	1	0	7549	37
8	1	2	16	1	10000	1	3	2	149	2	4	4	1	4	0	1	1	1	0	7509	1
8	1	2	16	1	10000	1	3	2	149	2	4	4	1	4	0	1	1	1	0	7511	2
8	1	2	16	1	10000	1	3	2	149	2	4	4	1	4	0	1	1	1	0	7510	3
8	1	2	16	1	10000	1	3	2	149	2	4	4	1	4	0	1	1	1	0	7512	4
8	1	2	16	1	10000	1	3	2	149	2	4	4	1	4	0	1	1	1	0	7543	32
8	1	2	16	1	10000	1	3	2	149	2	4	4	1	4	0	1	1	1	0	7544	33
8	1	2	16	1	10000	1	3	2	149	2	4	4	1	4	0	1	1	1	0	7546	34
8	1	2	16	1	10000	1	3	2	149	2	4	4	1	4	0	1	1	1	0	7545	35
8	1	2	16	1	10000	1	3	2	149	2	4	4	1	4	0	1	1	1	0	7547	36
8	1	2	16	1	10000	1	3	2	149	2	4	4	1	4	0	2	1	1	0	7514	5
8	1	2	16	1	10000	1	3	2	124	2	3	13	1	4	0	0	2	2	0	30	30
8	1	2	16	1	10000	1	3	2	124	2	3	13	1	4	0	1	2	2	0	6	6
8	1	2	16	1	10000	1	3	2	124	2	3	13	1	4	0	1	2	2	0	7	7
8	1	2	16	1	10000	1	3	2	124	2	3	13	1	4	0	1	2	2	0	8	8
8	1	2	16	1	10000	1	3	2	124	2	3	13	1	4	0	1	2	2	0	9	9
8	1	2	16	1	10000	1	3	2	124	2	3	13	1	4	0	1	2	2	0	10	10
8	1	2	16	1	10000	1	3	2	124	2	3	13	1	4	0	1	2	2	0	26	26
8	1	2	16	1	10000	1	3	2	124	2	3	13	1	4	0	1	2	2	0	27	27
8	1	2	16	1	10000	1	3	2	124	2	3	13	1	4	0	1	2	2	0	28	28
8	1	2	16	1	10000	1	3	2	124	2	3	13	1	4	0		2	2	0	no photo	29
8	1	2	16	1	10000	1	3	2	132	2	3	13	1	4	0	1	2	2	0	7469	4
8	1	2	16	1	10000	1	3	2	132	2	3	13	1	4	0	1	2	2	0	7468	5
8	1	2	16	1	10000	1	3	2	132	2	3	13	1	4	0	1	2	2	0	7470	6
8	1	2	16	1	10000	1	3	2	132	2	3	13	1	4	0	1	2	2	0	7481	17
8	1	2	16	1	10000	1	3	2	132	2	3	13	1	4	0	1	2	2	0	7482	18
8	1	2	16	1	10000	1	3	2	132	2	3	13	1	4	0		2	2	0	no photo	16
8	1	2	16	1	10000	1	3	2	142	2	4	13	1	4	0	1	2	2	0	7485	3
8	1	2	16	1	10000	1	3	2	142	2	4	13	1	4	0	1	2	2	0	7496	4
8	1	2	16	1	10000	1	3	2	142	2	4	13	1	4	0	1	2	2	0	7503	11
8	1	2	16	1	10000	1	3	2	142	2	4	13	1	4	0	1	2	2	0	7504	12
8	1	2	16	1	10000	1	3	2	149	2	4	13	1	4	0	0	2	2	0	7519	10
8	1	2	16	1	10000	1	3	2	149	2	4	13	1	4	0	1	2	2	0	7515	6
8	1	2	16	1	10000	1	3	2	149	2	4	13	1	4	0	1	2	2	0	7516	7
8	1	2	16	1	10000	1	3	2	149	2	4	13	1	4	0	1	2	2	0	7518	8
8	1	2	16	1	10000	1	3	2	149	2	4	13	1	4	0	1	2	2	0	7517	9
8	1	2	16	1	10000	1	3	2	149	2	4	13	1	4	0	1	2	2	0	7520	11
8	1	2	16	1	10000	1	3	2	149	2	4	13	1	4	0	1	2	2	0	7539	27
8	1	2	16	1	10000	1	3	2	149	2	4	13	1	4	0	1	2	2	0	7540	29
8	1	2	16	1	10000	1	3	2	149	2	4	13	1	4	0	1	2	2	0	7541	30
8	1	2	16	1	10000	1	3	2	149	2	4	13	1	4	0	1	2	2	0	7542	31
8	1	2	16	1	10000	1	3	2	149	2	4	13	1	4	0		2	2	0	no photo	28
8	1	2	16	1	10000	1	3	2	124	2	3	58702	1	4	0	0	4	4	0	39	39
8	1	2	16	1	10000	1	3	2	124	2	3	58702	1	4	0	1	4	4	0	11	11
8	1	2	16	1	10000	1	3	2	124	2	3	58702	1	4	0	1	4	4	0	12	12
8	1	2	16	1	10000	1	3	2	124	2	3	58702	1	4	0	1	4	4	0	13	13
8	1	2	16	1	10000	1	3	2	124	2	3	58702	1	4	0	1	4	4	0	14	14
8	1	2	16	1	10000	1	3	2	124	2	3	58702	1	4	0	1	4	4	0	15	15
8	1	2	16	1	10000	1	3	2	124	2	3	58702	1	4	0	1	4	4	0	36	36
8	1	2	16	1	10000	1	3	2	124	2	3	58702	1	4	0	1	4	4	0	37	37
8	1	2	16	1	10000	1	3	2	124	2	3	58702	1	4	0	1	4	4	0	38	38
8	1	2	16	1	10000	1	3	2	124	2	3	58702	1	4	0	1	4	4	0	40	40
8	1	2	16	1	10000	1	3	2	132	2	3	58702	1	4	0	0	4	4	0	7472	8
8	1	2	16	1	10000	1	3	2	132	2	3	58702	1	4	0	1	4	4	0	7471	7
8	1	2	16	1	10000	1	3	2	132	2	3	58702	1	4	0	1	4	4	0	7475	9
8	1	2	16	1	10000	1	3	2	132	2	3	58702	1	4	0	1	4	4	0	7486	22
8	1	2	16	1	10000	1	3	2	132	2	3	58702	1	4	0	1	4	4	0	7489	23
8	1	2	16	1	10000	1	3	2	132	2	3	58702	1	4	0	1	4	4	0	7492	24
8	1	2	16	1	10000	1	3	2	142	2	4	58702	1	4	0	1	4	4	0	7497	5
8	1	2	16	1	10000	1	3	2	142	2	4	58702	1	4	0	1	4	4	0	7498	6
8	1	2	16	1	10000	1	3	2	142	2	4	58702	1	4	0	1	4	4	0	7507	15
8	1	2	16	1	10000	1	3	2	142	2	4	58702	1	4	0	1	4	4	0	7508	16
8	1	2	16	1	10000	1	3	2	149	2	4	58702	1	4	0	0	4	4	0	7521	13
8	1	2	16	1	10000	1	3	2	149	2	4	58702	1	4	0	0	4	4	0	7548	38
8	1	2	16	1	10000	1	3	2	149	2	4	58702	1	4	0	0	4	4	0	7552	41
8	1	2	16	1	10000	1	3	2	149	2	4	58702	1	4	0	1	4	4	0	7522	12
8	1	2	16	1	10000	1	3	2	149	2	4	58702	1	4	0	1	4	4	0	7523	15
8	1	2	16	1	10000	1	3	2	149	2	4	58702	1	4	0	1	4	4	0	7524	16
8	1	2	16	1	10000	1	3	2	149	2	4	58702	1	4	0	1	4	4	0	7550	39
8	1	2	16	1	10000	1	3	2	149	2	4	58702	1	4	0	1	4	4	0	7551	40
8	1	2	16	1	10000	1	3	2	149	2	4	58702	1	4	0	2	4	4	0	7525	17
8	1	2	16	1	10000	1	3	2	149	2	4	58702	1	4	0		4	4	0	no photo	14
9	0	1	17	1	10000	1	3	2	125	2	3	0	0	0	0	0	C10	5	0	10	10
9	0	1	17	1	10000	1	3	2	125	2	3	0	0	0	0	1	C10	5	0	9	9
9	0	1	17	1	10000	1	3	2	125	2	3	0	0	0	0	2	C10	5	0	11	11
9	0	1	17	1	10000	1	3	2	125	2	3	0	0	0	0	2	C10	5	0	12	12
9	0	1	17	1	10000	1	3	2	145	2	4	0	0	0	0	0	C10	5	0	49	49
9	0	1	17	1	10000	1	3	2	145	2	4	0	0	0	0	0	C10	5	0	56	56
9	0	1	17	1	10000	1	3	2	145	2	4	0	0	0	0	1	C10	5	0	50	50
9	0	1	17	1	10000	1	3	2	145	2	4	0	0	0	0	1	C10	5	0	51	51
9	0	1	17	1	10000	1	3	2	145	2	4	0	0	0	0	1	C10	5	0	54	54
9	0	1	17	1	10000	1	3	2	145	2	4	0	0	0	0	1	C10	5	0	55	55
9	0	1	17	1	10000	1	3	2	145	2	4	0	0	0	0	2	C10	5	0	52	52
9	0	1	17	1	10000	1	3	2	145	2	4	0	0	0	0	2	C10	5	0	53	53
9	0	1	17	1	20000	1	3	2	125	2	3	0	0	0	0	0	C20	6	0	13	13
9	0	1	17	1	20000	1	3	2	125	2	3	0	0	0	0	2	C20	6	0	14	14
9	0	1	17	1	20000	1	3	2	125	2	3	0	0	0	0	2	C20	6	0	15	15
9	0	1	17	1	20000	1	3	2	125	2	3	0	0	0	0	2	C20	6	0	16	16
9	0	1	17	1	20000	1	3	2	145	2	4	0	0	0	0	0	C20	6	0	57	57
9	0	1	17	1	20000	1	3	2	145	2	4	0	0	0	0	1	C20	6	0	59	59
9	0	1	17	1	20000	1	3	2	145	2	4	0	0	0	0	1	C20	6	0	63	63
9	0	1	17	1	20000	1	3	2	145	2	4	0	0	0	0	2	C20	6	0	58	58
9	0	1	17	1	20000	1	3	2	145	2	4	0	0	0	0	2	C20	6	0	60	60
9	0	1	17	1	20000	1	3	2	145	2	4	0	0	0	0	2	C20	6	0	61	61
9	0	1	17	1	20000	1	3	2	145	2	4	0	0	0	0	2	C20	6	0	62	62
9	0	1	17	1	20000	1	3	2	145	2	4	0	0	0	1	3	C20	6	0	64	64
9	1	2	17	1	10000	1	3	2	125	2	3	100	1	3	0	0	D10	7	0	19	19
9	1	2	17	1	10000	1	3	2	125	2	3	100	1	3	0	0	D10	7	0	20	20
9	1	2	17	1	10000	1	3	2	125	2	3	100	1	3	0	2	D10	7	0	17	17
9	1	2	17	1	10000	1	3	2	125	2	3	100	1	3	0	2	D10	7	0	18	18
9	1	2	17	1	10000	1	3	2	145	2	4	100	1	3	0	0	D10	7	0	67	67
9	1	2	17	1	10000	1	3	2	145	2	4	100	1	3	0	1	D10	7	0	66	66
9	1	2	17	1	10000	1	3	2	145	2	4	100	1	3	0	1	D10	7	0	69	69
9	1	2	17	1	10000	1	3	2	145	2	4	100	1	3	0	2	D10	7	0	65	65
9	1	2	17	1	10000	1	3	2	145	2	4	100	1	3	0	2	D10	7	0	68	68
9	1	2	17	1	10000	1	3	2	145	2	4	100	1	3	0	2	D10	7	0	70	70
9	1	2	17	1	10000	1	3	2	145	2	4	100	1	3	0	2	D10	7	0	71	71
9	1	2	17	1	10000	1	3	2	145	2	4	100	1	3	0	2	D10	7	0	72	72
9	1	2	17	1	20000	1	3	2	125	2	3	100	1	3	0	2	D20	8	0	21	21
9	1	2	17	1	20000	1	3	2	125	2	3	100	1	3	0	2	D20	8	0	23	23
9	1	2	17	1	20000	1	3	2	125	2	3	100	1	3	0	2	D20	8	0	24	24
9	1	2	17	1	20000	1	3	2	125	2	3	100	1	3	1	3	D20	8	0	22	22
9	1	2	17	1	20000	1	3	2	145	2	4	100	1	3	0	1	D20	8	0	73	73
9	1	2	17	1	20000	1	3	2	145	2	4	100	1	3	0	1	D20	8	0	76	76
9	1	2	17	1	20000	1	3	2	145	2	4	100	1	3	0	1	D20	8	0	77	77
9	1	2	17	1	20000	1	3	2	145	2	4	100	1	3	0	2	D20	8	0	74	74
9	1	2	17	1	20000	1	3	2	145	2	4	100	1	3	0	2	D20	8	0	75	75
9	1	2	17	1	20000	1	3	2	145	2	4	100	1	3	0	2	D20	8	0	79	79
9	1	2	17	1	20000	1	3	2	145	2	4	100	1	3	1	3	D20	8	0	78	78
9	2	1	30	2	10000	1	3	2	125	2	3	0	0	0	0	0	A10	1	0	2	2
9	2	1	30	2	10000	1	3	2	125	2	3	0	0	0	0	0	A10	1	0	3	3
9	2	1	30	2	10000	1	3	2	125	2	3	0	0	0	1	3	A10	1	0	1	1
9	2	1	30	2	10000	1	3	2	125	2	3	0	0	0	1	3	A10	1	0	4	4
9	2	1	30	2	10000	1	3	2	145	2	4	0	0	0	0	0	A10	1	0	34	34
9	2	1	30	2	10000	1	3	2	145	2	4	0	0	0	0	2	A10	1	0	35	35
9	2	1	30	2	10000	1	3	2	145	2	4	0	0	0	0	2	A10	1	0	37	37
9	2	1	30	2	10000	1	3	2	145	2	4	0	0	0	0	2	A10	1	0	38	38
9	2	1	30	2	10000	1	3	2	145	2	4	0	0	0	1	3	A10	1	1	33	33
9	2	1	30	2	10000	1	3	2	145	2	4	0	0	0	1	3	A10	1	1	36	36
9	2	1	30	2	10000	1	3	2	145	2	4	0	0	0	1	3	A10	1	0	39	39
9	2	1	30	2	10000	1	3	2	145	2	4	0	0	0	0		A10	1	0	no photo	40
9	2	1	30	2	20000	1	3	2	125	2	3	0	0	0	0	0	A20	2	0	7	7
9	2	1	30	2	20000	1	3	2	125	2	3	0	0	0	0	2	A20	2	0	8	8
9	2	1	30	2	20000	1	3	2	125	2	3	0	0	0	1	3	A20	2	0	5	5
9	2	1	30	2	20000	1	3	2	125	2	3	0	0	0	1	3	A20	2	0	6	6
9	2	1	30	2	20000	1	3	2	145	2	4	0	0	0	0	1	A20	2	0	42	42
9	2	1	30	2	20000	1	3	2	145	2	4	0	0	0	0	2	A20	2	0	41	41
9	2	1	30	2	20000	1	3	2	145	2	4	0	0	0	0	2	A20	2	0	43	43
9	2	1	30	2	20000	1	3	2	145	2	4	0	0	0	0	2	A20	2	0	44	44
9	2	1	30	2	20000	1	3	2	145	2	4	0	0	0	0	2	A20	2	0	47	47
9	2	1	30	2	20000	1	3	2	145	2	4	0	0	0	1	3	A20	2	1	45	45
9	2	1	30	2	20000	1	3	2	145	2	4	0	0	0	1	3	A20	2	0	46	46
9	2	1	30	2	20000	1	3	2	145	2	4	0	0	0	1	3	A20	2	1	48	48
9	3	2	30	2	10000	1	3	2	125	2	3	100	1	3	0	0	B10	3	0	28	28
9	3	2	30	2	10000	1	3	2	125	2	3	100	1	3	1	3	B10	3	0	25	25
9	3	2	30	2	10000	1	3	2	125	2	3	100	1	3	1	3	B10	3	1	26	26
9	3	2	30	2	10000	1	3	2	125	2	3	100	1	3	1	3	B10	3	0	27	27
9	3	2	30	2	10000	1	3	2	145	2	4	100	1	3	0	2	B10	3	0	83	83
9	3	2	30	2	10000	1	3	2	145	2	4	100	1	3	0	2	B10	3	0	86	86
9	3	2	30	2	10000	1	3	2	145	2	4	100	1	3	1	3	B10	3	1	80	80
9	3	2	30	2	10000	1	3	2	145	2	4	100	1	3	1	3	B10	3	1	81	81
9	3	2	30	2	10000	1	3	2	145	2	4	100	1	3	1	3	B10	3	1	82	82
9	3	2	30	2	10000	1	3	2	145	2	4	100	1	3	1	3	B10	3	1	84	84
9	3	2	30	2	10000	1	3	2	145	2	4	100	1	3	1	3	B10	3	1	85	85
9	3	2	30	2	10000	1	3	2	145	2	4	100	1	3	1	3	B10	3	1	87	87
9	3	2	30	2	10000	1	3	2	145	2	4	100	1	3	1	3	B10	3	1	88	88
9	3	2	30	2	20000	1	3	2	125	2	3	100	1	3	0	2	B20	4	0	30	30
9	3	2	30	2	20000	1	3	2	125	2	3	100	1	3	1	3	B20	4	1	29	29
9	3	2	30	2	20000	1	3	2	125	2	3	100	1	3	1	3	B20	4	1	31	31
9	3	2	30	2	20000	1	3	2	125	2	3	100	1	3	1	3	B20	4	0	32	32
9	3	2	30	2	20000	1	3	2	145	2	4	100	1	3	0	1	B20	4	0	94	94
9	3	2	30	2	20000	1	3	2	145	2	4	100	1	3	0	2	B20	4	0	96	96
9	3	2	30	2	20000	1	3	2	145	2	4	100	1	3	1	3	B20	4	0	89	89
9	3	2	30	2	20000	1	3	2	145	2	4	100	1	3	1	3	B20	4	1	90	90
9	3	2	30	2	20000	1	3	2	145	2	4	100	1	3	1	3	B20	4	1	91	91
9	3	2	30	2	20000	1	3	2	145	2	4	100	1	3	1	3	B20	4	1	92	92
9	3	2	30	2	20000	1	3	2	145	2	4	100	1	3	1	3	B20	4	1	93	93
9	3	2	30	2	20000	1	3	2	145	2	4	100	1	3	1	3	B20	4	0	95	95

## Sheet: Data for Stata des2019
exp	trtmnt	treatment	age	age2	dose	EM inoculation	EMdoseC2	EMdoseC	hours	HoursCat	HoursC	CP	CP2	CP days	Score3	Score	Treat	Treat2	NE	KalkunID
1	0	0	17	1	0	0	0	0	127	2	3	0	0	0	0	0	G	0	0	23
1	0	0	17	1	0	0	0	0	145	2	4	0	0	0	0	0	G	0	0	44
1	0	0	17	1	0	0	0	0	169	3	5	0	0	0	0	1	G	0	0	67
1	0	1	17	1	5000	1	2	2	127	2	3	0	0	0	0	0	F	6	0	22
1	0	1	17	1	5000	1	2	2	145	2	4	0	0	0	0	1	F	6	0	45
1	0	1	17	1	5000	1	2	2	169	3	5	0	0	0	0	1	F	6	0	69
1	0	1	17	1	20000	1	3	2	127	2	3	0	0	0	1	3	E	5	1	21
1	0	1	17	1	20000	1	3	2	145	2	4	0	0	0	0	1	E	5	0	46
1	0	1	17	1	20000	1	3	2	169	3	5	0	0	0	0	1	E	5	0	68
1	1	2	17	1	5000	1	2	2	129	2	3	4	1	3	0	1	B	2	0	8
1	1	2	17	1	5000	1	2	2	129	2	3	4	1	3	0	1	B	2	0	9
1	1	2	17	1	5000	1	2	2	129	2	3	4	1	3	0	1	B	2	0	10
1	1	2	17	1	5000	1	2	2	129	2	3	4	1	3	1	3	B	2	0	6
1	1	2	17	1	5000	1	2	2	129	2	3	4	1	3	1	3	B	2	1	7
1	1	2	17	1	5000	1	2	2	145	2	4	4	1	3	0	1	B	2	0	26
1	1	2	17	1	5000	1	2	2	145	2	4	4	1	3	0	1	B	2	0	30
1	1	2	17	1	5000	1	2	2	145	2	4	4	1	3	0	1	B	2	0	31
1	1	2	17	1	5000	1	2	2	145	2	4	4	1	3	0	1	B	2	0	32
1	1	2	17	1	5000	1	2	2	145	2	4	4	1	3	0	1	B	2	0	33
1	1	2	17	1	5000	1	2	2	169	3	5	4	1	3	0	1	B	2	0	51
1	1	2	17	1	5000	1	2	2	169	3	5	4	1	3	0	1	B	2	0	53
1	1	2	17	1	5000	1	2	2	169	3	5	4	1	3	0	1	B	2	0	54
1	1	2	17	1	5000	1	2	2	169	3	5	4	1	3	0	1	B	2	0	55
1	1	2	17	1	5000	1	2	2	169	3	5	4	1	3	0	1	B	2	0	56
1	1	2	17	1	20000	1	3	2	127	2	3	4	1	3	0	1	A	1	0	3
1	1	2	17	1	20000	1	3	2	127	2	3	4	1	3	0	1	A	1	0	5
1	1	2	17	1	20000	1	3	2	127	2	3	4	1	3	1	3	A	1	1	1
1	1	2	17	1	20000	1	3	2	127	2	3	4	1	3	1	3	A	1	1	2
1	1	2	17	1	20000	1	3	2	127	2	3	4	1	3	1	3	A	1	1	4
1	1	2	17	1	20000	1	3	2	145	2	4	4	1	3	0	1	A	1	0	24
1	1	2	17	1	20000	1	3	2	145	2	4	4	1	3	0	1	A	1	0	25
1	1	2	17	1	20000	1	3	2	145	2	4	4	1	3	0	1	A	1	0	27
1	1	2	17	1	20000	1	3	2	145	2	4	4	1	3	0	1	A	1	0	28
1	1	2	17	1	20000	1	3	2	145	2	4	4	1	3	0	1	A	1	0	29
1	1	2	17	1	20000	1	3	2	169	3	5	4	1	3	0	1	A	1	0	48
1	1	2	17	1	20000	1	3	2	169	3	5	4	1	3	0	1	A	1	0	50
1	1	2	17	1	20000	1	3	2	169	3	5	4	1	3	0	1	A	1	0	52
1	1	2	17	1	20000	1	3	2	169	3	5	4	1	3	0	2	A	1	0	47
1	1	2	17	1	20000	1	3	2	169	3	5	4	1	3	0	2	A	1	0	49
1	1	2	17	1	5000	1	2	2	127	2	3	13	1	3	0	1	D	4	0	16
1	1	2	17	1	5000	1	2	2	127	2	3	13	1	3	0	1	D	4	0	18
1	1	2	17	1	5000	1	2	2	127	2	3	13	1	3	0	1	D	4	0	19
1	1	2	17	1	5000	1	2	2	127	2	3	13	1	3	0	1	D	4	0	20
1	1	2	17	1	5000	1	2	2	127	2	3	13	1	3	1	3	D	4	1	17
1	1	2	17	1	5000	1	2	2	145	2	4	13	1	3	0	1	D	4	0	38
1	1	2	17	1	5000	1	2	2	145	2	4	13	1	3	0	1	D	4	0	40
1	1	2	17	1	5000	1	2	2	145	2	4	13	1	3	0	1	D	4	0	41
1	1	2	17	1	5000	1	2	2	145	2	4	13	1	3	0	1	D	4	0	42
1	1	2	17	1	5000	1	2	2	145	2	4	13	1	3	0	1	D	4	0	43
1	1	2	17	1	5000	1	2	2	169	3	5	13	1	3	0	1	D	4	0	62
1	1	2	17	1	5000	1	2	2	169	3	5	13	1	3	0	1	D	4	0	63
1	1	2	17	1	5000	1	2	2	169	3	5	13	1	3	0	1	D	4	0	64
1	1	2	17	1	5000	1	2	2	169	3	5	13	1	3	0	1	D	4	0	65
1	1	2	17	1	5000	1	2	2	169	3	5	13	1	3	0	1	D	4	0	66
1	1	2	17	1	20000	1	3	2	127	2	3	13	1	3	0	1	C	3	0	12
1	1	2	17	1	20000	1	3	2	127	2	3	13	1	3	0	1	C	3	0	13
1	1	2	17	1	20000	1	3	2	127	2	3	13	1	3	0	1	C	3	0	15
1	1	2	17	1	20000	1	3	2	127	2	3	13	1	3	1	3	C	3	1	11
1	1	2	17	1	20000	1	3	2	127	2	3	13	1	3	1	3	C	3	1	14
1	1	2	17	1	20000	1	3	2	145	2	4	13	1	3	0	1	C	3	0	34
1	1	2	17	1	20000	1	3	2	145	2	4	13	1	3	0	1	C	3	0	35
1	1	2	17	1	20000	1	3	2	145	2	4	13	1	3	0	1	C	3	0	36
1	1	2	17	1	20000	1	3	2	145	2	4	13	1	3	0	1	C	3	0	37
1	1	2	17	1	20000	1	3	2	145	2	4	13	1	3	0	1	C	3	0	39
1	1	2	17	1	20000	1	3	2	169	3	5	13	1	3	0	1	C	3	0	57
1	1	2	17	1	20000	1	3	2	169	3	5	13	1	3	0	1	C	3	0	58
1	1	2	17	1	20000	1	3	2	169	3	5	13	1	3	0	1	C	3	0	59
1	1	2	17	1	20000	1	3	2	169	3	5	13	1	3	0	1	C	3	0	60
1	1	2	17	1	20000	1	3	2	169	3	5	13	1	3	1	3	C	3	1	61
2	0	0	17	1	0	0	0	0	99	1	1	0	0	0	0	0	G	0	0	G1
2	0	0	17	1	0	0	0	0	99	1	1	0	0	0	0	0	G	0	0	G2
2	0	0	17	1	0	0	0	0	99	1	1	0	0	0	0	0	G	0	0	G3
2	0	0	17	1	0	0	0	0	99	1	1	0	0	0	0	0	G	0	0	G5
2	0	0	17	1	0	0	0	0	99	1	1	0	0	0	0	0	G	0	0	G6
2	0	0	17	1	0	0	0	0	99	1	1	0	0	0	0	1	G	0	0	G4
2	0	0	17	1	0	0	0	0	123	2	3	0	0	0	0	0	G	0	0	G8
2	0	0	17	1	0	0	0	0	123	2	3	0	0	0	0	0	G	0	0	G9
2	0	0	17	1	0	0	0	0	123	2	3	0	0	0	0	0	G	0	0	G10
2	0	0	17	1	0	0	0	0	123	2	3	0	0	0	0	0	G	0	0	G11
2	0	0	17	1	0	0	0	0	123	2	3	0	0	0	0	0	G	0	0	G12
2	0	0	17	1	0	0	0	0	123	2	3	0	0	0	0	1	G	0	0	G7
2	0	0	17	1	0	0	0	0	145	2	4	0	0	0	0	0	G	0	0	G13
2	0	0	17	1	0	0	0	0	145	2	4	0	0	0	0	0	G	0	0	G15
2	0	0	17	1	0	0	0	0	145	2	4	0	0	0	0	0	G	0	0	G16
2	0	0	17	1	0	0	0	0	145	2	4	0	0	0	0	0	G	0	0	G17
2	0	0	17	1	0	0	0	0	145	2	4	0	0	0	0	1	G	0	0	G14
2	0	0	17	1	0	0	0	0	145	2	4	0	0	0	0	1	G	0	0	G18
2	0	1	17	1	250	1	1	1	99	1	1	0	0	0	0	0	K	4	0	K1
2	0	1	17	1	250	1	1	1	99	1	1	0	0	0	0	0	K	4	0	K4
2	0	1	17	1	250	1	1	1	99	1	1	0	0	0	0	0	K	4	0	K5
2	0	1	17	1	250	1	1	1	99	1	1	0	0	0	0	1	K	4	0	K2
2	0	1	17	1	250	1	1	1	99	1	1	0	0	0	0	1	K	4	0	K3
2	0	1	17	1	250	1	1	1	99	1	1	0	0	0	0	2	K	4	0	K6
2	0	1	17	1	250	1	1	1	123	2	3	0	0	0	0	0	K	4	0	K8
2	0	1	17	1	250	1	1	1	123	2	3	0	0	0	0	1	K	4	0	K7
2	0	1	17	1	250	1	1	1	123	2	3	0	0	0	0	1	K	4	0	K9
2	0	1	17	1	250	1	1	1	123	2	3	0	0	0	0	1	K	4	0	K10
2	0	1	17	1	250	1	1	1	123	2	3	0	0	0	0	1	K	4	0	K11
2	0	1	17	1	250	1	1	1	123	2	3	0	0	0	0	1	K	4	0	K12
2	0	1	17	1	250	1	1	1	145	2	4	0	0	0	0	1	K	4	0	K13
2	0	1	17	1	250	1	1	1	145	2	4	0	0	0	0	1	K	4	0	K16
2	0	1	17	1	250	1	1	1	145	2	4	0	0	0	0	1	K	4	0	K17
2	0	1	17	1	250	1	1	1	145	2	4	0	0	0	0	1	K	4	0	K18
2	0	1	17	1	250	1	1	1	145	2	4	0	0	0	0	2	K	4	0	K14
2	0	1	17	1	250	1	1	1	145	2	4	0	0	0	0	2	K	4	0	K15
2	1	2	17	1	250	1	1	1	99	1	1	4	1	3	0	0	H	1	0	H1
2	1	2	17	1	250	1	1	1	99	1	1	4	1	3	0	0	H	1	0	H2
2	1	2	17	1	250	1	1	1	99	1	1	4	1	3	0	0	H	1	0	H3
2	1	2	17	1	250	1	1	1	99	1	1	4	1	3	0	0	H	1	0	H4
2	1	2	17	1	250	1	1	1	99	1	1	4	1	3	0	0	H	1	0	H5
2	1	2	17	1	250	1	1	1	99	1	1	4	1	3	0	0	H	1	0	H6
2	1	2	17	1	250	1	1	1	99	1	1	4	1	2	0	0	I	2	0	I1
2	1	2	17	1	250	1	1	1	99	1	1	4	1	2	0	0	I	2	0	I2
2	1	2	17	1	250	1	1	1	99	1	1	4	1	2	0	0	I	2	0	I3
2	1	2	17	1	250	1	1	1	99	1	1	4	1	2	0	0	I	2	0	I4
2	1	2	17	1	250	1	1	1	99	1	1	4	1	2	0	0	I	2	0	I5
2	1	2	17	1	250	1	1	1	99	1	1	4	1	2	0	0	I	2	0	I6
2	1	2	17	1	250	1	1	1	99	1	1	4	1	3	0	0	L	5	0	L1
2	1	2	17	1	250	1	1	1	99	1	1	4	1	3	0	0	L	5	0	L2
2	1	2	17	1	250	1	1	1	99	1	1	4	1	3	0	0	L	5	0	L3
2	1	2	17	1	250	1	1	1	99	1	1	4	1	3	0	0	L	5	0	L4
2	1	2	17	1	250	1	1	1	99	1	1	4	1	3	0	0	L	5	0	L5
2	1	2	17	1	250	1	1	1	99	1	1	4	1	3	0	0	L	5	0	L6
2	1	2	17	1	250	1	1	1	123	2	3	4	1	3	0	0	H	1	0	H11
2	1	2	17	1	250	1	1	1	123	2	3	4	1	3	0	0	L	5	0	L10
2	1	2	17	1	250	1	1	1	123	2	3	4	1	3	0	0	L	5	0	L11
2	1	2	17	1	250	1	1	1	123	2	3	4	1	3	0	0	L	5	0	L12
2	1	2	17	1	250	1	1	1	123	2	3	4	1	3	0	1	H	1	0	H7
2	1	2	17	1	250	1	1	1	123	2	3	4	1	3	0	1	H	1	0	H9
2	1	2	17	1	250	1	1	1	123	2	3	4	1	3	0	1	H	1	0	H12
2	1	2	17	1	250	1	1	1	123	2	3	4	1	2	0	1	I	2	0	I7
2	1	2	17	1	250	1	1	1	123	2	3	4	1	2	0	1	I	2	0	I9
2	1	2	17	1	250	1	1	1	123	2	3	4	1	2	0	1	I	2	0	I10
2	1	2	17	1	250	1	1	1	123	2	3	4	1	2	0	1	I	2	0	I12
2	1	2	17	1	250	1	1	1	123	2	3	4	1	3	0	1	L	5	0	L7
2	1	2	17	1	250	1	1	1	123	2	3	4	1	3	0	1	L	5	0	L9
2	1	2	17	1	250	1	1	1	123	2	3	4	1	3	0	2	H	1	0	H8
2	1	2	17	1	250	1	1	1	123	2	3	4	1	3	0	2	H	1	0	H10
2	1	2	17	1	250	1	1	1	123	2	3	4	1	2	0	2	I	2	0	I8
2	1	2	17	1	250	1	1	1	123	2	3	4	1	2	0	2	I	2	0	I11
2	1	2	17	1	250	1	1	1	123	2	3	4	1	3	0	2	L	5	0	L8
2	1	2	17	1	250	1	1	1	145	2	4	4	1	3	0	0	L	5	0	L16
2	1	2	17	1	250	1	1	1	145	2	4	4	1	3	0	1	H	1	0	H14
2	1	2	17	1	250	1	1	1	145	2	4	4	1	3	0	1	H	1	0	H16
2	1	2	17	1	250	1	1	1	145	2	4	4	1	3	0	1	H	1	0	H18
2	1	2	17	1	250	1	1	1	145	2	4	4	1	2	0	1	I	2	0	I13
2	1	2	17	1	250	1	1	1	145	2	4	4	1	2	0	1	I	2	0	I14
2	1	2	17	1	250	1	1	1	145	2	4	4	1	2	0	1	I	2	0	I15
2	1	2	17	1	250	1	1	1	145	2	4	4	1	2	0	1	I	2	0	I16
2	1	2	17	1	250	1	1	1	145	2	4	4	1	2	0	1	I	2	0	I17
2	1	2	17	1	250	1	1	1	145	2	4	4	1	2	0	1	I	2	0	I18
2	1	2	17	1	250	1	1	1	145	2	4	4	1	3	0	1	L	5	0	L13
2	1	2	17	1	250	1	1	1	145	2	4	4	1	3	0	1	L	5	0	L15
2	1	2	17	1	250	1	1	1	145	2	4	4	1	3	0	1	L	5	0	L17
2	1	2	17	1	250	1	1	1	145	2	4	4	1	3	0	1	L	5	0	L18
2	1	2	17	1	250	1	1	1	145	2	4	4	1	3	0	2	H	1	0	H13
2	1	2	17	1	250	1	1	1	145	2	4	4	1	3	0	2	H	1	0	H15
2	1	2	17	1	250	1	1	1	145	2	4	4	1	3	0	2	H	1	0	H17
2	1	2	17	1	250	1	1	1	145	2	4	4	1	3	0	2	L	5	0	L14
2	1	2	17	1	250	1	1	1	99	1	1	36	1	3	0	0	J	3	0	J1
2	1	2	17	1	250	1	1	1	99	1	1	36	1	3	0	0	J	3	0	J3
2	1	2	17	1	250	1	1	1	99	1	1	36	1	3	0	0	J	3	0	J4
2	1	2	17	1	250	1	1	1	99	1	1	36	1	3	0	0	J	3	0	J6
2	1	2	17	1	250	1	1	1	99	1	1	36	1	3	0	1	J	3	0	J2
2	1	2	17	1	250	1	1	1	99	1	1	36	1	3	0	1	J	3	0	J5
2	1	2	17	1	250	1	1	1	123	2	3	36	1	3	0	1	J	3	0	J7
2	1	2	17	1	250	1	1	1	123	2	3	36	1	3	0	1	J	3	0	J9
2	1	2	17	1	250	1	1	1	123	2	3	36	1	3	0	1	J	3	0	J10
2	1	2	17	1	250	1	1	1	123	2	3	36	1	3	0	1	J	3	0	J11
2	1	2	17	1	250	1	1	1	123	2	3	36	1	3	0	1	J	3	0	J12
2	1	2	17	1	250	1	1	1	123	2	3	36	1	3	0	2	J	3	0	J8
2	1	2	17	1	250	1	1	1	145	2	4	36	1	3	0	1	J	3	0	J13
2	1	2	17	1	250	1	1	1	145	2	4	36	1	3	0	1	J	3	0	J14
2	1	2	17	1	250	1	1	1	145	2	4	36	1	3	0	1	J	3	0	J15
2	1	2	17	1	250	1	1	1	145	2	4	36	1	3	0	1	J	3	0	J17
2	1	2	17	1	250	1	1	1	145	2	4	36	1	3	0	2	J	3	0	J16
2	1	2	17	1	250	1	1	1	145	2	4	36	1	3	0		J	3	0	J18
3	0	0	17	1	0	0	0	0	97	1	1	0	0	0	0	0	G	0	0	G2
3	0	0	17	1	0	0	0	0	97	1	1	0	0	0	0	0	G	0	0	G3
3	0	0	17	1	0	0	0	0	97	1	1	0	0	0	0	0	G	0	0	G4
3	0	0	17	1	0	0	0	0	97	1	1	0	0	0	0	0	G	0	0	G5
3	0	0	17	1	0	0	0	0	97	1	1	0	0	0	0	0	G	0	0	G6
3	0	0	17	1	0	0	0	0	97	1	1	0	0	0	0	1	G	0	0	G1
3	0	0	17	1	0	0	0	0	121	2	2	0	0	0	0	0	G	0	0	G9
3	0	0	17	1	0	0	0	0	121	2	2	0	0	0	0	0	G	0	0	G10
3	0	0	17	1	0	0	0	0	121	2	2	0	0	0	0	0	G	0	0	G11
3	0	0	17	1	0	0	0	0	121	2	2	0	0	0	0	0	G	0	0	G12
3	0	0	17	1	0	0	0	0	121	2	2	0	0	0	0	1	G	0	0	G7
3	0	0	17	1	0	0	0	0	121	2	2	0	0	0	0	1	G	0	0	G8
3	0	0	17	1	0	0	0	0	145	2	4	0	0	0	0	0	G	0	0	G14
3	0	0	17	1	0	0	0	0	145	2	4	0	0	0	0	0	G	0	0	G17
3	0	0	17	1	0	0	0	0	145	2	4	0	0	0	0	1	G	0	0	G13
3	0	0	17	1	0	0	0	0	145	2	4	0	0	0	0	1	G	0	0	G15
3	0	0	17	1	0	0	0	0	145	2	4	0	0	0	0	1	G	0	0	G16
3	0	0	17	1	0	0	0	0	145	2	4	0	0	0	0	1	G	0	0	G18
3	0	0	17	1	0	0	0	0	168	3	5	0	0	0	0	0	G	0	0	G19
3	0	0	17	1	0	0	0	0	168	3	5	0	0	0	0	0	G	0	0	G22
3	0	0	17	1	0	0	0	0	168	3	5	0	0	0	0	1	G	0	0	G20
3	0	0	17	1	0	0	0	0	168	3	5	0	0	0	0	1	G	0	0	G21
3	0	1	17	1	1600	1	1	1	97	1	1	0	0	0	0	0	P	4	0	P1
3	0	1	17	1	1600	1	1	1	97	1	1	0	0	0	0	0	P	4	0	P3
3	0	1	17	1	1600	1	1	1	97	1	1	0	0	0	0	0	P	4	0	P5
3	0	1	17	1	1600	1	1	1	97	1	1	0	0	0	0	0	P	4	0	P6
3	0	1	17	1	1600	1	1	1	97	1	1	0	0	0	0	1	P	4	0	P2
3	0	1	17	1	1600	1	1	1	97	1	1	0	0	0	0	1	P	4	0	P4
3	0	1	17	1	1600	1	1	1	121	2	2	0	0	0	0	0	P	4	0	P11
3	0	1	17	1	1600	1	1	1	121	2	2	0	0	0	0	1	P	4	0	P7
3	0	1	17	1	1600	1	1	1	121	2	2	0	0	0	0	1	P	4	0	P8
3	0	1	17	1	1600	1	1	1	121	2	2	0	0	0	0	1	P	4	0	P9
3	0	1	17	1	1600	1	1	1	121	2	2	0	0	0	0	1	P	4	0	P10
3	0	1	17	1	1600	1	1	1	121	2	2	0	0	0	0	1	P	4	0	P12
3	0	1	17	1	1600	1	1	1	145	2	4	0	0	0	0	0	P	4	0	P14
3	0	1	17	1	1600	1	1	1	145	2	4	0	0	0	0	0	P	4	0	P16
3	0	1	17	1	1600	1	1	1	145	2	4	0	0	0	0	0	P	4	0	P18
3	0	1	17	1	1600	1	1	1	145	2	4	0	0	0	0	1	P	4	0	P13
3	0	1	17	1	1600	1	1	1	145	2	4	0	0	0	0	1	P	4	0	P15
3	0	1	17	1	1600	1	1	1	145	2	4	0	0	0	0	1	P	4	0	P17
3	1	2	17	1	1600	1	1	1	97	1	1	4	1	3	0	0	M	1	0	M2
3	1	2	17	1	1600	1	1	1	97	1	1	4	1	3	0	0	M	1	0	M3
3	1	2	17	1	1600	1	1	1	97	1	1	4	1	3	0	0	M	1	0	M4
3	1	2	17	1	1600	1	1	1	97	1	1	4	1	3	0	0	M	1	0	M6
3	1	2	17	1	1600	1	1	1	97	1	1	4	1	3	0	1	M	1	0	M1
3	1	2	17	1	1600	1	1	1	97	1	1	4	1	3	0	1	M	1	0	M5
3	1	2	17	1	1600	1	1	1	121	2	2	4	1	3	0	0	M	1	0	M7
3	1	2	17	1	1600	1	1	1	121	2	2	4	1	3	0	0	M	1	0	M8
3	1	2	17	1	1600	1	1	1	121	2	2	4	1	3	0	0	M	1	0	M12
3	1	2	17	1	1600	1	1	1	121	2	2	4	1	3	0	1	M	1	0	M9
3	1	2	17	1	1600	1	1	1	121	2	2	4	1	3	0	1	M	1	0	M10
3	1	2	17	1	1600	1	1	1	121	2	2	4	1	3	0	1	M	1	0	M11
3	1	2	17	1	1600	1	1	1	121	2	2	4	1	3	0	1	M	1	0	M13
3	1	2	17	1	1600	1	1	1	145	2	4	4	1	3	0	0	M	1	0	M16
3	1	2	17	1	1600	1	1	1	145	2	4	4	1	3	0	0	M	1	0	M19
3	1	2	17	1	1600	1	1	1	145	2	4	4	1	3	0	0	M	1	0	M21
3	1	2	17	1	1600	1	1	1	145	2	4	4	1	3	0	1	M	1	0	M15
3	1	2	17	1	1600	1	1	1	145	2	4	4	1	3	0	1	M	1	0	M18
3	1	2	17	1	1600	1	1	1	145	2	4	4	1	3	0	2	M	1	0	M20
3	1	2	17	1	1600	1	1	1	145	2	4	4	1	3	1	3	M	1	1	M17
3	1	2	17	1	1600	1	1	1	168	3	5	4	1	3	1	3	M	1	1	M22
3	1	2	17	1	1600	1	1	1	168	3	5	4	1	3	1	3	M	1	1	M23
3	1	2	17	1	1600	1	1	1	168	3	5	4	1	3	1	3	M	1	1	M25
3	1	2	17	1	1600	1	1	1	168	3	5	4	1	3	1	3	M	1	1	M24
3	1	2	17	1	1600	1	1	1	97	1	1	13	1	3	0	0	N	2	0	N1
3	1	2	17	1	1600	1	1	1	97	1	1	13	1	3	0	0	N	2	0	N2
3	1	2	17	1	1600	1	1	1	97	1	1	13	1	3	0	0	N	2	0	N3
3	1	2	17	1	1600	1	1	1	97	1	1	13	1	3	0	0	N	2	0	N4
3	1	2	17	1	1600	1	1	1	97	1	1	13	1	3	0	0	N	2	0	N5
3	1	2	17	1	1600	1	1	1	97	1	1	13	1	3	0	1	N	2	0	N6
3	1	2	17	1	1600	1	1	1	121	2	2	13	1	3	0	0	N	2	0	N7
3	1	2	17	1	1600	1	1	1	121	2	2	13	1	3	0	0	N	2	0	N9
3	1	2	17	1	1600	1	1	1	121	2	2	13	1	3	0	1	N	2	0	N8
3	1	2	17	1	1600	1	1	1	121	2	2	13	1	3	0	1	N	2	0	N11
3	1	2	17	1	1600	1	1	1	121	2	2	13	1	3	0	1	N	2	0	N12
3	1	2	17	1	1600	1	1	1	121	2	2	13	1	3	0	2	N	2	0	N10
3	1	2	17	1	1600	1	1	1	145	2	4	13	1	3	0	1	N	2	0	N13
3	1	2	17	1	1600	1	1	1	145	2	4	13	1	3	0	1	N	2	0	N15
3	1	2	17	1	1600	1	1	1	145	2	4	13	1	3	0	1	N	2	0	N16
3	1	2	17	1	1600	1	1	1	145	2	4	13	1	3	0	1	N	2	0	N17
3	1	2	17	1	1600	1	1	1	145	2	4	13	1	3	0	1	N	2	0	N18
3	1	2	17	1	1600	1	1	1	145	2	4	13	1	3	0	1	N	2	0	N20
3	1	2	17	1	1600	1	1	1	145	2	4	13	1	3	0	2	N	2	0	N19
3	1	2	17	1	1600	1	1	1	168	3	5	13	1	3	0	2	N	2	0	N21
3	1	2	17	1	1600	1	1	1	168	3	5	13	1	3	0	2	N	2	0	N22
3	1	2	17	1	1600	1	1	1	168	3	5	13	1	3	0	2	N	2	0	N23
3	1	2	17	1	1600	1	1	1	168	3	5	13	1	3	0	2	N	2	0	N24
3	1	2	17	1	1600	1	1	1	168	3	5	13	1	3	0	2	N	2	0	N25
3	1	2	17	1	1600	1	1	1	97	1	1	36	1	3	0	0	O	3	0	O2
3	1	2	17	1	1600	1	1	1	97	1	1	36	1	3	0	0	O	3	0	O3
3	1	2	17	1	1600	1	1	1	97	1	1	36	1	3	0	0	O	3	0	O4
3	1	2	17	1	1600	1	1	1	97	1	1	36	1	3	0	0	O	3	0	O5
3	1	2	17	1	1600	1	1	1	97	1	1	36	1	3	0	1	O	3	0	O1
3	1	2	17	1	1600	1	1	1	97	1	1	36	1	3	0	1	O	3	0	O6
3	1	2	17	1	1600	1	1	1	121	2	2	36	1	3	0	0	O	3	0	O7
3	1	2	17	1	1600	1	1	1	121	2	2	36	1	3	0	0	O	3	0	O9
3	1	2	17	1	1600	1	1	1	121	2	2	36	1	3	0	0	O	3	0	O10
3	1	2	17	1	1600	1	1	1	121	2	2	36	1	3	0	0	O	3	0	O12
3	1	2	17	1	1600	1	1	1	121	2	2	36	1	3	0	1	O	3	0	O8
3	1	2	17	1	1600	1	1	1	121	2	2	36	1	3	0	1	O	3	0	O11
3	1	2	17	1	1600	1	1	1	121	2	2	36	1	3	0	1	O	3	0	O13
3	1	2	17	1	1600	1	1	1	145	2	4	36	1	3	0	0	O	3	0	O17
3	1	2	17	1	1600	1	1	1	145	2	4	36	1	3	0	1	O	3	0	O15
3	1	2	17	1	1600	1	1	1	145	2	4	36	1	3	0	1	O	3	0	O16
3	1	2	17	1	1600	1	1	1	145	2	4	36	1	3	0	1	O	3	0	O18
3	1	2	17	1	1600	1	1	1	145	2	4	36	1	3	0	2	O	3	0	O14
3	1	2	17	1	1600	1	1	1	145	2	4	36	1	3	0	2	O	3	0	O19
3	1	2	17	1	1600	1	1	1	168	3	5	36	1	3	0	2	O	3	0	O22
3	1	2	17	1	1600	1	1	1	168	2	4	36	1	3	0	2	O	3	0	O24
3	1	2	17	1	1600	1	1	1	168	2	4	36	1	3	1	3	O	3	1	O23
3	1	2	17	1	1600	1	1	1	168	3	5	36	1	3	1	3	O	3	1	O25
4	0	0	17	1	0	0	0	0	99	1	1	0	0	0	0	0	G	0	0	G2
4	0	0	17	1	0	0	0	0	99	1	1	0	0	0	0	1	G	0	0	G1
4	0	0	17	1	0	0	0	0	123	2	3	0	0	0	0	0	G	0	0	G4
4	0	0	17	1	0	0	0	0	123	2	3	0	0	0	0	1	G	0	0	G3
4	0	0	17	1	0	0	0	0	147	2	4	0	0	0	0	1	G	0	0	G5
4	0	0	17	1	0	0	0	0	147	2	4	0	0	0	0	1	G	0	0	G6
4	0	0	17	1	0	0	0	0	171	3	5	0	0	0	0	0	G	0	0	G7
4	0	0	17	1	0	0	0	0	171	3	5	0	0	0	0	1	G	0	0	G8
4	0	1	17	1	5000	1	2	2	99	1	1	0	0	0	0	0	V	6	0	V1
4	0	1	17	1	5000	1	2	2	99	1	1	0	0	0	0	0	V	6	0	V4
4	0	1	17	1	5000	1	2	2	99	1	1	0	0	0	0	1	V	6	0	V2
4	0	1	17	1	5000	1	2	2	99	1	1	0	0	0	0	1	V	6	0	V3
4	0	1	17	1	5000	1	2	2	123	2	3	0	0	0	0	1	V	6	0	V6
4	0	1	17	1	5000	1	2	2	123	2	3	0	0	0	0	2	V	6	0	V5
4	0	1	17	1	5000	1	2	2	123	2	3	0	0	0	0	2	V	6	0	V7
4	0	1	17	1	5000	1	2	2	123	2	3	0	0	0	1	3	V	6	0	V8
4	0	1	17	1	5000	1	2	2	147	2	4	0	0	0	0	1	V	6	0	V9
4	0	1	17	1	5000	1	2	2	147	2	4	0	0	0	0	1	V	6	0	V10
4	0	1	17	1	5000	1	2	2	147	2	4	0	0	0	0	1	V	6	0	V11
4	0	1	17	1	5000	1	2	2	147	2	4	0	0	0	0	1	V	6	0	V12
4	0	1	17	1	5000	1	2	2	147	2	4	0	0	0	0	1	V	6	0	V13
4	0	1	17	1	5000	1	2	2	147	2	4	0	0	0	0	1	V	6	0	V14
4	0	1	17	1	5000	1	2	2	171	3	5	0	0	0	0	1	V	6	0	V15
4	0	1	17	1	5000	1	2	2	171	3	5	0	0	0	0	1	V	6	0	V16
4	0	1	17	1	5000	1	2	2	171	3	5	0	0	0	0	1	V	6	0	V17
4	0	1	17	1	5000	1	2	2	171	3	5	0	0	0	0	1	V	6	0	V18
4	0	1	17	1	5000	1	2	2	171	3	5	0	0	0	0	1	V	6	0	V19
4	0	1	17	1	5000	1	2	2	171	3	5	0	0	0	0	1	V	6	0	V20
4	0	1	17	1	5000	1	2	2	171	3	5	0	0	0	0	1	V	6	0	V21
4	0	1	17	1	15000	1	3	2	99	1	1	0	0	0	0	1	U	5	0	U1
4	0	1	17	1	15000	1	3	2	99	1	1	0	0	0	0	1	U	5	0	U2
4	0	1	17	1	15000	1	3	2	99	1	1	0	0	0	0	1	U	5	0	U3
4	0	1	17	1	15000	1	3	2	99	1	1	0	0	0	0	1	U	5	0	U4
4	0	1	17	1	15000	1	3	2	123	2	3	0	0	0	0	2	U	5	0	U7
4	0	1	17	1	15000	1	3	2	123	2	3	0	0	0	1	3	U	5	0	U6
4	0	1	17	1	15000	1	3	2	123	2	3	0	0	0	1	3	U	5	1	U5
4	0	1	17	1	15000	1	3	2	123	2	3	0	0	0	1	3	U	5	1	U8
4	0	1	17	1	15000	1	3	2	147	2	4	0	0	0	0	1	U	5	0	U9
4	0	1	17	1	15000	1	3	2	147	2	4	0	0	0	0	1	U	5	0	U10
4	0	1	17	1	15000	1	3	2	147	2	4	0	0	0	0	1	U	5	0	U11
4	0	1	17	1	15000	1	3	2	147	2	4	0	0	0	0	1	U	5	0	U12
4	0	1	17	1	15000	1	3	2	147	2	4	0	0	0	0	1	U	5	0	U13
4	0	1	17	1	15000	1	3	2	147	2	4	0	0	0	0	1	U	5	0	U14
4	0	1	17	1	15000	1	3	2	171	3	5	0	0	0	0	1	U	5	0	U15
4	0	1	17	1	15000	1	3	2	171	3	5	0	0	0	0	1	U	5	0	U17
4	0	1	17	1	15000	1	3	2	171	3	5	0	0	0	0	1	U	5	0	U18
4	0	1	17	1	15000	1	3	2	171	3	5	0	0	0	0	1	U	5	0	U19
4	0	1	17	1	15000	1	3	2	171	3	5	0	0	0	0	1	U	5	0	U20
4	0	1	17	1	15000	1	3	2	171	3	5	0	0	0	0	2	U	5	0	U16
4	1	2	17	1	5000	1	2	2	99	1	1	4	1	3	0	0	R	2	0	R2
4	1	2	17	1	5000	1	2	2	99	1	1	4	1	3	0	1	R	2	0	R1
4	1	2	17	1	5000	1	2	2	99	1	1	4	1	3	0	1	R	2	0	R3
4	1	2	17	1	5000	1	2	2	99	1	1	4	1	3	0	1	R	2	0	R4
4	1	2	17	1	5000	1	2	2	123	2	3	4	1	3	1	3	R	2	1	R5
4	1	2	17	1	5000	1	2	2	123	2	3	4	1	3	1	3	R	2	1	R6
4	1	2	17	1	5000	1	2	2	123	2	3	4	1	3	1	3	R	2	1	R7
4	1	2	17	1	5000	1	2	2	123	2	3	4	1	3	1	3	R	2	1	R8
4	1	2	17	1	5000	1	2	2	123	2	3	4	1	3	1	3	R	2	1	R9
4	1	2	17	1	5000	1	2	2	123	2	3	4	1	3	1	3	R	2	1	R10
4	1	2	17	1	5000	1	2	2	147	2	4	4	1	3	0	1	R	2	0	R11
4	1	2	17	1	5000	1	2	2	147	2	4	4	1	3	0	1	R	2	0	R13
4	1	2	17	1	5000	1	2	2	147	2	4	4	1	3	0	1	R	2	0	R14
4	1	2	17	1	5000	1	2	2	147	2	4	4	1	3	0	1	R	2	0	R15
4	1	2	17	1	5000	1	2	2	147	2	4	4	1	3	0	1	R	2	0	R16
4	1	2	17	1	5000	1	2	2	147	2	4	4	1	3	0	2	R	2	0	R12
4	1	2	17	1	5000	1	2	2	171	3	5	4	1	3	0	1	R	2	0	R19
4	1	2	17	1	5000	1	2	2	171	3	5	4	1	3	0	1	R	2	0	R20
4	1	2	17	1	5000	1	2	2	171	3	5	4	1	3	0	1	R	2	0	R21
4	1	2	17	1	5000	1	2	2	171	3	5	4	1	3	1	1	R	2	0	R22
4	1	2	17	1	5000	1	2	2	171	3	5	4	1	3	0	2	R	2	0	R18
4	1	2	17	1	5000	1	2	2	171	3	5	4	1	3	1	3	R	2	1	R17
4	1	2	17	1	15000	1	3	2	99	1	1	4	1	3	0	1	Q	1	0	Q2
4	1	2	17	1	15000	1	3	2	99	1	1	4	1	3	0	1	Q	1	0	Q3
4	1	2	17	1	15000	1	3	2	99	1	1	4	1	3	0	2	Q	1	0	Q1
4	1	2	17	1	15000	1	3	2	99	1	1	4	1	3	0	2	Q	1	0	Q4
4	1	2	17	1	15000	1	3	2	123	2	3	4	1	3	1	3	Q	1	1	Q5
4	1	2	17	1	15000	1	3	2	123	2	3	4	1	3	1	3	Q	1	1	Q6
4	1	2	17	1	15000	1	3	2	123	2	3	4	1	3	1	3	Q	1	1	Q7
4	1	2	17	1	15000	1	3	2	123	2	3	4	1	3	1	3	Q	1	1	Q8
4	1	2	17	1	15000	1	3	2	123	2	3	4	1	3	1	3	Q	1	1	Q9
4	1	2	17	1	15000	1	3	2	123	2	3	4	1	3	1	3	Q	1	1	Q10
4	1	2	17	1	15000	1	3	2	147	2	4	4	1	3	0	1	Q	1	0	Q11
4	1	2	17	1	15000	1	3	2	147	2	4	4	1	3	0	1	Q	1	0	Q12
4	1	2	17	1	15000	1	3	2	147	2	4	4	1	3	0	1	Q	1	0	Q13
4	1	2	17	1	15000	1	3	2	147	2	4	4	1	3	0	1	Q	1	0	Q14
4	1	2	17	1	15000	1	3	2	147	2	4	4	1	3	0	1	Q	1	0	Q16
4	1	2	17	1	15000	1	3	2	147	2	4	4	1	3	0	2	Q	1	0	Q15
4	1	2	17	1	15000	1	3	2	171	3	5	4	1	3	0	1	Q	1	0	Q17
4	1	2	17	1	15000	1	3	2	171	3	5	4	1	3	0	1	Q	1	0	Q18
4	1	2	17	1	15000	1	3	2	171	3	5	4	1	3	0	1	Q	1	0	Q19
4	1	2	17	1	15000	1	3	2	171	3	5	4	1	3	0	1	Q	1	0	Q21
4	1	2	17	1	15000	1	3	2	171	3	5	4	1	3	0	1	Q	1	0	Q23
4	1	2	17	1	15000	1	3	2	171	3	5	4	1	3	0	2	Q	1	0	Q20
4	1	2	17	1	15000	1	3	2	171	3	5	4	1	3	0	2	Q	1	0	Q22
4	1	2	17	1	5000	1	2	2	99	1	1	13	1	3	0	1	T	4	0	T2
4	1	2	17	1	5000	1	2	2	99	1	1	13	1	3	0	1	T	4	0	T3
4	1	2	17	1	5000	1	2	2	99	1	1	13	1	3	0	2	T	4	0	T1
4	1	2	17	1	5000	1	2	2	99	1	1	13	1	3	0	2	T	4	0	T4
4	1	2	17	1	5000	1	2	2	123	2	3	13	1	3	1	3	T	4	1	T5
4	1	2	17	1	5000	1	2	2	123	2	3	13	1	3	1	3	T	4	1	T6
4	1	2	17	1	5000	1	2	2	123	2	3	13	1	3	1	3	T	4	1	T7
4	1	2	17	1	5000	1	2	2	123	2	3	13	1	3	1	3	T	4	1	T8
4	1	2	17	1	5000	1	2	2	123	2	3	13	1	3	1	3	T	4	1	T9
4	1	2	17	1	5000	1	2	2	123	2	3	13	1	3	1	3	T	4	1	T10
4	1	2	17	1	5000	1	2	2	147	2	4	13	1	3	0	1	T	4	0	T11
4	1	2	17	1	5000	1	2	2	147	2	4	13	1	3	0	1	T	4	0	T12
4	1	2	17	1	5000	1	2	2	147	2	4	13	1	3	0	1	T	4	0	T14
4	1	2	17	1	5000	1	2	2	147	2	4	13	1	3	0	1	T	4	0	T15
4	1	2	17	1	5000	1	2	2	147	2	4	13	1	3	0	1	T	4	0	T16
4	1	2	17	1	5000	1	2	2	147	2	4	13	1	3	0	2	T	4	0	T13
4	1	2	17	1	5000	1	2	2	171	3	5	13	1	3	0	1	T	4	0	T17
4	1	2	17	1	5000	1	2	2	171	3	5	13	1	3	0	1	T	4	0	T18
4	1	2	17	1	5000	1	2	2	171	3	5	13	1	3	0	1	T	4	0	T19
4	1	2	17	1	5000	1	2	2	171	3	5	13	1	3	0	1	T	4	0	T21
4	1	2	17	1	5000	1	2	2	171	3	5	13	1	3	0	1	T	4	0	T22
4	1	2	17	1	5000	1	2	2	171	3	5	13	1	3	0	1	T	4	0	T23
4	1	2	17	1	5000	1	2	2	171	3	5	13	1	3	0	2	T	4	0	T20
4	1	2	17	1	5000	1	2	2	171	3	5	13	1	3	0	2	T	4	0	T24
4	1	2	17	1	15000	1	3	2	99	1	1	13	1	3	0	0	S	3	0	S2
4	1	2	17	1	15000	1	3	2	99	1	1	13	1	3	0	1	S	3	0	S1
4	1	2	17	1	15000	1	3	2	99	1	1	13	1	3	0	1	S	3	0	S4
4	1	2	17	1	15000	1	3	2	99	1	1	13	1	3	0	2	S	3	0	S3
4	1	2	17	1	15000	1	3	2	123	2	3	13	1	3	1	3	S	3	1	S5
4	1	2	17	1	15000	1	3	2	123	2	3	13	1	3	1	3	S	3	1	S6
4	1	2	17	1	15000	1	3	2	123	2	3	13	1	3	1	3	S	3	1	S7
4	1	2	17	1	15000	1	3	2	123	2	3	13	1	3	1	3	S	3	1	S8
4	1	2	17	1	15000	1	3	2	123	2	3	13	1	3	1	3	S	3	1	S9
4	1	2	17	1	15000	1	3	2	123	2	3	13	1	3	1	3	S	3	1	S10
4	1	2	17	1	15000	1	3	2	123	2	3	13	1	3	1	3	S	3	1	S11
4	1	2	17	1	15000	1	3	2	147	2	4	13	1	3	0	1	S	3	0	S12
4	1	2	17	1	15000	1	3	2	147	2	4	13	1	3	0	1	S	3	0	S13
4	1	2	17	1	15000	1	3	2	147	2	4	13	1	3	0	1	S	3	0	S14
4	1	2	17	1	15000	1	3	2	147	2	4	13	1	3	0	1	S	3	0	S15
4	1	2	17	1	15000	1	3	2	147	2	4	13	1	3	0	2	S	3	0	S16
4	1	2	17	1	15000	1	3	2	147	2	4	13	1	3	0	2	S	3	0	S17
4	1	2	17	1	15000	1	3	2	171	3	5	13	1	3	0	1	S	3	0	S18
4	1	2	17	1	15000	1	3	2	171	3	5	13	1	3	0	1	S	3	0	S19
4	1	2	17	1	15000	1	3	2	171	3	5	13	1	3	0	1	S	3	0	S20
4	1	2	17	1	15000	1	3	2	171	3	5	13	1	3	0	1	S	3	0	S21
4	1	2	17	1	15000	1	3	2	171	3	5	13	1	3	0	1	S	3	0	S22
4	1	2	17	1	15000	1	3	2	171	3	5	13	1	3	0	1	S	3	0	S23
5	0	0	17	1	0	0	0	0	119	2	2	0	0	0	0	0	A	1	0	A1
5	0	0	17	1	0	0	0	0	119	2	2	0	0	0	0	0	A	1	0	A2
5	0	0	17	1	0	0	0	0	119	2	2	0	0	0	0	0	A	1	0	A3
5	0	0	17	1	0	0	0	0	119	2	2	0	0	0	0	0	A	1	0	A4
5	0	0	17	1	0	0	0	0	119	2	2	0	0	0	0	0	A	1	0	A5
5	0	0	17	1	0	0	0	0	119	2	2	0	0	0	0	0	A	1	0	A6
5	0	0	17	1	0	0	0	0	119	2	2	0	0	0	0	0	A	1	0	A7
5	0	0	17	1	0	0	0	0	141	2	4	0	0	0	0	0	A	1	0	A8
5	0	0	17	1	0	0	0	0	141	2	4	0	0	0	0	0	A	1	0	A10
5	0	0	17	1	0	0	0	0	141	2	4	0	0	0	0	0	A	1	0	A11
5	0	0	17	1	0	0	0	0	141	2	4	0	0	0	0	0	A	1	0	A12
5	0	0	17	1	0	0	0	0	141	2	4	0	0	0	0	0	A	1	0	A13
5	0	0	17	1	0	0	0	0	141	2	4	0	0	0	0		A	1	0	A9
5	0	1	17	1	5000	1	2	2	119	2	2	0	0	0	0	0	B	2	0	B3
5	0	1	17	1	5000	1	2	2	119	2	2	0	0	0	0	1	B	2	0	B1
5	0	1	17	1	5000	1	2	2	119	2	2	0	0	0	0	1	B	2	0	B2
5	0	1	17	1	5000	1	2	2	119	2	2	0	0	0	0	1	B	2	0	B4
5	0	1	17	1	5000	1	2	2	119	2	2	0	0	0	0	1	B	2	0	B5
5	0	1	17	1	5000	1	2	2	119	2	2	0	0	0	0	1	B	2	0	B6
5	0	1	17	1	5000	1	2	2	119	2	2	0	0	0	0	1	B	2	0	B7
5	0	1	17	1	5000	1	2	2	119	2	2	0	0	0	0	1	B	2	0	B8
5	0	1	17	1	5000	1	2	2	141	2	4	0	0	0	0	1	B	2	0	B9
5	0	1	17	1	5000	1	2	2	141	2	4	0	0	0	0	1	B	2	0	B10
5	0	1	17	1	5000	1	2	2	141	2	4	0	0	0	0	1	B	2	0	B11
5	0	1	17	1	5000	1	2	2	141	2	4	0	0	0	0	1	B	2	0	B13
5	0	1	17	1	5000	1	2	2	141	2	4	0	0	0	0	1	B	2	0	B14
5	0	1	17	1	5000	1	2	2	141	2	4	0	0	0	0	2	B	2	0	B12
5	1	2	17	1	5000	1	2	2	119	2	2	4	1	1	0	1	C	3	0	C2
5	1	2	17	1	5000	1	2	2	119	2	2	4	1	1	0	1	C	3	0	C3
5	1	2	17	1	5000	1	2	2	119	2	2	4	1	1	0	1	C	3	0	C4
5	1	2	17	1	5000	1	2	2	119	2	2	4	1	1	0	1	C	3	0	C5
5	1	2	17	1	5000	1	2	2	119	2	2	4	1	1	0	1	C	3	0	C6
5	1	2	17	1	5000	1	2	2	119	2	2	4	1	1	0	1	C	3	0	C7
5	1	2	17	1	5000	1	2	2	119	2	2	4	1	1	0	1	C	3	0	C8
5	1	2	17	1	5000	1	2	2	119	2	2	4	1	3	0	1	E	4	0	E1
5	1	2	17	1	5000	1	2	2	119	2	2	4	1	3	0	1	E	4	0	E2
5	1	2	17	1	5000	1	2	2	119	2	2	4	1	3	0	1	E	4	0	E3
5	1	2	17	1	5000	1	2	2	119	2	2	4	1	3	0	1	E	4	0	E4
5	1	2	17	1	5000	1	2	2	119	2	2	4	1	3	0	1	E	4	0	E5
5	1	2	17	1	5000	1	2	2	119	2	2	4	1	3	0	1	E	4	0	E6
5	1	2	17	1	5000	1	2	2	119	2	2	4	1	3	0	1	E	4	0	E7
5	1	2	17	1	5000	1	2	2	119	2	2	4	1	2	0	1	F	5	0	F1
5	1	2	17	1	5000	1	2	2	119	2	2	4	1	2	0	1	F	5	0	F2
5	1	2	17	1	5000	1	2	2	119	2	2	4	1	2	0	1	F	5	0	F3
5	1	2	17	1	5000	1	2	2	119	2	2	4	1	2	0	1	F	5	0	F4
5	1	2	17	1	5000	1	2	2	119	2	2	4	1	2	0	1	F	5	0	F5
5	1	2	17	1	5000	1	2	2	119	2	2	4	1	2	0	1	F	5	0	F6
5	1	2	17	1	5000	1	2	2	119	2	2	4	1	2	0	1	F	5	0	F7
5	1	2	17	1	5000	1	2	2	119	2	2	4	1	2	0	1	F	5	0	F8
5	1	2	17	1	5000	1	2	2	119	2	2	4	1	1	0	2	C	3	0	C1
5	1	2	17	1	5000	1	2	2	141	2	4	4	1	3	0	0	E	4	0	E9
5	1	2	17	1	5000	1	2	2	141	2	4	4	1	3	0	0	E	4	0	E13
5	1	2	17	1	5000	1	2	2	141	2	4	4	1	2	0	0	F	5	0	F9
5	1	2	17	1	5000	1	2	2	141	2	4	4	1	1	0	1	C	3	0	C9
5	1	2	17	1	5000	1	2	2	141	2	4	4	1	1	0	1	C	3	0	C10
5	1	2	17	1	5000	1	2	2	141	2	4	4	1	1	0	1	C	3	0	C11
5	1	2	17	1	5000	1	2	2	141	2	4	4	1	1	0	1	C	3	0	C12
5	1	2	17	1	5000	1	2	2	141	2	4	4	1	1	0	1	C	3	0	C13
5	1	2	17	1	5000	1	2	2	141	2	4	4	1	1	0	1	C	3	0	C14
5	1	2	17	1	5000	1	2	2	141	2	4	4	1	3	0	1	E	4	0	E8
5	1	2	17	1	5000	1	2	2	141	2	4	4	1	3	0	1	E	4	0	E10
5	1	2	17	1	5000	1	2	2	141	2	4	4	1	3	0	1	E	4	0	E11
5	1	2	17	1	5000	1	2	2	141	2	4	4	1	3	0	1	E	4	0	E12
5	1	2	17	1	5000	1	2	2	141	2	4	4	1	2	0	1	F	5	0	F10
5	1	2	17	1	5000	1	2	2	141	2	4	4	1	2	0	1	F	5	0	F12
5	1	2	17	1	5000	1	2	2	141	2	4	4	1	2	0	1	F	5	0	F13
5	1	2	17	1	5000	1	2	2	141	2	4	4	1	2	0	1	F	5	0	F14
5	1	2	17	1	5000	1	2	2	141	2	4	4	1	2	0	2	F	5	0	F11
6	1	2	17	1	10000	1	3	2	119	2	2	4	1	3	0	1	A	1	0	A1
6	1	2	17	1	10000	1	3	2	119	2	2	4	1	3	0	1	A	1	0	A2
6	1	2	17	1	10000	1	3	2	119	2	2	4	1	3	0	1	A	1	0	A3
6	1	2	17	1	10000	1	3	2	119	2	2	4	1	3	0	1	A	1	0	A4
6	1	2	17	1	10000	1	3	2	119	2	2	4	1	3	0	1	A	1	0	A5
6	1	2	17	1	10000	1	3	2	119	2	2	4	1	3	0	1	A	1	0	A6
6	1	2	17	1	10000	1	3	2	119	2	2	4	1	3	0	1	A	1	0	A7
6	1	2	17	1	10000	1	3	2	119	2	2	4	1	3	0	1	A	1	0	A8
6	1	2	17	1	10000	1	3	2	119	2	2	4	1	3	0	2	A	1	0	A9
6	1	2	17	1	10000	1	3	2	142	2	4	4	1	3	0	1	A	1	0	A10
6	1	2	17	1	10000	1	3	2	142	2	4	4	1	3	0	1	A	1	0	A11
6	1	2	17	1	10000	1	3	2	142	2	4	4	1	3	0	1	A	1	0	A12
6	1	2	17	1	10000	1	3	2	142	2	4	4	1	3	0	1	A	1	0	A13
6	1	2	17	1	10000	1	3	2	142	2	4	4	1	3	0	1	A	1	0	A14
6	1	2	17	1	10000	1	3	2	142	2	4	4	1	3	0	1	A	1	0	A16
6	1	2	17	1	10000	1	3	2	142	2	4	4	1	3	0	2	A	1	0	A15
6	1	2	17	1	10000	1	3	2	168	3	5	4	1	3	0	0	A	1	0	A17
6	1	2	17	1	10000	1	3	2	168	3	5	4	1	3	0	0	A	1	0	A18
6	1	2	17	1	20000	1	3	2	119	2	2	4	1	3	0	1	B	2	0	B1
6	1	2	17	1	20000	1	3	2	119	2	2	4	1	3	0	1	B	2	0	B2
6	1	2	17	1	20000	1	3	2	119	2	2	4	1	3	0	1	B	2	0	B3
6	1	2	17	1	20000	1	3	2	119	2	2	4	1	3	0	1	B	2	0	B5
6	1	2	17	1	20000	1	3	2	119	2	2	4	1	3	0	1	B	2	0	B6
6	1	2	17	1	20000	1	3	2	119	2	2	4	1	3	0	1	B	2	0	B7
6	1	2	17	1	20000	1	3	2	119	2	2	4	1	3	0	1	B	2	0	B8
6	1	2	17	1	20000	1	3	2	119	2	2	4	1	3	0	2	B	2	0	B4
6	1	2	17	1	20000	1	3	2	142	2	4	4	1	3	0	1	B	2	0	B9
6	1	2	17	1	20000	1	3	2	142	2	4	4	1	3	0	1	B	2	0	B11
6	1	2	17	1	20000	1	3	2	142	2	4	4	1	3	0	1	B	2	0	B12
6	1	2	17	1	20000	1	3	2	142	2	4	4	1	3	0	1	B	2	0	B14
6	1	2	17	1	20000	1	3	2	142	2	4	4	1	3	0	2	B	2	0	B10
6	1	2	17	1	20000	1	3	2	142	2	4	4	1	3	0	2	B	2	0	B13
6	1	2	17	1	20000	1	3	2	168	3	5	4	1	3	0	1	B	2	0	B15
6	1	2	17	1	20000	1	3	2	168	3	5	4	1	3	0	1	B	2	0	B17
6	1	2	17	1	20000	1	3	2	168	3	5	4	1	3	0	2	B	2	0	B16
7	0	1	15	1	15000	1	3	2	121	2	2	0	0	0	0	1	C	3	0	C1
7	0	1	15	1	15000	1	3	2	121	2	2	0	0	0	0	1	C	3	0	C2
7	0	1	15	1	15000	1	3	2	121	2	2	0	0	0	0	1	C	3	0	C3
7	0	1	15	1	15000	1	3	2	121	2	2	0	0	0	0	1	C	3	0	C4
7	0	1	15	1	15000	1	3	2	121	2	2	0	0	0	0	1	C	3	0	C5
7	0	1	15	1	15000	1	3	2	121	2	2	0	0	0	0	1	C	3	0	C6
7	0	1	15	1	15000	1	3	2	144	2	4	0	0	0	0	0	C	3	0	C10
7	0	1	15	1	15000	1	3	2	144	2	4	0	0	0	0	1	C	3	0	C7
7	0	1	15	1	15000	1	3	2	144	2	4	0	0	0	0	1	C	3	0	C8
7	0	1	15	1	15000	1	3	2	144	2	4	0	0	0	0	1	C	3	0	C9
7	0	1	15	1	15000	1	3	2	144	2	4	0	0	0	0	1	C	3	0	C12
7	0	1	15	1	15000	1	3	2	144	3	5	0	0	0	0	1	C	3	0	C13
7	0	1	15	1	15000	1	3	2	144	2	4	0	0	0	0	2	C	3	0	C11
7	0	1	15	1	15000	1	3	2	168	3	5	0	0	0	0	0	C	3	0	C14
7	0	1	15	1	15000	1	3	2	168	3	5	0	0	0	0	0	C	3	0	C16
7	0	1	15	1	15000	1	3	2	168	3	5	0	0	0	0	0	C	3	0	C18
7	0	1	15	1	15000	1	3	2	168	3	5	0	0	0	0	1	C	3	0	C15
7	0	1	15	1	15000	1	3	2	168	3	5	0	0	0	0	1	C	3	0	C17
7	0	1	15	1	15000	1	3	2	168	3	5	0	0	0	0	1	C	3	0	C19
7	1	2	15	1	15000	1	3	2	121	2	2	4	1	3	0	1	A	1	0	A1
7	1	2	15	1	15000	1	3	2	121	2	2	4	1	3	0	1	A	1	0	A2
7	1	2	15	1	15000	1	3	2	121	2	2	4	1	3	0	1	A	1	0	A3
7	1	2	15	1	15000	1	3	2	121	2	2	4	1	3	0	1	A	1	0	A4
7	1	2	15	1	15000	1	3	2	121	2	2	4	1	3	0	1	A	1	0	A5
7	1	2	15	1	15000	1	3	2	121	2	2	4	1	3	0	1	A	1	0	A6
7	1	2	15	1	15000	1	3	2	121	2	2	4	1	3	0	1	A	1	0	A7
7	1	2	15	1	15000	1	3	2	121	2	2	4	1	2	0	1	B	2	0	B2
7	1	2	15	1	15000	1	3	2	121	2	2	4	1	2	0	1	B	2	0	B3
7	1	2	15	1	15000	1	3	2	121	2	2	4	1	2	0	1	B	2	0	B4
7	1	2	15	1	15000	1	3	2	121	2	2	4	1	2	0	1	B	2	0	B5
7	1	2	15	1	15000	1	3	2	121	2	2	4	1	2	0	1	B	2	0	B6
7	1	2	15	1	15000	1	3	2	121	2	2	4	1	2	0	1	B	2	0	B7
7	1	2	15	1	15000	1	3	2	121	2	2	4	1	2	1	3	B	2	1	B1
7	1	2	15	1	15000	1	3	2	144	2	4	4	1	3	0	1	A	1	0	A8
7	1	2	15	1	15000	1	3	2	144	2	4	4	1	3	0	1	A	1	0	A10
7	1	2	15	1	15000	1	3	2	144	2	4	4	1	3	0	1	A	1	0	A11
7	1	2	15	1	15000	1	3	2	144	2	4	4	1	3	0	1	A	1	0	A12
7	1	2	15	1	15000	1	3	2	144	2	4	4	1	3	0	1	A	1	0	A13
7	1	2	15	1	15000	1	3	2	144	2	4	4	1	3	0	1	A	1	0	A14
7	1	2	15	1	15000	1	3	2	144	2	4	4	1	2	0	1	B	2	0	B9
7	1	2	15	1	15000	1	3	2	144	2	4	4	1	2	0	1	B	2	0	B10
7	1	2	15	1	15000	1	3	2	144	2	4	4	1	2	0	1	B	2	0	B11
7	1	2	15	1	15000	1	3	2	144	2	4	4	1	2	0	1	B	2	0	B12
7	1	2	15	1	15000	1	3	2	144	2	4	4	1	2	0	1	B	2	0	B13
7	1	2	15	1	15000	1	3	2	144	2	4	4	1	2	0	1	B	2	0	B14
7	1	2	15	1	15000	1	3	2	144	2	4	4	1	3	0	2	A	1	0	A9
7	1	2	15	1	15000	1	3	2	144	2	4	4	1	2	0	2	B	2	0	B8
7	1	2	15	1	15000	1	3	2	168	3	5	4	1	3	0	0	A	1	0	A15
7	1	2	15	1	15000	1	3	2	168	3	5	4	1	3	0	0	A	1	0	A16
7	1	2	15	1	15000	1	3	2	168	3	5	4	1	3	0	0	A	1	0	A21
7	1	2	15	1	15000	1	3	2	168	3	5	4	1	2	0	0	B	2	0	B15
7	1	2	15	1	15000	1	3	2	168	3	5	4	1	2	0	0	B	2	0	B20
7	1	2	15	1	15000	1	3	2	168	3	5	4	1	3	0	1	A	1	0	A17
7	1	2	15	1	15000	1	3	2	168	3	5	4	1	3	0	1	A	1	0	A18
7	1	2	15	1	15000	1	3	2	168	3	5	4	1	3	0	1	A	1	0	A19
7	1	2	15	1	15000	1	3	2	168	3	5	4	1	3	0	1	A	1	0	A20
7	1	2	15	1	15000	1	3	2	168	3	5	4	1	2	0	1	B	2	0	B16
7	1	2	15	1	15000	1	3	2	168	3	5	4	1	2	0	1	B	2	0	B17
7	1	2	15	1	15000	1	3	2	168	3	5	4	1	2	0	1	B	2	0	B19
7	1	2	15	1	15000	1	3	2	168	3	5	4	1	2	0	1	B	2	0	B21
7	1	2	15	1	15000	1	3	2	168	3	5	4	1	2	0	2	B	2	0	B18
8	1	2	16	1	10000	1	3	2	124	2	3	1	1	4	0	0	3	3	0	17
8	1	2	16	1	10000	1	3	2	124	2	3	1	1	4	0	0	3	3	0	25
8	1	2	16	1	10000	1	3	2	124	2	3	1	1	4	0	1	3	3	0	16
8	1	2	16	1	10000	1	3	2	124	2	3	1	1	4	0	1	3	3	0	18
8	1	2	16	1	10000	1	3	2	124	2	3	1	1	4	0	1	3	3	0	19
8	1	2	16	1	10000	1	3	2	124	2	3	1	1	4	0	1	3	3	0	20
8	1	2	16	1	10000	1	3	2	124	2	3	1	1	4	0	1	3	3	0	21
8	1	2	16	1	10000	1	3	2	124	2	3	1	1	4	0	1	3	3	0	22
8	1	2	16	1	10000	1	3	2	124	2	3	1	1	4	0	1	3	3	0	23
8	1	2	16	1	10000	1	3	2	124	2	3	1	1	4	0	1	3	3	0	24
8	1	2	16	1	10000	1	3	2	132	2	3	1	1	4	0	1	3	3	0	10
8	1	2	16	1	10000	1	3	2	132	2	3	1	1	4	0	1	3	3	0	11
8	1	2	16	1	10000	1	3	2	132	2	3	1	1	4	0	1	3	3	0	12
8	1	2	16	1	10000	1	3	2	132	2	3	1	1	4	0	1	3	3	0	13
8	1	2	16	1	10000	1	3	2	132	2	3	1	1	4	0	1	3	3	0	14
8	1	2	16	1	10000	1	3	2	132	2	3	1	1	4	0	1	3	3	0	15
8	1	2	16	1	10000	1	3	2	142	2	4	1	1	4	0	1	3	3	0	7
8	1	2	16	1	10000	1	3	2	142	2	4	1	1	4	0	1	3	3	0	8
8	1	2	16	1	10000	1	3	2	142	2	4	1	1	4	0	1	3	3	0	9
8	1	2	16	1	10000	1	3	2	142	2	4	1	1	4	0	1	3	3	0	10
8	1	2	16	1	10000	1	3	2	149	2	4	1	1	4	0	0	3	3	0	18
8	1	2	16	1	10000	1	3	2	149	2	4	1	1	4	0	0	3	3	0	19
8	1	2	16	1	10000	1	3	2	149	2	4	1	1	4	0	0	3	3	0	20
8	1	2	16	1	10000	1	3	2	149	2	4	1	1	4	0	0	3	3	0	22
8	1	2	16	1	10000	1	3	2	149	2	4	1	1	4	0	0	3	3	0	25
8	1	2	16	1	10000	1	3	2	149	2	4	1	1	4	0	1	3	3	0	21
8	1	2	16	1	10000	1	3	2	149	2	4	1	1	4	0	1	3	3	0	23
8	1	2	16	1	10000	1	3	2	149	2	4	1	1	4	0	1	3	3	0	24
8	1	2	16	1	10000	1	3	2	149	2	4	1	1	4	0		3	3	0	26
8	1	2	16	1	10000	1	3	2	124	2	3	4	1	4	0	0	1	1	0	2
8	1	2	16	1	10000	1	3	2	124	2	3	4	1	4	0	0	1	1	0	3
8	1	2	16	1	10000	1	3	2	124	2	3	4	1	4	0	1	1	1	0	1
8	1	2	16	1	10000	1	3	2	124	2	3	4	1	4	0	1	1	1	0	4
8	1	2	16	1	10000	1	3	2	124	2	3	4	1	4	0	1	1	1	0	5
8	1	2	16	1	10000	1	3	2	124	2	3	4	1	4	0	1	1	1	0	31
8	1	2	16	1	10000	1	3	2	124	2	3	4	1	4	0	1	1	1	0	32
8	1	2	16	1	10000	1	3	2	124	2	3	4	1	4	0	1	1	1	0	33
8	1	2	16	1	10000	1	3	2	124	2	3	4	1	4	0	1	1	1	0	34
8	1	2	16	1	10000	1	3	2	124	2	3	4	1	4	0	1	1	1	0	35
8	1	2	16	1	10000	1	3	2	132	2	3	4	1	4	0	0	1	1	0	21
8	1	2	16	1	10000	1	3	2	132	2	3	4	1	4	0	1	1	1	0	1
8	1	2	16	1	10000	1	3	2	132	2	3	4	1	4	0	1	1	1	0	3
8	1	2	16	1	10000	1	3	2	132	2	3	4	1	4	0	1	1	1	0	19
8	1	2	16	1	10000	1	3	2	132	2	3	4	1	4	0	1	1	1	0	20
8	1	2	16	1	10000	1	3	2	132	2	3	4	1	4	0	2	1	1	0	2
8	1	2	16	1	10000	1	3	2	142	2	4	4	1	4	0	1	1	1	0	1
8	1	2	16	1	10000	1	3	2	142	2	4	4	1	4	0	1	1	1	0	2
8	1	2	16	1	10000	1	3	2	142	2	4	4	1	4	0	1	1	1	0	13
8	1	2	16	1	10000	1	3	2	142	2	4	4	1	4	0	1	1	1	0	14
8	1	2	16	1	10000	1	3	2	149	2	4	4	1	4	0	0	1	1	0	37
8	1	2	16	1	10000	1	3	2	149	2	4	4	1	4	0	1	1	1	0	1
8	1	2	16	1	10000	1	3	2	149	2	4	4	1	4	0	1	1	1	0	2
8	1	2	16	1	10000	1	3	2	149	2	4	4	1	4	0	1	1	1	0	3
8	1	2	16	1	10000	1	3	2	149	2	4	4	1	4	0	1	1	1	0	4
8	1	2	16	1	10000	1	3	2	149	2	4	4	1	4	0	1	1	1	0	32
8	1	2	16	1	10000	1	3	2	149	2	4	4	1	4	0	1	1	1	0	33
8	1	2	16	1	10000	1	3	2	149	2	4	4	1	4	0	1	1	1	0	34
8	1	2	16	1	10000	1	3	2	149	2	4	4	1	4	0	1	1	1	0	35
8	1	2	16	1	10000	1	3	2	149	2	4	4	1	4	0	1	1	1	0	36
8	1	2	16	1	10000	1	3	2	149	2	4	4	1	4	0	2	1	1	0	5
8	1	2	16	1	10000	1	3	2	124	2	3	13	1	4	0	0	2	2	0	30
8	1	2	16	1	10000	1	3	2	124	2	3	13	1	4	0	1	2	2	0	6
8	1	2	16	1	10000	1	3	2	124	2	3	13	1	4	0	1	2	2	0	7
8	1	2	16	1	10000	1	3	2	124	2	3	13	1	4	0	1	2	2	0	8
8	1	2	16	1	10000	1	3	2	124	2	3	13	1	4	0	1	2	2	0	9
8	1	2	16	1	10000	1	3	2	124	2	3	13	1	4	0	1	2	2	0	10
8	1	2	16	1	10000	1	3	2	124	2	3	13	1	4	0	1	2	2	0	26
8	1	2	16	1	10000	1	3	2	124	2	3	13	1	4	0	1	2	2	0	27
8	1	2	16	1	10000	1	3	2	124	2	3	13	1	4	0	1	2	2	0	28
8	1	2	16	1	10000	1	3	2	124	2	3	13	1	4	0		2	2	0	29
8	1	2	16	1	10000	1	3	2	132	2	3	13	1	4	0	1	2	2	0	4
8	1	2	16	1	10000	1	3	2	132	2	3	13	1	4	0	1	2	2	0	5
8	1	2	16	1	10000	1	3	2	132	2	3	13	1	4	0	1	2	2	0	6
8	1	2	16	1	10000	1	3	2	132	2	3	13	1	4	0	1	2	2	0	17
8	1	2	16	1	10000	1	3	2	132	2	3	13	1	4	0	1	2	2	0	18
8	1	2	16	1	10000	1	3	2	132	2	3	13	1	4	0		2	2	0	16
8	1	2	16	1	10000	1	3	2	142	2	4	13	1	4	0	1	2	2	0	3
8	1	2	16	1	10000	1	3	2	142	2	4	13	1	4	0	1	2	2	0	4
8	1	2	16	1	10000	1	3	2	142	2	4	13	1	4	0	1	2	2	0	11
8	1	2	16	1	10000	1	3	2	142	2	4	13	1	4	0	1	2	2	0	12
8	1	2	16	1	10000	1	3	2	149	2	4	13	1	4	0	0	2	2	0	10
8	1	2	16	1	10000	1	3	2	149	2	4	13	1	4	0	1	2	2	0	6
8	1	2	16	1	10000	1	3	2	149	2	4	13	1	4	0	1	2	2	0	7
8	1	2	16	1	10000	1	3	2	149	2	4	13	1	4	0	1	2	2	0	8
8	1	2	16	1	10000	1	3	2	149	2	4	13	1	4	0	1	2	2	0	9
8	1	2	16	1	10000	1	3	2	149	2	4	13	1	4	0	1	2	2	0	11
8	1	2	16	1	10000	1	3	2	149	2	4	13	1	4	0	1	2	2	0	27
8	1	2	16	1	10000	1	3	2	149	2	4	13	1	4	0	1	2	2	0	29
8	1	2	16	1	10000	1	3	2	149	2	4	13	1	4	0	1	2	2	0	30
8	1	2	16	1	10000	1	3	2	149	2	4	13	1	4	0	1	2	2	0	31
8	1	2	16	1	10000	1	3	2	149	2	4	13	1	4	0		2	2	0	28
8	1	2	16	1	10000	1	3	2	124	2	3	58702	1	4	0	0	4	4	0	39
8	1	2	16	1	10000	1	3	2	124	2	3	58702	1	4	0	1	4	4	0	11
8	1	2	16	1	10000	1	3	2	124	2	3	58702	1	4	0	1	4	4	0	12
8	1	2	16	1	10000	1	3	2	124	2	3	58702	1	4	0	1	4	4	0	13
8	1	2	16	1	10000	1	3	2	124	2	3	58702	1	4	0	1	4	4	0	14
8	1	2	16	1	10000	1	3	2	124	2	3	58702	1	4	0	1	4	4	0	15
8	1	2	16	1	10000	1	3	2	124	2	3	58702	1	4	0	1	4	4	0	36
8	1	2	16	1	10000	1	3	2	124	2	3	58702	1	4	0	1	4	4	0	37
8	1	2	16	1	10000	1	3	2	124	2	3	58702	1	4	0	1	4	4	0	38
8	1	2	16	1	10000	1	3	2	124	2	3	58702	1	4	0	1	4	4	0	40
8	1	2	16	1	10000	1	3	2	132	2	3	58702	1	4	0	0	4	4	0	8
8	1	2	16	1	10000	1	3	2	132	2	3	58702	1	4	0	1	4	4	0	7
8	1	2	16	1	10000	1	3	2	132	2	3	58702	1	4	0	1	4	4	0	9
8	1	2	16	1	10000	1	3	2	132	2	3	58702	1	4	0	1	4	4	0	22
8	1	2	16	1	10000	1	3	2	132	2	3	58702	1	4	0	1	4	4	0	23
8	1	2	16	1	10000	1	3	2	132	2	3	58702	1	4	0	1	4	4	0	24
8	1	2	16	1	10000	1	3	2	142	2	4	58702	1	4	0	1	4	4	0	5
8	1	2	16	1	10000	1	3	2	142	2	4	58702	1	4	0	1	4	4	0	6
8	1	2	16	1	10000	1	3	2	142	2	4	58702	1	4	0	1	4	4	0	15
8	1	2	16	1	10000	1	3	2	142	2	4	58702	1	4	0	1	4	4	0	16
8	1	2	16	1	10000	1	3	2	149	2	4	58702	1	4	0	0	4	4	0	13
8	1	2	16	1	10000	1	3	2	149	2	4	58702	1	4	0	0	4	4	0	38
8	1	2	16	1	10000	1	3	2	149	2	4	58702	1	4	0	0	4	4	0	41
8	1	2	16	1	10000	1	3	2	149	2	4	58702	1	4	0	1	4	4	0	12
8	1	2	16	1	10000	1	3	2	149	2	4	58702	1	4	0	1	4	4	0	15
8	1	2	16	1	10000	1	3	2	149	2	4	58702	1	4	0	1	4	4	0	16
8	1	2	16	1	10000	1	3	2	149	2	4	58702	1	4	0	1	4	4	0	39
8	1	2	16	1	10000	1	3	2	149	2	4	58702	1	4	0	1	4	4	0	40
8	1	2	16	1	10000	1	3	2	149	2	4	58702	1	4	0	2	4	4	0	17
8	1	2	16	1	10000	1	3	2	149	2	4	58702	1	4	0		4	4	0	14
9	0	1	17	1	10000	1	3	2	125	2	3	0	0	0	0	0	C10	5	0	10
9	0	1	17	1	10000	1	3	2	125	2	3	0	0	0	0	1	C10	5	0	9
9	0	1	17	1	10000	1	3	2	125	2	3	0	0	0	0	2	C10	5	0	11
9	0	1	17	1	10000	1	3	2	125	2	3	0	0	0	0	2	C10	5	0	12
9	0	1	17	1	10000	1	3	2	145	2	4	0	0	0	0	0	C10	5	0	49
9	0	1	17	1	10000	1	3	2	145	2	4	0	0	0	0	0	C10	5	0	56
9	0	1	17	1	10000	1	3	2	145	2	4	0	0	0	0	1	C10	5	0	50
9	0	1	17	1	10000	1	3	2	145	2	4	0	0	0	0	1	C10	5	0	51
9	0	1	17	1	10000	1	3	2	145	2	4	0	0	0	0	1	C10	5	0	54
9	0	1	17	1	10000	1	3	2	145	2	4	0	0	0	0	1	C10	5	0	55
9	0	1	17	1	10000	1	3	2	145	2	4	0	0	0	0	2	C10	5	0	52
9	0	1	17	1	10000	1	3	2	145	2	4	0	0	0	0	2	C10	5	0	53
9	0	1	17	1	20000	1	3	2	125	2	3	0	0	0	0	0	C20	6	0	13
9	0	1	17	1	20000	1	3	2	125	2	3	0	0	0	0	2	C20	6	0	14
9	0	1	17	1	20000	1	3	2	125	2	3	0	0	0	0	2	C20	6	0	15
9	0	1	17	1	20000	1	3	2	125	2	3	0	0	0	0	2	C20	6	0	16
9	0	1	17	1	20000	1	3	2	145	2	4	0	0	0	0	0	C20	6	0	57
9	0	1	17	1	20000	1	3	2	145	2	4	0	0	0	0	1	C20	6	0	59
9	0	1	17	1	20000	1	3	2	145	2	4	0	0	0	0	1	C20	6	0	63
9	0	1	17	1	20000	1	3	2	145	2	4	0	0	0	0	2	C20	6	0	58
9	0	1	17	1	20000	1	3	2	145	2	4	0	0	0	0	2	C20	6	0	60
9	0	1	17	1	20000	1	3	2	145	2	4	0	0	0	0	2	C20	6	0	61
9	0	1	17	1	20000	1	3	2	145	2	4	0	0	0	0	2	C20	6	0	62
9	0	1	17	1	20000	1	3	2	145	2	4	0	0	0	1	3	C20	6	0	64
9	1	2	17	1	10000	1	3	2	125	2	3	100	1	3	0	0	D10	7	0	19
9	1	2	17	1	10000	1	3	2	125	2	3	100	1	3	0	0	D10	7	0	20
9	1	2	17	1	10000	1	3	2	125	2	3	100	1	3	0	2	D10	7	0	17
9	1	2	17	1	10000	1	3	2	125	2	3	100	1	3	0	2	D10	7	0	18
9	1	2	17	1	10000	1	3	2	145	2	4	100	1	3	0	0	D10	7	0	67
9	1	2	17	1	10000	1	3	2	145	2	4	100	1	3	0	1	D10	7	0	66
9	1	2	17	1	10000	1	3	2	145	2	4	100	1	3	0	1	D10	7	0	69
9	1	2	17	1	10000	1	3	2	145	2	4	100	1	3	0	2	D10	7	0	65
9	1	2	17	1	10000	1	3	2	145	2	4	100	1	3	0	2	D10	7	0	68
9	1	2	17	1	10000	1	3	2	145	2	4	100	1	3	0	2	D10	7	0	70
9	1	2	17	1	10000	1	3	2	145	2	4	100	1	3	0	2	D10	7	0	71
9	1	2	17	1	10000	1	3	2	145	2	4	100	1	3	0	2	D10	7	0	72
9	1	2	17	1	20000	1	3	2	125	2	3	100	1	3	0	2	D20	8	0	21
9	1	2	17	1	20000	1	3	2	125	2	3	100	1	3	0	2	D20	8	0	23
9	1	2	17	1	20000	1	3	2	125	2	3	100	1	3	0	2	D20	8	0	24
9	1	2	17	1	20000	1	3	2	125	2	3	100	1	3	1	3	D20	8	0	22
9	1	2	17	1	20000	1	3	2	145	2	4	100	1	3	0	1	D20	8	0	73
9	1	2	17	1	20000	1	3	2	145	2	4	100	1	3	0	1	D20	8	0	76
9	1	2	17	1	20000	1	3	2	145	2	4	100	1	3	0	1	D20	8	0	77
9	1	2	17	1	20000	1	3	2	145	2	4	100	1	3	0	2	D20	8	0	74
9	1	2	17	1	20000	1	3	2	145	2	4	100	1	3	0	2	D20	8	0	75
9	1	2	17	1	20000	1	3	2	145	2	4	100	1	3	0	2	D20	8	0	79
9	1	2	17	1	20000	1	3	2	145	2	4	100	1	3	1	3	D20	8	0	78
9	2	1	30	2	10000	1	3	2	125	2	3	0	0	0	0	0	A10	1	0	2
9	2	1	30	2	10000	1	3	2	125	2	3	0	0	0	0	0	A10	1	0	3
9	2	1	30	2	10000	1	3	2	125	2	3	0	0	0	1	3	A10	1	0	1
9	2	1	30	2	10000	1	3	2	125	2	3	0	0	0	1	3	A10	1	0	4
9	2	1	30	2	10000	1	3	2	145	2	4	0	0	0	0	0	A10	1	0	34
9	2	1	30	2	10000	1	3	2	145	2	4	0	0	0	0	2	A10	1	0	35
9	2	1	30	2	10000	1	3	2	145	2	4	0	0	0	0	2	A10	1	0	37
9	2	1	30	2	10000	1	3	2	145	2	4	0	0	0	0	2	A10	1	0	38
9	2	1	30	2	10000	1	3	2	145	2	4	0	0	0	1	3	A10	1	1	33
9	2	1	30	2	10000	1	3	2	145	2	4	0	0	0	1	3	A10	1	1	36
9	2	1	30	2	10000	1	3	2	145	2	4	0	0	0	1	3	A10	1	0	39
9	2	1	30	2	10000	1	3	2	145	2	4	0	0	0	0		A10	1	0	40
9	2	1	30	2	20000	1	3	2	125	2	3	0	0	0	0	0	A20	2	0	7
9	2	1	30	2	20000	1	3	2	125	2	3	0	0	0	0	2	A20	2	0	8
9	2	1	30	2	20000	1	3	2	125	2	3	0	0	0	1	3	A20	2	0	5
9	2	1	30	2	20000	1	3	2	125	2	3	0	0	0	1	3	A20	2	0	6
9	2	1	30	2	20000	1	3	2	145	2	4	0	0	0	0	1	A20	2	0	42
9	2	1	30	2	20000	1	3	2	145	2	4	0	0	0	0	2	A20	2	0	41
9	2	1	30	2	20000	1	3	2	145	2	4	0	0	0	0	2	A20	2	0	43
9	2	1	30	2	20000	1	3	2	145	2	4	0	0	0	0	2	A20	2	0	44
9	2	1	30	2	20000	1	3	2	145	2	4	0	0	0	0	2	A20	2	0	47
9	2	1	30	2	20000	1	3	2	145	2	4	0	0	0	1	3	A20	2	1	45
9	2	1	30	2	20000	1	3	2	145	2	4	0	0	0	1	3	A20	2	0	46
9	2	1	30	2	20000	1	3	2	145	2	4	0	0	0	1	3	A20	2	1	48
9	3	2	30	2	10000	1	3	2	125	2	3	100	1	3	0	0	B10	3	0	28
9	3	2	30	2	10000	1	3	2	125	2	3	100	1	3	1	3	B10	3	0	25
9	3	2	30	2	10000	1	3	2	125	2	3	100	1	3	1	3	B10	3	1	26
9	3	2	30	2	10000	1	3	2	125	2	3	100	1	3	1	3	B10	3	0	27
9	3	2	30	2	10000	1	3	2	145	2	4	100	1	3	0	2	B10	3	0	83
9	3	2	30	2	10000	1	3	2	145	2	4	100	1	3	0	2	B10	3	0	86
9	3	2	30	2	10000	1	3	2	145	2	4	100	1	3	1	3	B10	3	1	80
9	3	2	30	2	10000	1	3	2	145	2	4	100	1	3	1	3	B10	3	1	81
9	3	2	30	2	10000	1	3	2	145	2	4	100	1	3	1	3	B10	3	1	82
9	3	2	30	2	10000	1	3	2	145	2	4	100	1	3	1	3	B10	3	1	84
9	3	2	30	2	10000	1	3	2	145	2	4	100	1	3	1	3	B10	3	1	85
9	3	2	30	2	10000	1	3	2	145	2	4	100	1	3	1	3	B10	3	1	87
9	3	2	30	2	10000	1	3	2	145	2	4	100	1	3	1	3	B10	3	1	88
9	3	2	30	2	20000	1	3	2	125	2	3	100	1	3	0	2	B20	4	0	30
9	3	2	30	2	20000	1	3	2	125	2	3	100	1	3	1	3	B20	4	1	29
9	3	2	30	2	20000	1	3	2	125	2	3	100	1	3	1	3	B20	4	1	31
9	3	2	30	2	20000	1	3	2	125	2	3	100	1	3	1	3	B20	4	0	32
9	3	2	30	2	20000	1	3	2	145	2	4	100	1	3	0	1	B20	4	0	94
9	3	2	30	2	20000	1	3	2	145	2	4	100	1	3	0	2	B20	4	0	96
9	3	2	30	2	20000	1	3	2	145	2	4	100	1	3	1	3	B20	4	0	89
9	3	2	30	2	20000	1	3	2	145	2	4	100	1	3	1	3	B20	4	1	90
9	3	2	30	2	20000	1	3	2	145	2	4	100	1	3	1	3	B20	4	1	91
9	3	2	30	2	20000	1	3	2	145	2	4	100	1	3	1	3	B20	4	1	92
9	3	2	30	2	20000	1	3	2	145	2	4	100	1	3	1	3	B20	4	1	93
9	3	2	30	2	20000	1	3	2	145	2	4	100	1	3	1	3	B20	4	0	95

## Sheet: 810 kalkunar
exp	trtmnt	treatment	age	age2	Eimeria dose	EM inoculation	EMdoseC2	EMdoseC	hours	HoursCat	HoursC	CP	CP2	CP days	Score3	Score	Treat	Treat2	NE	Turkey ID
1	0	0	17	1	0	0	0	0	127	2	3	0	0	0	0	0	G	0	0	23
1	0	0	17	1	0	0	0	0	145	2	4	0	0	0	0	0	G	0	0	44
1	0	1	17	1	5000	1	2	2	127	2	3	0	0	0	0	0	F	6	0	22
1	0	0	17	1	0	0	0	0	169	3	5	0	0	0	0	1	G	0	0	67
1	0	1	17	1	5000	1	2	2	145	2	4	0	0	0	0	1	F	6	0	45
1	0	1	17	1	5000	1	2	2	169	3	5	0	0	0	0	1	F	6	0	69
1	0	1	17	1	20000	1	3	2	145	2	4	0	0	0	0	1	E	5	0	46
1	0	1	17	1	20000	1	3	2	169	3	5	0	0	0	0	1	E	5	0	68
1	0	1	17	1	20000	1	3	2	127	2	3	0	0	0	1	3	E	5	1	21
1	1	2	17	1	5000	1	2	2	129	2	3	4	1	3	0	1	B	2	0	8
1	1	2	17	1	5000	1	2	2	129	2	3	4	1	3	0	1	B	2	0	9
1	1	2	17	1	5000	1	2	2	129	2	3	4	1	3	0	1	B	2	0	10
1	1	2	17	1	5000	1	2	2	145	2	4	4	1	3	0	1	B	2	0	26
1	1	2	17	1	5000	1	2	2	145	2	4	4	1	3	0	1	B	2	0	30
1	1	2	17	1	5000	1	2	2	145	2	4	4	1	3	0	1	B	2	0	31
1	1	2	17	1	5000	1	2	2	145	2	4	4	1	3	0	1	B	2	0	32
1	1	2	17	1	5000	1	2	2	145	2	4	4	1	3	0	1	B	2	0	33
1	1	2	17	1	5000	1	2	2	169	3	5	4	1	3	0	1	B	2	0	51
1	1	2	17	1	5000	1	2	2	169	3	5	4	1	3	0	1	B	2	0	53
1	1	2	17	1	5000	1	2	2	169	3	5	4	1	3	0	1	B	2	0	54
1	1	2	17	1	5000	1	2	2	169	3	5	4	1	3	0	1	B	2	0	55
1	1	2	17	1	5000	1	2	2	169	3	5	4	1	3	0	1	B	2	0	56
1	1	2	17	1	20000	1	3	2	127	2	3	4	1	3	0	1	A	1	0	3
1	1	2	17	1	20000	1	3	2	127	2	3	4	1	3	0	1	A	1	0	5
1	1	2	17	1	20000	1	3	2	145	2	4	4	1	3	0	1	A	1	0	24
1	1	2	17	1	20000	1	3	2	145	2	4	4	1	3	0	1	A	1	0	25
1	1	2	17	1	20000	1	3	2	145	2	4	4	1	3	0	1	A	1	0	27
1	1	2	17	1	20000	1	3	2	145	2	4	4	1	3	0	1	A	1	0	28
1	1	2	17	1	20000	1	3	2	145	2	4	4	1	3	0	1	A	1	0	29
1	1	2	17	1	20000	1	3	2	169	3	5	4	1	3	0	1	A	1	0	48
1	1	2	17	1	20000	1	3	2	169	3	5	4	1	3	0	1	A	1	0	50
1	1	2	17	1	20000	1	3	2	169	3	5	4	1	3	0	1	A	1	0	52
1	1	2	17	1	5000	1	2	2	127	2	3	13	1	3	0	1	D	4	0	16
1	1	2	17	1	5000	1	2	2	127	2	3	13	1	3	0	1	D	4	0	18
1	1	2	17	1	5000	1	2	2	127	2	3	13	1	3	0	1	D	4	0	19
1	1	2	17	1	5000	1	2	2	127	2	3	13	1	3	0	1	D	4	0	20
1	1	2	17	1	5000	1	2	2	145	2	4	13	1	3	0	1	D	4	0	38
1	1	2	17	1	5000	1	2	2	145	2	4	13	1	3	0	1	D	4	0	40
1	1	2	17	1	5000	1	2	2	145	2	4	13	1	3	0	1	D	4	0	41
1	1	2	17	1	5000	1	2	2	145	2	4	13	1	3	0	1	D	4	0	42
1	1	2	17	1	5000	1	2	2	145	2	4	13	1	3	0	1	D	4	0	43
1	1	2	17	1	5000	1	2	2	169	3	5	13	1	3	0	1	D	4	0	62
1	1	2	17	1	5000	1	2	2	169	3	5	13	1	3	0	1	D	4	0	63
1	1	2	17	1	5000	1	2	2	169	3	5	13	1	3	0	1	D	4	0	64
1	1	2	17	1	5000	1	2	2	169	3	5	13	1	3	0	1	D	4	0	65
1	1	2	17	1	5000	1	2	2	169	3	5	13	1	3	0	1	D	4	0	66
1	1	2	17	1	20000	1	3	2	127	2	3	13	1	3	0	1	C	3	0	12
1	1	2	17	1	20000	1	3	2	127	2	3	13	1	3	0	1	C	3	0	13
1	1	2	17	1	20000	1	3	2	127	2	3	13	1	3	0	1	C	3	0	15
1	1	2	17	1	20000	1	3	2	145	2	4	13	1	3	0	1	C	3	0	34
1	1	2	17	1	20000	1	3	2	145	2	4	13	1	3	0	1	C	3	0	35
1	1	2	17	1	20000	1	3	2	145	2	4	13	1	3	0	1	C	3	0	36
1	1	2	17	1	20000	1	3	2	145	2	4	13	1	3	0	1	C	3	0	37
1	1	2	17	1	20000	1	3	2	145	2	4	13	1	3	0	1	C	3	0	39
1	1	2	17	1	20000	1	3	2	169	3	5	13	1	3	0	1	C	3	0	57
1	1	2	17	1	20000	1	3	2	169	3	5	13	1	3	0	1	C	3	0	58
1	1	2	17	1	20000	1	3	2	169	3	5	13	1	3	0	1	C	3	0	59
1	1	2	17	1	20000	1	3	2	169	3	5	13	1	3	0	1	C	3	0	60
1	1	2	17	1	20000	1	3	2	169	3	5	4	1	3	0	2	A	1	0	47
1	1	2	17	1	20000	1	3	2	169	3	5	4	1	3	0	2	A	1	0	49
1	1	2	17	1	5000	1	2	2	129	2	3	4	1	3	1	3	B	2	0	6
1	1	2	17	1	5000	1	2	2	129	2	3	4	1	3	1	3	B	2	1	7
1	1	2	17	1	20000	1	3	2	127	2	3	4	1	3	1	3	A	1	1	1
1	1	2	17	1	20000	1	3	2	127	2	3	4	1	3	1	3	A	1	1	2
1	1	2	17	1	20000	1	3	2	127	2	3	4	1	3	1	3	A	1	1	4
1	1	2	17	1	5000	1	2	2	127	2	3	13	1	3	1	3	D	4	1	17
1	1	2	17	1	20000	1	3	2	127	2	3	13	1	3	1	3	C	3	1	11
1	1	2	17	1	20000	1	3	2	127	2	3	13	1	3	1	3	C	3	1	14
1	1	2	17	1	20000	1	3	2	169	3	5	13	1	3	1	3	C	3	1	61
2	0	0	17	1	0	0	0	0	99	1	1	0	0	0	0	0	G	0	0	G1
2	0	0	17	1	0	0	0	0	99	1	1	0	0	0	0	0	G	0	0	G2
2	0	0	17	1	0	0	0	0	99	1	1	0	0	0	0	0	G	0	0	G3
2	0	0	17	1	0	0	0	0	99	1	1	0	0	0	0	0	G	0	0	G5
2	0	0	17	1	0	0	0	0	99	1	1	0	0	0	0	0	G	0	0	G6
2	0	0	17	1	0	0	0	0	123	2	3	0	0	0	0	0	G	0	0	G8
2	0	0	17	1	0	0	0	0	123	2	3	0	0	0	0	0	G	0	0	G9
2	0	0	17	1	0	0	0	0	123	2	3	0	0	0	0	0	G	0	0	G10
2	0	0	17	1	0	0	0	0	123	2	3	0	0	0	0	0	G	0	0	G11
2	0	0	17	1	0	0	0	0	123	2	3	0	0	0	0	0	G	0	0	G12
2	0	0	17	1	0	0	0	0	145	2	4	0	0	0	0	0	G	0	0	G13
2	0	0	17	1	0	0	0	0	145	2	4	0	0	0	0	0	G	0	0	G15
2	0	0	17	1	0	0	0	0	145	2	4	0	0	0	0	0	G	0	0	G16
2	0	0	17	1	0	0	0	0	145	2	4	0	0	0	0	0	G	0	0	G17
2	0	1	17	1	250	1	1	1	99	1	1	0	0	0	0	0	K	4	0	K1
2	0	1	17	1	250	1	1	1	99	1	1	0	0	0	0	0	K	4	0	K4
2	0	1	17	1	250	1	1	1	99	1	1	0	0	0	0	0	K	4	0	K5
2	0	1	17	1	250	1	1	1	123	2	3	0	0	0	0	0	K	4	0	K8
2	0	0	17	1	0	0	0	0	99	1	1	0	0	0	0	1	G	0	0	G4
2	0	0	17	1	0	0	0	0	123	2	3	0	0	0	0	1	G	0	0	G7
2	0	0	17	1	0	0	0	0	145	2	4	0	0	0	0	1	G	0	0	G14
2	0	0	17	1	0	0	0	0	145	2	4	0	0	0	0	1	G	0	0	G18
2	0	1	17	1	250	1	1	1	99	1	1	0	0	0	0	1	K	4	0	K2
2	0	1	17	1	250	1	1	1	99	1	1	0	0	0	0	1	K	4	0	K3
2	0	1	17	1	250	1	1	1	123	2	3	0	0	0	0	1	K	4	0	K7
2	0	1	17	1	250	1	1	1	123	2	3	0	0	0	0	1	K	4	0	K9
2	0	1	17	1	250	1	1	1	123	2	3	0	0	0	0	1	K	4	0	K10
2	0	1	17	1	250	1	1	1	123	2	3	0	0	0	0	1	K	4	0	K11
2	0	1	17	1	250	1	1	1	123	2	3	0	0	0	0	1	K	4	0	K12
2	0	1	17	1	250	1	1	1	145	2	4	0	0	0	0	1	K	4	0	K13
2	0	1	17	1	250	1	1	1	145	2	4	0	0	0	0	1	K	4	0	K16
2	0	1	17	1	250	1	1	1	145	2	4	0	0	0	0	1	K	4	0	K17
2	0	1	17	1	250	1	1	1	145	2	4	0	0	0	0	1	K	4	0	K18
2	0	1	17	1	250	1	1	1	99	1	1	0	0	0	0	2	K	4	0	K6
2	0	1	17	1	250	1	1	1	145	2	4	0	0	0	0	2	K	4	0	K14
2	0	1	17	1	250	1	1	1	145	2	4	0	0	0	0	2	K	4	0	K15
2	1	2	17	1	250	1	1	1	99	1	1	4	1	3	0	0	H	1	0	H1
2	1	2	17	1	250	1	1	1	99	1	1	4	1	3	0	0	H	1	0	H2
2	1	2	17	1	250	1	1	1	99	1	1	4	1	3	0	0	H	1	0	H3
2	1	2	17	1	250	1	1	1	99	1	1	4	1	3	0	0	H	1	0	H4
2	1	2	17	1	250	1	1	1	99	1	1	4	1	3	0	0	H	1	0	H5
2	1	2	17	1	250	1	1	1	99	1	1	4	1	3	0	0	H	1	0	H6
2	1	2	17	1	250	1	1	1	99	1	1	4	1	2	0	0	I	2	0	I1
2	1	2	17	1	250	1	1	1	99	1	1	4	1	2	0	0	I	2	0	I2
2	1	2	17	1	250	1	1	1	99	1	1	4	1	2	0	0	I	2	0	I3
2	1	2	17	1	250	1	1	1	99	1	1	4	1	2	0	0	I	2	0	I4
2	1	2	17	1	250	1	1	1	99	1	1	4	1	2	0	0	I	2	0	I5
2	1	2	17	1	250	1	1	1	99	1	1	4	1	2	0	0	I	2	0	I6
2	1	2	17	1	250	1	1	1	99	1	1	4	1	3	0	0	L	5	0	L1
2	1	2	17	1	250	1	1	1	99	1	1	4	1	3	0	0	L	5	0	L2
2	1	2	17	1	250	1	1	1	99	1	1	4	1	3	0	0	L	5	0	L3
2	1	2	17	1	250	1	1	1	99	1	1	4	1	3	0	0	L	5	0	L4
2	1	2	17	1	250	1	1	1	99	1	1	4	1	3	0	0	L	5	0	L5
2	1	2	17	1	250	1	1	1	99	1	1	4	1	3	0	0	L	5	0	L6
2	1	2	17	1	250	1	1	1	123	2	3	4	1	3	0	0	H	1	0	H11
2	1	2	17	1	250	1	1	1	123	2	3	4	1	3	0	0	L	5	0	L10
2	1	2	17	1	250	1	1	1	123	2	3	4	1	3	0	0	L	5	0	L11
2	1	2	17	1	250	1	1	1	123	2	3	4	1	3	0	0	L	5	0	L12
2	1	2	17	1	250	1	1	1	145	2	4	4	1	3	0	0	L	5	0	L16
2	1	2	17	1	250	1	1	1	99	1	1	36	1	3	0	0	J	3	0	J1
2	1	2	17	1	250	1	1	1	99	1	1	36	1	3	0	0	J	3	0	J3
2	1	2	17	1	250	1	1	1	99	1	1	36	1	3	0	0	J	3	0	J4
2	1	2	17	1	250	1	1	1	99	1	1	36	1	3	0	0	J	3	0	J6
2	1	2	17	1	250	1	1	1	123	2	3	4	1	3	0	1	H	1	0	H7
2	1	2	17	1	250	1	1	1	123	2	3	4	1	3	0	1	H	1	0	H9
2	1	2	17	1	250	1	1	1	123	2	3	4	1	3	0	1	H	1	0	H12
2	1	2	17	1	250	1	1	1	123	2	3	4	1	2	0	1	I	2	0	I7
2	1	2	17	1	250	1	1	1	123	2	3	4	1	2	0	1	I	2	0	I9
2	1	2	17	1	250	1	1	1	123	2	3	4	1	2	0	1	I	2	0	I10
2	1	2	17	1	250	1	1	1	123	2	3	4	1	2	0	1	I	2	0	I12
2	1	2	17	1	250	1	1	1	123	2	3	4	1	3	0	1	L	5	0	L7
2	1	2	17	1	250	1	1	1	123	2	3	4	1	3	0	1	L	5	0	L9
2	1	2	17	1	250	1	1	1	145	2	4	4	1	3	0	1	H	1	0	H14
2	1	2	17	1	250	1	1	1	145	2	4	4	1	3	0	1	H	1	0	H16
2	1	2	17	1	250	1	1	1	145	2	4	4	1	3	0	1	H	1	0	H18
2	1	2	17	1	250	1	1	1	145	2	4	4	1	2	0	1	I	2	0	I13
2	1	2	17	1	250	1	1	1	145	2	4	4	1	2	0	1	I	2	0	I14
2	1	2	17	1	250	1	1	1	145	2	4	4	1	2	0	1	I	2	0	I15
2	1	2	17	1	250	1	1	1	145	2	4	4	1	2	0	1	I	2	0	I16
2	1	2	17	1	250	1	1	1	145	2	4	4	1	2	0	1	I	2	0	I17
2	1	2	17	1	250	1	1	1	145	2	4	4	1	2	0	1	I	2	0	I18
2	1	2	17	1	250	1	1	1	145	2	4	4	1	3	0	1	L	5	0	L13
2	1	2	17	1	250	1	1	1	145	2	4	4	1	3	0	1	L	5	0	L15
2	1	2	17	1	250	1	1	1	145	2	4	4	1	3	0	1	L	5	0	L17
2	1	2	17	1	250	1	1	1	145	2	4	4	1	3	0	1	L	5	0	L18
2	1	2	17	1	250	1	1	1	99	1	1	36	1	3	0	1	J	3	0	J2
2	1	2	17	1	250	1	1	1	99	1	1	36	1	3	0	1	J	3	0	J5
2	1	2	17	1	250	1	1	1	123	2	3	36	1	3	0	1	J	3	0	J7
2	1	2	17	1	250	1	1	1	123	2	3	36	1	3	0	1	J	3	0	J9
2	1	2	17	1	250	1	1	1	123	2	3	36	1	3	0	1	J	3	0	J10
2	1	2	17	1	250	1	1	1	123	2	3	36	1	3	0	1	J	3	0	J11
2	1	2	17	1	250	1	1	1	123	2	3	36	1	3	0	1	J	3	0	J12
2	1	2	17	1	250	1	1	1	145	2	4	36	1	3	0	1	J	3	0	J13
2	1	2	17	1	250	1	1	1	145	2	4	36	1	3	0	1	J	3	0	J14
2	1	2	17	1	250	1	1	1	145	2	4	36	1	3	0	1	J	3	0	J15
2	1	2	17	1	250	1	1	1	145	2	4	36	1	3	0	1	J	3	0	J17
2	1	2	17	1	250	1	1	1	123	2	3	4	1	3	0	2	H	1	0	H8
2	1	2	17	1	250	1	1	1	123	2	3	4	1	3	0	2	H	1	0	H10
2	1	2	17	1	250	1	1	1	123	2	3	4	1	2	0	2	I	2	0	I8
2	1	2	17	1	250	1	1	1	123	2	3	4	1	2	0	2	I	2	0	I11
2	1	2	17	1	250	1	1	1	123	2	3	4	1	3	0	2	L	5	0	L8
2	1	2	17	1	250	1	1	1	145	2	4	4	1	3	0	2	H	1	0	H13
2	1	2	17	1	250	1	1	1	145	2	4	4	1	3	0	2	H	1	0	H15
2	1	2	17	1	250	1	1	1	145	2	4	4	1	3	0	2	H	1	0	H17
2	1	2	17	1	250	1	1	1	145	2	4	4	1	3	0	2	L	5	0	L14
2	1	2	17	1	250	1	1	1	123	2	3	36	1	3	0	2	J	3	0	J8
2	1	2	17	1	250	1	1	1	145	2	4	36	1	3	0	2	J	3	0	J16
2	1	2	17	1	250	1	1	1	145	2	4	36	1	3	0		J	3	0	J18
3	0	0	17	1	0	0	0	0	97	1	1	0	0	0	0	0	G	0	0	G2
3	0	0	17	1	0	0	0	0	97	1	1	0	0	0	0	0	G	0	0	G3
3	0	0	17	1	0	0	0	0	97	1	1	0	0	0	0	0	G	0	0	G4
3	0	0	17	1	0	0	0	0	97	1	1	0	0	0	0	0	G	0	0	G5
3	0	0	17	1	0	0	0	0	97	1	1	0	0	0	0	0	G	0	0	G6
3	0	0	17	1	0	0	0	0	121	2	2	0	0	0	0	0	G	0	0	G9
3	0	0	17	1	0	0	0	0	121	2	2	0	0	0	0	0	G	0	0	G10
3	0	0	17	1	0	0	0	0	121	2	2	0	0	0	0	0	G	0	0	G11
3	0	0	17	1	0	0	0	0	121	2	2	0	0	0	0	0	G	0	0	G12
3	0	0	17	1	0	0	0	0	145	2	4	0	0	0	0	0	G	0	0	G14
3	0	0	17	1	0	0	0	0	145	2	4	0	0	0	0	0	G	0	0	G17
3	0	0	17	1	0	0	0	0	168	3	5	0	0	0	0	0	G	0	0	G19
3	0	0	17	1	0	0	0	0	168	3	5	0	0	0	0	0	G	0	0	G22
3	0	1	17	1	1600	1	1	1	97	1	1	0	0	0	0	0	P	4	0	P1
3	0	1	17	1	1600	1	1	1	97	1	1	0	0	0	0	0	P	4	0	P3
3	0	1	17	1	1600	1	1	1	97	1	1	0	0	0	0	0	P	4	0	P5
3	0	1	17	1	1600	1	1	1	97	1	1	0	0	0	0	0	P	4	0	P6
3	0	1	17	1	1600	1	1	1	121	2	2	0	0	0	0	0	P	4	0	P11
3	0	1	17	1	1600	1	1	1	145	2	4	0	0	0	0	0	P	4	0	P14
3	0	1	17	1	1600	1	1	1	145	2	4	0	0	0	0	0	P	4	0	P16
3	0	1	17	1	1600	1	1	1	145	2	4	0	0	0	0	0	P	4	0	P18
3	0	0	17	1	0	0	0	0	97	1	1	0	0	0	0	1	G	0	0	G1
3	0	0	17	1	0	0	0	0	121	2	2	0	0	0	0	1	G	0	0	G7
3	0	0	17	1	0	0	0	0	121	2	2	0	0	0	0	1	G	0	0	G8
3	0	0	17	1	0	0	0	0	145	2	4	0	0	0	0	1	G	0	0	G13
3	0	0	17	1	0	0	0	0	145	2	4	0	0	0	0	1	G	0	0	G15
3	0	0	17	1	0	0	0	0	145	2	4	0	0	0	0	1	G	0	0	G16
3	0	0	17	1	0	0	0	0	145	2	4	0	0	0	0	1	G	0	0	G18
3	0	0	17	1	0	0	0	0	168	3	5	0	0	0	0	1	G	0	0	G20
3	0	0	17	1	0	0	0	0	168	3	5	0	0	0	0	1	G	0	0	G21
3	0	1	17	1	1600	1	1	1	97	1	1	0	0	0	0	1	P	4	0	P2
3	0	1	17	1	1600	1	1	1	97	1	1	0	0	0	0	1	P	4	0	P4
3	0	1	17	1	1600	1	1	1	121	2	2	0	0	0	0	1	P	4	0	P7
3	0	1	17	1	1600	1	1	1	121	2	2	0	0	0	0	1	P	4	0	P8
3	0	1	17	1	1600	1	1	1	121	2	2	0	0	0	0	1	P	4	0	P9
3	0	1	17	1	1600	1	1	1	121	2	2	0	0	0	0	1	P	4	0	P10
3	0	1	17	1	1600	1	1	1	121	2	2	0	0	0	0	1	P	4	0	P12
3	0	1	17	1	1600	1	1	1	145	2	4	0	0	0	0	1	P	4	0	P13
3	0	1	17	1	1600	1	1	1	145	2	4	0	0	0	0	1	P	4	0	P15
3	0	1	17	1	1600	1	1	1	145	2	4	0	0	0	0	1	P	4	0	P17
3	1	2	17	1	1600	1	1	1	97	1	1	4	1	3	0	0	M	1	0	M2
3	1	2	17	1	1600	1	1	1	97	1	1	4	1	3	0	0	M	1	0	M3
3	1	2	17	1	1600	1	1	1	97	1	1	4	1	3	0	0	M	1	0	M4
3	1	2	17	1	1600	1	1	1	97	1	1	4	1	3	0	0	M	1	0	M6
3	1	2	17	1	1600	1	1	1	121	2	2	4	1	3	0	0	M	1	0	M7
3	1	2	17	1	1600	1	1	1	121	2	2	4	1	3	0	0	M	1	0	M8
3	1	2	17	1	1600	1	1	1	121	2	2	4	1	3	0	0	M	1	0	M12
3	1	2	17	1	1600	1	1	1	145	2	4	4	1	3	0	0	M	1	0	M16
3	1	2	17	1	1600	1	1	1	145	2	4	4	1	3	0	0	M	1	0	M19
3	1	2	17	1	1600	1	1	1	145	2	4	4	1	3	0	0	M	1	0	M21
3	1	2	17	1	1600	1	1	1	97	1	1	13	1	3	0	0	N	2	0	N1
3	1	2	17	1	1600	1	1	1	97	1	1	13	1	3	0	0	N	2	0	N2
3	1	2	17	1	1600	1	1	1	97	1	1	13	1	3	0	0	N	2	0	N3
3	1	2	17	1	1600	1	1	1	97	1	1	13	1	3	0	0	N	2	0	N4
3	1	2	17	1	1600	1	1	1	97	1	1	13	1	3	0	0	N	2	0	N5
3	1	2	17	1	1600	1	1	1	121	2	2	13	1	3	0	0	N	2	0	N7
3	1	2	17	1	1600	1	1	1	121	2	2	13	1	3	0	0	N	2	0	N9
3	1	2	17	1	1600	1	1	1	97	1	1	36	1	3	0	0	O	3	0	O2
3	1	2	17	1	1600	1	1	1	97	1	1	36	1	3	0	0	O	3	0	O3
3	1	2	17	1	1600	1	1	1	97	1	1	36	1	3	0	0	O	3	0	O4
3	1	2	17	1	1600	1	1	1	97	1	1	36	1	3	0	0	O	3	0	O5
3	1	2	17	1	1600	1	1	1	121	2	2	36	1	3	0	0	O	3	0	O7
3	1	2	17	1	1600	1	1	1	121	2	2	36	1	3	0	0	O	3	0	O9
3	1	2	17	1	1600	1	1	1	121	2	2	36	1	3	0	0	O	3	0	O10
3	1	2	17	1	1600	1	1	1	121	2	2	36	1	3	0	0	O	3	0	O12
3	1	2	17	1	1600	1	1	1	145	2	4	36	1	3	0	0	O	3	0	O17
3	1	2	17	1	1600	1	1	1	97	1	1	4	1	3	0	1	M	1	0	M1
3	1	2	17	1	1600	1	1	1	97	1	1	4	1	3	0	1	M	1	0	M5
3	1	2	17	1	1600	1	1	1	121	2	2	4	1	3	0	1	M	1	0	M9
3	1	2	17	1	1600	1	1	1	121	2	2	4	1	3	0	1	M	1	0	M10
3	1	2	17	1	1600	1	1	1	121	2	2	4	1	3	0	1	M	1	0	M11
3	1	2	17	1	1600	1	1	1	121	2	2	4	1	3	0	1	M	1	0	M13
3	1	2	17	1	1600	1	1	1	145	2	4	4	1	3	0	1	M	1	0	M15
3	1	2	17	1	1600	1	1	1	145	2	4	4	1	3	0	1	M	1	0	M18
3	1	2	17	1	1600	1	1	1	97	1	1	13	1	3	0	1	N	2	0	N6
3	1	2	17	1	1600	1	1	1	121	2	2	13	1	3	0	1	N	2	0	N8
3	1	2	17	1	1600	1	1	1	121	2	2	13	1	3	0	1	N	2	0	N11
3	1	2	17	1	1600	1	1	1	121	2	2	13	1	3	0	1	N	2	0	N12
3	1	2	17	1	1600	1	1	1	145	2	4	13	1	3	0	1	N	2	0	N13
3	1	2	17	1	1600	1	1	1	145	2	4	13	1	3	0	1	N	2	0	N15
3	1	2	17	1	1600	1	1	1	145	2	4	13	1	3	0	1	N	2	0	N16
3	1	2	17	1	1600	1	1	1	145	2	4	13	1	3	0	1	N	2	0	N17
3	1	2	17	1	1600	1	1	1	145	2	4	13	1	3	0	1	N	2	0	N18
3	1	2	17	1	1600	1	1	1	145	2	4	13	1	3	0	1	N	2	0	N20
3	1	2	17	1	1600	1	1	1	97	1	1	36	1	3	0	1	O	3	0	O1
3	1	2	17	1	1600	1	1	1	97	1	1	36	1	3	0	1	O	3	0	O6
3	1	2	17	1	1600	1	1	1	121	2	2	36	1	3	0	1	O	3	0	O8
3	1	2	17	1	1600	1	1	1	121	2	2	36	1	3	0	1	O	3	0	O11
3	1	2	17	1	1600	1	1	1	121	2	2	36	1	3	0	1	O	3	0	O13
3	1	2	17	1	1600	1	1	1	145	2	4	36	1	3	0	1	O	3	0	O15
3	1	2	17	1	1600	1	1	1	145	2	4	36	1	3	0	1	O	3	0	O16
3	1	2	17	1	1600	1	1	1	145	2	4	36	1	3	0	1	O	3	0	O18
3	1	2	17	1	1600	1	1	1	145	2	4	4	1	3	0	2	M	1	0	M20
3	1	2	17	1	1600	1	1	1	121	2	2	13	1	3	0	2	N	2	0	N10
3	1	2	17	1	1600	1	1	1	145	2	4	13	1	3	0	2	N	2	0	N19
3	1	2	17	1	1600	1	1	1	168	3	5	13	1	3	0	2	N	2	0	N21
3	1	2	17	1	1600	1	1	1	168	3	5	13	1	3	0	2	N	2	0	N22
3	1	2	17	1	1600	1	1	1	168	3	5	13	1	3	0	2	N	2	0	N23
3	1	2	17	1	1600	1	1	1	168	3	5	13	1	3	0	2	N	2	0	N24
3	1	2	17	1	1600	1	1	1	168	3	5	13	1	3	0	2	N	2	0	N25
3	1	2	17	1	1600	1	1	1	145	2	4	36	1	3	0	2	O	3	0	O14
3	1	2	17	1	1600	1	1	1	145	2	4	36	1	3	0	2	O	3	0	O19
3	1	2	17	1	1600	1	1	1	168	3	5	36	1	3	0	2	O	3	0	O22
3	1	2	17	1	1600	1	1	1	168	2	4	36	1	3	0	2	O	3	0	O24
3	1	2	17	1	1600	1	1	1	145	2	4	4	1	3	1	3	M	1	1	M17
3	1	2	17	1	1600	1	1	1	168	3	5	4	1	3	1	3	M	1	1	M22
3	1	2	17	1	1600	1	1	1	168	3	5	4	1	3	1	3	M	1	1	M23
3	1	2	17	1	1600	1	1	1	168	3	5	4	1	3	1	3	M	1	1	M25
3	1	2	17	1	1600	1	1	1	168	3	5	4	1	3	1	3	M	1	1	M24
3	1	2	17	1	1600	1	1	1	168	2	4	36	1	3	1	3	O	3	1	O23
3	1	2	17	1	1600	1	1	1	168	3	5	36	1	3	1	3	O	3	1	O25
4	0	0	17	1	0	0	0	0	99	1	1	0	0	0	0	0	G	0	0	G2
4	0	0	17	1	0	0	0	0	123	2	3	0	0	0	0	0	G	0	0	G4
4	0	0	17	1	0	0	0	0	171	3	5	0	0	0	0	0	G	0	0	G7
4	0	1	17	1	5000	1	2	2	99	1	1	0	0	0	0	0	V	6	0	V1
4	0	1	17	1	5000	1	2	2	99	1	1	0	0	0	0	0	V	6	0	V4
4	0	0	17	1	0	0	0	0	99	1	1	0	0	0	0	1	G	0	0	G1
4	0	0	17	1	0	0	0	0	123	2	3	0	0	0	0	1	G	0	0	G3
4	0	0	17	1	0	0	0	0	147	2	4	0	0	0	0	1	G	0	0	G5
4	0	0	17	1	0	0	0	0	147	2	4	0	0	0	0	1	G	0	0	G6
4	0	0	17	1	0	0	0	0	171	3	5	0	0	0	0	1	G	0	0	G8
4	0	1	17	1	5000	1	2	2	99	1	1	0	0	0	0	1	V	6	0	V2
4	0	1	17	1	5000	1	2	2	99	1	1	0	0	0	0	1	V	6	0	V3
4	0	1	17	1	5000	1	2	2	123	2	3	0	0	0	0	1	V	6	0	V6
4	0	1	17	1	5000	1	2	2	147	2	4	0	0	0	0	1	V	6	0	V9
4	0	1	17	1	5000	1	2	2	147	2	4	0	0	0	0	1	V	6	0	V10
4	0	1	17	1	5000	1	2	2	147	2	4	0	0	0	0	1	V	6	0	V11
4	0	1	17	1	5000	1	2	2	147	2	4	0	0	0	0	1	V	6	0	V12
4	0	1	17	1	5000	1	2	2	147	2	4	0	0	0	0	1	V	6	0	V13
4	0	1	17	1	5000	1	2	2	147	2	4	0	0	0	0	1	V	6	0	V14
4	0	1	17	1	5000	1	2	2	171	3	5	0	0	0	0	1	V	6	0	V15
4	0	1	17	1	5000	1	2	2	171	3	5	0	0	0	0	1	V	6	0	V16
4	0	1	17	1	5000	1	2	2	171	3	5	0	0	0	0	1	V	6	0	V17
4	0	1	17	1	5000	1	2	2	171	3	5	0	0	0	0	1	V	6	0	V18
4	0	1	17	1	5000	1	2	2	171	3	5	0	0	0	0	1	V	6	0	V19
4	0	1	17	1	5000	1	2	2	171	3	5	0	0	0	0	1	V	6	0	V20
4	0	1	17	1	5000	1	2	2	171	3	5	0	0	0	0	1	V	6	0	V21
4	0	1	17	1	15000	1	3	2	99	1	1	0	0	0	0	1	U	5	0	U1
4	0	1	17	1	15000	1	3	2	99	1	1	0	0	0	0	1	U	5	0	U2
4	0	1	17	1	15000	1	3	2	99	1	1	0	0	0	0	1	U	5	0	U3
4	0	1	17	1	15000	1	3	2	99	1	1	0	0	0	0	1	U	5	0	U4
4	0	1	17	1	15000	1	3	2	147	2	4	0	0	0	0	1	U	5	0	U9
4	0	1	17	1	15000	1	3	2	147	2	4	0	0	0	0	1	U	5	0	U10
4	0	1	17	1	15000	1	3	2	147	2	4	0	0	0	0	1	U	5	0	U11
4	0	1	17	1	15000	1	3	2	147	2	4	0	0	0	0	1	U	5	0	U12
4	0	1	17	1	15000	1	3	2	147	2	4	0	0	0	0	1	U	5	0	U13
4	0	1	17	1	15000	1	3	2	147	2	4	0	0	0	0	1	U	5	0	U14
4	0	1	17	1	15000	1	3	2	171	3	5	0	0	0	0	1	U	5	0	U15
4	0	1	17	1	15000	1	3	2	171	3	5	0	0	0	0	1	U	5	0	U17
4	0	1	17	1	15000	1	3	2	171	3	5	0	0	0	0	1	U	5	0	U18
4	0	1	17	1	15000	1	3	2	171	3	5	0	0	0	0	1	U	5	0	U19
4	0	1	17	1	15000	1	3	2	171	3	5	0	0	0	0	1	U	5	0	U20
4	0	1	17	1	5000	1	2	2	123	2	3	0	0	0	0	2	V	6	0	V5
4	0	1	17	1	5000	1	2	2	123	2	3	0	0	0	0	2	V	6	0	V7
4	0	1	17	1	15000	1	3	2	123	2	3	0	0	0	0	2	U	5	0	U7
4	0	1	17	1	15000	1	3	2	171	3	5	0	0	0	0	2	U	5	0	U16
4	0	1	17	1	5000	1	2	2	123	2	3	0	0	0	1	3	V	6	0	V8
4	0	1	17	1	15000	1	3	2	123	2	3	0	0	0	1	3	U	5	0	U6
4	0	1	17	1	15000	1	3	2	123	2	3	0	0	0	1	3	U	5	1	U5
4	0	1	17	1	15000	1	3	2	123	2	3	0	0	0	1	3	U	5	1	U8
4	1	2	17	1	5000	1	2	2	99	1	1	4	1	3	0	0	R	2	0	R2
4	1	2	17	1	15000	1	3	2	99	1	1	13	1	3	0	0	S	3	0	S2
4	1	2	17	1	5000	1	2	2	99	1	1	4	1	3	0	1	R	2	0	R1
4	1	2	17	1	5000	1	2	2	99	1	1	4	1	3	0	1	R	2	0	R3
4	1	2	17	1	5000	1	2	2	99	1	1	4	1	3	0	1	R	2	0	R4
4	1	2	17	1	5000	1	2	2	147	2	4	4	1	3	0	1	R	2	0	R11
4	1	2	17	1	5000	1	2	2	147	2	4	4	1	3	0	1	R	2	0	R13
4	1	2	17	1	5000	1	2	2	147	2	4	4	1	3	0	1	R	2	0	R14
4	1	2	17	1	5000	1	2	2	147	2	4	4	1	3	0	1	R	2	0	R15
4	1	2	17	1	5000	1	2	2	147	2	4	4	1	3	0	1	R	2	0	R16
4	1	2	17	1	5000	1	2	2	171	3	5	4	1	3	0	1	R	2	0	R19
4	1	2	17	1	5000	1	2	2	171	3	5	4	1	3	0	1	R	2	0	R20
4	1	2	17	1	5000	1	2	2	171	3	5	4	1	3	0	1	R	2	0	R21
4	1	2	17	1	15000	1	3	2	99	1	1	4	1	3	0	1	Q	1	0	Q2
4	1	2	17	1	15000	1	3	2	99	1	1	4	1	3	0	1	Q	1	0	Q3
4	1	2	17	1	15000	1	3	2	147	2	4	4	1	3	0	1	Q	1	0	Q11
4	1	2	17	1	15000	1	3	2	147	2	4	4	1	3	0	1	Q	1	0	Q12
4	1	2	17	1	15000	1	3	2	147	2	4	4	1	3	0	1	Q	1	0	Q13
4	1	2	17	1	15000	1	3	2	147	2	4	4	1	3	0	1	Q	1	0	Q14
4	1	2	17	1	15000	1	3	2	147	2	4	4	1	3	0	1	Q	1	0	Q16
4	1	2	17	1	15000	1	3	2	171	3	5	4	1	3	0	1	Q	1	0	Q17
4	1	2	17	1	15000	1	3	2	171	3	5	4	1	3	0	1	Q	1	0	Q18
4	1	2	17	1	15000	1	3	2	171	3	5	4	1	3	0	1	Q	1	0	Q19
4	1	2	17	1	15000	1	3	2	171	3	5	4	1	3	0	1	Q	1	0	Q21
4	1	2	17	1	15000	1	3	2	171	3	5	4	1	3	0	1	Q	1	0	Q23
4	1	2	17	1	5000	1	2	2	99	1	1	13	1	3	0	1	T	4	0	T2
4	1	2	17	1	5000	1	2	2	99	1	1	13	1	3	0	1	T	4	0	T3
4	1	2	17	1	5000	1	2	2	147	2	4	13	1	3	0	1	T	4	0	T11
4	1	2	17	1	5000	1	2	2	147	2	4	13	1	3	0	1	T	4	0	T12
4	1	2	17	1	5000	1	2	2	147	2	4	13	1	3	0	1	T	4	0	T14
4	1	2	17	1	5000	1	2	2	147	2	4	13	1	3	0	1	T	4	0	T15
4	1	2	17	1	5000	1	2	2	147	2	4	13	1	3	0	1	T	4	0	T16
4	1	2	17	1	5000	1	2	2	171	3	5	13	1	3	0	1	T	4	0	T17
4	1	2	17	1	5000	1	2	2	171	3	5	13	1	3	0	1	T	4	0	T18
4	1	2	17	1	5000	1	2	2	171	3	5	13	1	3	0	1	T	4	0	T19
4	1	2	17	1	5000	1	2	2	171	3	5	13	1	3	0	1	T	4	0	T21
4	1	2	17	1	5000	1	2	2	171	3	5	13	1	3	0	1	T	4	0	T22
4	1	2	17	1	5000	1	2	2	171	3	5	13	1	3	0	1	T	4	0	T23
4	1	2	17	1	15000	1	3	2	99	1	1	13	1	3	0	1	S	3	0	S1
4	1	2	17	1	15000	1	3	2	99	1	1	13	1	3	0	1	S	3	0	S4
4	1	2	17	1	15000	1	3	2	147	2	4	13	1	3	0	1	S	3	0	S12
4	1	2	17	1	15000	1	3	2	147	2	4	13	1	3	0	1	S	3	0	S13
4	1	2	17	1	15000	1	3	2	147	2	4	13	1	3	0	1	S	3	0	S14
4	1	2	17	1	15000	1	3	2	147	2	4	13	1	3	0	1	S	3	0	S15
4	1	2	17	1	15000	1	3	2	171	3	5	13	1	3	0	1	S	3	0	S18
4	1	2	17	1	15000	1	3	2	171	3	5	13	1	3	0	1	S	3	0	S19
4	1	2	17	1	15000	1	3	2	171	3	5	13	1	3	0	1	S	3	0	S20
4	1	2	17	1	15000	1	3	2	171	3	5	13	1	3	0	1	S	3	0	S21
4	1	2	17	1	15000	1	3	2	171	3	5	13	1	3	0	1	S	3	0	S22
4	1	2	17	1	15000	1	3	2	171	3	5	13	1	3	0	1	S	3	0	S23
4	1	2	17	1	5000	1	2	2	171	3	5	4	1	3	1	1	R	2	0	R22
4	1	2	17	1	5000	1	2	2	147	2	4	4	1	3	0	2	R	2	0	R12
4	1	2	17	1	5000	1	2	2	171	3	5	4	1	3	0	2	R	2	0	R18
4	1	2	17	1	15000	1	3	2	99	1	1	4	1	3	0	2	Q	1	0	Q1
4	1	2	17	1	15000	1	3	2	99	1	1	4	1	3	0	2	Q	1	0	Q4
4	1	2	17	1	15000	1	3	2	147	2	4	4	1	3	0	2	Q	1	0	Q15
4	1	2	17	1	15000	1	3	2	171	3	5	4	1	3	0	2	Q	1	0	Q20
4	1	2	17	1	15000	1	3	2	171	3	5	4	1	3	0	2	Q	1	0	Q22
4	1	2	17	1	5000	1	2	2	99	1	1	13	1	3	0	2	T	4	0	T1
4	1	2	17	1	5000	1	2	2	99	1	1	13	1	3	0	2	T	4	0	T4
4	1	2	17	1	5000	1	2	2	147	2	4	13	1	3	0	2	T	4	0	T13
4	1	2	17	1	5000	1	2	2	171	3	5	13	1	3	0	2	T	4	0	T20
4	1	2	17	1	5000	1	2	2	171	3	5	13	1	3	0	2	T	4	0	T24
4	1	2	17	1	15000	1	3	2	99	1	1	13	1	3	0	2	S	3	0	S3
4	1	2	17	1	15000	1	3	2	147	2	4	13	1	3	0	2	S	3	0	S16
4	1	2	17	1	15000	1	3	2	147	2	4	13	1	3	0	2	S	3	0	S17
4	1	2	17	1	5000	1	2	2	123	2	3	4	1	3	1	3	R	2	1	R5
4	1	2	17	1	5000	1	2	2	123	2	3	4	1	3	1	3	R	2	1	R6
4	1	2	17	1	5000	1	2	2	123	2	3	4	1	3	1	3	R	2	1	R7
4	1	2	17	1	5000	1	2	2	123	2	3	4	1	3	1	3	R	2	1	R8
4	1	2	17	1	5000	1	2	2	123	2	3	4	1	3	1	3	R	2	1	R9
4	1	2	17	1	5000	1	2	2	123	2	3	4	1	3	1	3	R	2	1	R10
4	1	2	17	1	5000	1	2	2	171	3	5	4	1	3	1	3	R	2	1	R17
4	1	2	17	1	15000	1	3	2	123	2	3	4	1	3	1	3	Q	1	1	Q5
4	1	2	17	1	15000	1	3	2	123	2	3	4	1	3	1	3	Q	1	1	Q6
4	1	2	17	1	15000	1	3	2	123	2	3	4	1	3	1	3	Q	1	1	Q7
4	1	2	17	1	15000	1	3	2	123	2	3	4	1	3	1	3	Q	1	1	Q8
4	1	2	17	1	15000	1	3	2	123	2	3	4	1	3	1	3	Q	1	1	Q9
4	1	2	17	1	15000	1	3	2	123	2	3	4	1	3	1	3	Q	1	1	Q10
4	1	2	17	1	5000	1	2	2	123	2	3	13	1	3	1	3	T	4	1	T5
4	1	2	17	1	5000	1	2	2	123	2	3	13	1	3	1	3	T	4	1	T6
4	1	2	17	1	5000	1	2	2	123	2	3	13	1	3	1	3	T	4	1	T7
4	1	2	17	1	5000	1	2	2	123	2	3	13	1	3	1	3	T	4	1	T8
4	1	2	17	1	5000	1	2	2	123	2	3	13	1	3	1	3	T	4	1	T9
4	1	2	17	1	5000	1	2	2	123	2	3	13	1	3	1	3	T	4	1	T10
4	1	2	17	1	15000	1	3	2	123	2	3	13	1	3	1	3	S	3	1	S5
4	1	2	17	1	15000	1	3	2	123	2	3	13	1	3	1	3	S	3	1	S6
4	1	2	17	1	15000	1	3	2	123	2	3	13	1	3	1	3	S	3	1	S7
4	1	2	17	1	15000	1	3	2	123	2	3	13	1	3	1	3	S	3	1	S8
4	1	2	17	1	15000	1	3	2	123	2	3	13	1	3	1	3	S	3	1	S9
4	1	2	17	1	15000	1	3	2	123	2	3	13	1	3	1	3	S	3	1	S10
4	1	2	17	1	15000	1	3	2	123	2	3	13	1	3	1	3	S	3	1	S11
5	0	0	17	1	0	0	0	0	119	2	2	0	0	0	0	0	A	1	0	A1
5	0	0	17	1	0	0	0	0	119	2	2	0	0	0	0	0	A	1	0	A2
5	0	0	17	1	0	0	0	0	119	2	2	0	0	0	0	0	A	1	0	A3
5	0	0	17	1	0	0	0	0	119	2	2	0	0	0	0	0	A	1	0	A4
5	0	0	17	1	0	0	0	0	119	2	2	0	0	0	0	0	A	1	0	A5
5	0	0	17	1	0	0	0	0	119	2	2	0	0	0	0	0	A	1	0	A6
5	0	0	17	1	0	0	0	0	119	2	2	0	0	0	0	0	A	1	0	A7
5	0	0	17	1	0	0	0	0	141	2	4	0	0	0	0	0	A	1	0	A8
5	0	0	17	1	0	0	0	0	141	2	4	0	0	0	0	0	A	1	0	A10
5	0	0	17	1	0	0	0	0	141	2	4	0	0	0	0	0	A	1	0	A11
5	0	0	17	1	0	0	0	0	141	2	4	0	0	0	0	0	A	1	0	A12
5	0	0	17	1	0	0	0	0	141	2	4	0	0	0	0	0	A	1	0	A13
5	0	1	17	1	5000	1	2	2	119	2	2	0	0	0	0	0	B	2	0	B3
5	0	1	17	1	5000	1	2	2	119	2	2	0	0	0	0	1	B	2	0	B1
5	0	1	17	1	5000	1	2	2	119	2	2	0	0	0	0	1	B	2	0	B2
5	0	1	17	1	5000	1	2	2	119	2	2	0	0	0	0	1	B	2	0	B4
5	0	1	17	1	5000	1	2	2	119	2	2	0	0	0	0	1	B	2	0	B5
5	0	1	17	1	5000	1	2	2	119	2	2	0	0	0	0	1	B	2	0	B6
5	0	1	17	1	5000	1	2	2	119	2	2	0	0	0	0	1	B	2	0	B7
5	0	1	17	1	5000	1	2	2	119	2	2	0	0	0	0	1	B	2	0	B8
5	0	1	17	1	5000	1	2	2	141	2	4	0	0	0	0	1	B	2	0	B9
5	0	1	17	1	5000	1	2	2	141	2	4	0	0	0	0	1	B	2	0	B10
5	0	1	17	1	5000	1	2	2	141	2	4	0	0	0	0	1	B	2	0	B11
5	0	1	17	1	5000	1	2	2	141	2	4	0	0	0	0	1	B	2	0	B13
5	0	1	17	1	5000	1	2	2	141	2	4	0	0	0	0	1	B	2	0	B14
5	0	1	17	1	5000	1	2	2	141	2	4	0	0	0	0	2	B	2	0	B12
5	0	0	17	1	0	0	0	0	141	2	4	0	0	0	0		A	1	0	A9
5	1	2	17	1	5000	1	2	2	141	2	4	4	1	3	0	0	E	4	0	E9
5	1	2	17	1	5000	1	2	2	141	2	4	4	1	3	0	0	E	4	0	E13
5	1	2	17	1	5000	1	2	2	141	2	4	4	1	2	0	0	F	5	0	F9
5	1	2	17	1	5000	1	2	2	119	2	2	4	1	1	0	1	C	3	0	C2
5	1	2	17	1	5000	1	2	2	119	2	2	4	1	1	0	1	C	3	0	C3
5	1	2	17	1	5000	1	2	2	119	2	2	4	1	1	0	1	C	3	0	C4
5	1	2	17	1	5000	1	2	2	119	2	2	4	1	1	0	1	C	3	0	C5
5	1	2	17	1	5000	1	2	2	119	2	2	4	1	1	0	1	C	3	0	C6
5	1	2	17	1	5000	1	2	2	119	2	2	4	1	1	0	1	C	3	0	C7
5	1	2	17	1	5000	1	2	2	119	2	2	4	1	1	0	1	C	3	0	C8
5	1	2	17	1	5000	1	2	2	119	2	2	4	1	3	0	1	E	4	0	E1
5	1	2	17	1	5000	1	2	2	119	2	2	4	1	3	0	1	E	4	0	E2
5	1	2	17	1	5000	1	2	2	119	2	2	4	1	3	0	1	E	4	0	E3
5	1	2	17	1	5000	1	2	2	119	2	2	4	1	3	0	1	E	4	0	E4
5	1	2	17	1	5000	1	2	2	119	2	2	4	1	3	0	1	E	4	0	E5
5	1	2	17	1	5000	1	2	2	119	2	2	4	1	3	0	1	E	4	0	E6
5	1	2	17	1	5000	1	2	2	119	2	2	4	1	3	0	1	E	4	0	E7
5	1	2	17	1	5000	1	2	2	119	2	2	4	1	2	0	1	F	5	0	F1
5	1	2	17	1	5000	1	2	2	119	2	2	4	1	2	0	1	F	5	0	F2
5	1	2	17	1	5000	1	2	2	119	2	2	4	1	2	0	1	F	5	0	F3
5	1	2	17	1	5000	1	2	2	119	2	2	4	1	2	0	1	F	5	0	F4
5	1	2	17	1	5000	1	2	2	119	2	2	4	1	2	0	1	F	5	0	F5
5	1	2	17	1	5000	1	2	2	119	2	2	4	1	2	0	1	F	5	0	F6
5	1	2	17	1	5000	1	2	2	119	2	2	4	1	2	0	1	F	5	0	F7
5	1	2	17	1	5000	1	2	2	119	2	2	4	1	2	0	1	F	5	0	F8
5	1	2	17	1	5000	1	2	2	141	2	4	4	1	1	0	1	C	3	0	C9
5	1	2	17	1	5000	1	2	2	141	2	4	4	1	1	0	1	C	3	0	C10
5	1	2	17	1	5000	1	2	2	141	2	4	4	1	1	0	1	C	3	0	C11
5	1	2	17	1	5000	1	2	2	141	2	4	4	1	1	0	1	C	3	0	C12
5	1	2	17	1	5000	1	2	2	141	2	4	4	1	1	0	1	C	3	0	C13
5	1	2	17	1	5000	1	2	2	141	2	4	4	1	1	0	1	C	3	0	C14
5	1	2	17	1	5000	1	2	2	141	2	4	4	1	3	0	1	E	4	0	E8
5	1	2	17	1	5000	1	2	2	141	2	4	4	1	3	0	1	E	4	0	E10
5	1	2	17	1	5000	1	2	2	141	2	4	4	1	3	0	1	E	4	0	E11
5	1	2	17	1	5000	1	2	2	141	2	4	4	1	3	0	1	E	4	0	E12
5	1	2	17	1	5000	1	2	2	141	2	4	4	1	2	0	1	F	5	0	F10
5	1	2	17	1	5000	1	2	2	141	2	4	4	1	2	0	1	F	5	0	F12
5	1	2	17	1	5000	1	2	2	141	2	4	4	1	2	0	1	F	5	0	F13
5	1	2	17	1	5000	1	2	2	141	2	4	4	1	2	0	1	F	5	0	F14
5	1	2	17	1	5000	1	2	2	119	2	2	4	1	1	0	2	C	3	0	C1
5	1	2	17	1	5000	1	2	2	141	2	4	4	1	2	0	2	F	5	0	F11
6	1	2	17	1	10000	1	3	2	168	3	5	4	1	3	0	0	A	1	0	A17
6	1	2	17	1	10000	1	3	2	168	3	5	4	1	3	0	0	A	1	0	A18
6	1	2	17	1	10000	1	3	2	119	2	2	4	1	3	0	1	A	1	0	A1
6	1	2	17	1	10000	1	3	2	119	2	2	4	1	3	0	1	A	1	0	A2
6	1	2	17	1	10000	1	3	2	119	2	2	4	1	3	0	1	A	1	0	A3
6	1	2	17	1	10000	1	3	2	119	2	2	4	1	3	0	1	A	1	0	A4
6	1	2	17	1	10000	1	3	2	119	2	2	4	1	3	0	1	A	1	0	A5
6	1	2	17	1	10000	1	3	2	119	2	2	4	1	3	0	1	A	1	0	A6
6	1	2	17	1	10000	1	3	2	119	2	2	4	1	3	0	1	A	1	0	A7
6	1	2	17	1	10000	1	3	2	119	2	2	4	1	3	0	1	A	1	0	A8
6	1	2	17	1	10000	1	3	2	142	2	4	4	1	3	0	1	A	1	0	A10
6	1	2	17	1	10000	1	3	2	142	2	4	4	1	3	0	1	A	1	0	A11
6	1	2	17	1	10000	1	3	2	142	2	4	4	1	3	0	1	A	1	0	A12
6	1	2	17	1	10000	1	3	2	142	2	4	4	1	3	0	1	A	1	0	A13
6	1	2	17	1	10000	1	3	2	142	2	4	4	1	3	0	1	A	1	0	A14
6	1	2	17	1	10000	1	3	2	142	2	4	4	1	3	0	1	A	1	0	A16
6	1	2	17	1	20000	1	3	2	119	2	2	4	1	3	0	1	B	2	0	B1
6	1	2	17	1	20000	1	3	2	119	2	2	4	1	3	0	1	B	2	0	B2
6	1	2	17	1	20000	1	3	2	119	2	2	4	1	3	0	1	B	2	0	B3
6	1	2	17	1	20000	1	3	2	119	2	2	4	1	3	0	1	B	2	0	B5
6	1	2	17	1	20000	1	3	2	119	2	2	4	1	3	0	1	B	2	0	B6
6	1	2	17	1	20000	1	3	2	119	2	2	4	1	3	0	1	B	2	0	B7
6	1	2	17	1	20000	1	3	2	119	2	2	4	1	3	0	1	B	2	0	B8
6	1	2	17	1	20000	1	3	2	142	2	4	4	1	3	0	1	B	2	0	B9
6	1	2	17	1	20000	1	3	2	142	2	4	4	1	3	0	1	B	2	0	B11
6	1	2	17	1	20000	1	3	2	142	2	4	4	1	3	0	1	B	2	0	B12
6	1	2	17	1	20000	1	3	2	142	2	4	4	1	3	0	1	B	2	0	B14
6	1	2	17	1	20000	1	3	2	168	3	5	4	1	3	0	1	B	2	0	B15
6	1	2	17	1	20000	1	3	2	168	3	5	4	1	3	0	1	B	2	0	B17
6	1	2	17	1	10000	1	3	2	119	2	2	4	1	3	0	2	A	1	0	A9
6	1	2	17	1	10000	1	3	2	142	2	4	4	1	3	0	2	A	1	0	A15
6	1	2	17	1	20000	1	3	2	119	2	2	4	1	3	0	2	B	2	0	B4
6	1	2	17	1	20000	1	3	2	142	2	4	4	1	3	0	2	B	2	0	B10
6	1	2	17	1	20000	1	3	2	142	2	4	4	1	3	0	2	B	2	0	B13
6	1	2	17	1	20000	1	3	2	168	3	5	4	1	3	0	2	B	2	0	B16
7	0	1	15	1	15000	1	3	2	144	2	4	0	0	0	0	0	C	3	0	C10
7	0	1	15	1	15000	1	3	2	168	3	5	0	0	0	0	0	C	3	0	C14
7	0	1	15	1	15000	1	3	2	168	3	5	0	0	0	0	0	C	3	0	C16
7	0	1	15	1	15000	1	3	2	168	3	5	0	0	0	0	0	C	3	0	C18
7	0	1	15	1	15000	1	3	2	121	2	2	0	0	0	0	1	C	3	0	C1
7	0	1	15	1	15000	1	3	2	121	2	2	0	0	0	0	1	C	3	0	C2
7	0	1	15	1	15000	1	3	2	121	2	2	0	0	0	0	1	C	3	0	C3
7	0	1	15	1	15000	1	3	2	121	2	2	0	0	0	0	1	C	3	0	C4
7	0	1	15	1	15000	1	3	2	121	2	2	0	0	0	0	1	C	3	0	C5
7	0	1	15	1	15000	1	3	2	121	2	2	0	0	0	0	1	C	3	0	C6
7	0	1	15	1	15000	1	3	2	144	2	4	0	0	0	0	1	C	3	0	C7
7	0	1	15	1	15000	1	3	2	144	2	4	0	0	0	0	1	C	3	0	C8
7	0	1	15	1	15000	1	3	2	144	2	4	0	0	0	0	1	C	3	0	C9
7	0	1	15	1	15000	1	3	2	144	2	4	0	0	0	0	1	C	3	0	C12
7	0	1	15	1	15000	1	3	2	144	3	5	0	0	0	0	1	C	3	0	C13
7	0	1	15	1	15000	1	3	2	168	3	5	0	0	0	0	1	C	3	0	C15
7	0	1	15	1	15000	1	3	2	168	3	5	0	0	0	0	1	C	3	0	C17
7	0	1	15	1	15000	1	3	2	168	3	5	0	0	0	0	1	C	3	0	C19
7	0	1	15	1	15000	1	3	2	144	2	4	0	0	0	0	2	C	3	0	C11
7	1	2	15	1	15000	1	3	2	168	3	5	4	1	3	0	0	A	1	0	A15
7	1	2	15	1	15000	1	3	2	168	3	5	4	1	3	0	0	A	1	0	A16
7	1	2	15	1	15000	1	3	2	168	3	5	4	1	3	0	0	A	1	0	A21
7	1	2	15	1	15000	1	3	2	168	3	5	4	1	2	0	0	B	2	0	B15
7	1	2	15	1	15000	1	3	2	168	3	5	4	1	2	0	0	B	2	0	B20
7	1	2	15	1	15000	1	3	2	121	2	2	4	1	3	0	1	A	1	0	A1
7	1	2	15	1	15000	1	3	2	121	2	2	4	1	3	0	1	A	1	0	A2
7	1	2	15	1	15000	1	3	2	121	2	2	4	1	3	0	1	A	1	0	A3
7	1	2	15	1	15000	1	3	2	121	2	2	4	1	3	0	1	A	1	0	A4
7	1	2	15	1	15000	1	3	2	121	2	2	4	1	3	0	1	A	1	0	A5
7	1	2	15	1	15000	1	3	2	121	2	2	4	1	3	0	1	A	1	0	A6
7	1	2	15	1	15000	1	3	2	121	2	2	4	1	3	0	1	A	1	0	A7
7	1	2	15	1	15000	1	3	2	121	2	2	4	1	2	0	1	B	2	0	B2
7	1	2	15	1	15000	1	3	2	121	2	2	4	1	2	0	1	B	2	0	B3
7	1	2	15	1	15000	1	3	2	121	2	2	4	1	2	0	1	B	2	0	B4
7	1	2	15	1	15000	1	3	2	121	2	2	4	1	2	0	1	B	2	0	B5
7	1	2	15	1	15000	1	3	2	121	2	2	4	1	2	0	1	B	2	0	B6
7	1	2	15	1	15000	1	3	2	121	2	2	4	1	2	0	1	B	2	0	B7
7	1	2	15	1	15000	1	3	2	144	2	4	4	1	3	0	1	A	1	0	A8
7	1	2	15	1	15000	1	3	2	144	2	4	4	1	3	0	1	A	1	0	A10
7	1	2	15	1	15000	1	3	2	144	2	4	4	1	3	0	1	A	1	0	A11
7	1	2	15	1	15000	1	3	2	144	2	4	4	1	3	0	1	A	1	0	A12
7	1	2	15	1	15000	1	3	2	144	2	4	4	1	3	0	1	A	1	0	A13
7	1	2	15	1	15000	1	3	2	144	2	4	4	1	3	0	1	A	1	0	A14
7	1	2	15	1	15000	1	3	2	144	2	4	4	1	2	0	1	B	2	0	B9
7	1	2	15	1	15000	1	3	2	144	2	4	4	1	2	0	1	B	2	0	B10
7	1	2	15	1	15000	1	3	2	144	2	4	4	1	2	0	1	B	2	0	B11
7	1	2	15	1	15000	1	3	2	144	2	4	4	1	2	0	1	B	2	0	B12
7	1	2	15	1	15000	1	3	2	144	2	4	4	1	2	0	1	B	2	0	B13
7	1	2	15	1	15000	1	3	2	144	2	4	4	1	2	0	1	B	2	0	B14
7	1	2	15	1	15000	1	3	2	168	3	5	4	1	3	0	1	A	1	0	A17
7	1	2	15	1	15000	1	3	2	168	3	5	4	1	3	0	1	A	1	0	A18
7	1	2	15	1	15000	1	3	2	168	3	5	4	1	3	0	1	A	1	0	A19
7	1	2	15	1	15000	1	3	2	168	3	5	4	1	3	0	1	A	1	0	A20
7	1	2	15	1	15000	1	3	2	168	3	5	4	1	2	0	1	B	2	0	B16
7	1	2	15	1	15000	1	3	2	168	3	5	4	1	2	0	1	B	2	0	B17
7	1	2	15	1	15000	1	3	2	168	3	5	4	1	2	0	1	B	2	0	B19
7	1	2	15	1	15000	1	3	2	168	3	5	4	1	2	0	1	B	2	0	B21
7	1	2	15	1	15000	1	3	2	144	2	4	4	1	3	0	2	A	1	0	A9
7	1	2	15	1	15000	1	3	2	144	2	4	4	1	2	0	2	B	2	0	B8
7	1	2	15	1	15000	1	3	2	168	3	5	4	1	2	0	2	B	2	0	B18
7	1	2	15	1	15000	1	3	2	121	2	2	4	1	2	1	3	B	2	1	B1
8	1	2	16	1	10000	1	3	2	124	2	3	1	1	4	0	0	3	3	0	17
8	1	2	16	1	10000	1	3	2	124	2	3	1	1	4	0	0	3	3	0	25
8	1	2	16	1	10000	1	3	2	149	2	4	1	1	4	0	0	3	3	0	18
8	1	2	16	1	10000	1	3	2	149	2	4	1	1	4	0	0	3	3	0	19
8	1	2	16	1	10000	1	3	2	149	2	4	1	1	4	0	0	3	3	0	20
8	1	2	16	1	10000	1	3	2	149	2	4	1	1	4	0	0	3	3	0	22
8	1	2	16	1	10000	1	3	2	149	2	4	1	1	4	0	0	3	3	0	25
8	1	2	16	1	10000	1	3	2	124	2	3	4	1	4	0	0	1	1	0	2
8	1	2	16	1	10000	1	3	2	124	2	3	4	1	4	0	0	1	1	0	3
8	1	2	16	1	10000	1	3	2	132	2	3	4	1	4	0	0	1	1	0	21
8	1	2	16	1	10000	1	3	2	149	2	4	4	1	4	0	0	1	1	0	37
8	1	2	16	1	10000	1	3	2	124	2	3	13	1	4	0	0	2	2	0	30
8	1	2	16	1	10000	1	3	2	149	2	4	13	1	4	0	0	2	2	0	10
8	1	2	16	1	10000	1	3	2	124	2	3	58702	1	4	0	0	4	4	0	39
8	1	2	16	1	10000	1	3	2	132	2	3	58702	1	4	0	0	4	4	0	8
8	1	2	16	1	10000	1	3	2	149	2	4	58702	1	4	0	0	4	4	0	13
8	1	2	16	1	10000	1	3	2	149	2	4	58702	1	4	0	0	4	4	0	38
8	1	2	16	1	10000	1	3	2	149	2	4	58702	1	4	0	0	4	4	0	41
8	1	2	16	1	10000	1	3	2	124	2	3	1	1	4	0	1	3	3	0	16
8	1	2	16	1	10000	1	3	2	124	2	3	1	1	4	0	1	3	3	0	18
8	1	2	16	1	10000	1	3	2	124	2	3	1	1	4	0	1	3	3	0	19
8	1	2	16	1	10000	1	3	2	124	2	3	1	1	4	0	1	3	3	0	20
8	1	2	16	1	10000	1	3	2	124	2	3	1	1	4	0	1	3	3	0	21
8	1	2	16	1	10000	1	3	2	124	2	3	1	1	4	0	1	3	3	0	22
8	1	2	16	1	10000	1	3	2	124	2	3	1	1	4	0	1	3	3	0	23
8	1	2	16	1	10000	1	3	2	124	2	3	1	1	4	0	1	3	3	0	24
8	1	2	16	1	10000	1	3	2	132	2	3	1	1	4	0	1	3	3	0	10
8	1	2	16	1	10000	1	3	2	132	2	3	1	1	4	0	1	3	3	0	11
8	1	2	16	1	10000	1	3	2	132	2	3	1	1	4	0	1	3	3	0	12
8	1	2	16	1	10000	1	3	2	132	2	3	1	1	4	0	1	3	3	0	13
8	1	2	16	1	10000	1	3	2	132	2	3	1	1	4	0	1	3	3	0	14
8	1	2	16	1	10000	1	3	2	132	2	3	1	1	4	0	1	3	3	0	15
8	1	2	16	1	10000	1	3	2	142	2	4	1	1	4	0	1	3	3	0	7
8	1	2	16	1	10000	1	3	2	142	2	4	1	1	4	0	1	3	3	0	8
8	1	2	16	1	10000	1	3	2	142	2	4	1	1	4	0	1	3	3	0	9
8	1	2	16	1	10000	1	3	2	142	2	4	1	1	4	0	1	3	3	0	10
8	1	2	16	1	10000	1	3	2	149	2	4	1	1	4	0	1	3	3	0	21
8	1	2	16	1	10000	1	3	2	149	2	4	1	1	4	0	1	3	3	0	23
8	1	2	16	1	10000	1	3	2	149	2	4	1	1	4	0	1	3	3	0	24
8	1	2	16	1	10000	1	3	2	124	2	3	4	1	4	0	1	1	1	0	1
8	1	2	16	1	10000	1	3	2	124	2	3	4	1	4	0	1	1	1	0	4
8	1	2	16	1	10000	1	3	2	124	2	3	4	1	4	0	1	1	1	0	5
8	1	2	16	1	10000	1	3	2	124	2	3	4	1	4	0	1	1	1	0	31
8	1	2	16	1	10000	1	3	2	124	2	3	4	1	4	0	1	1	1	0	32
8	1	2	16	1	10000	1	3	2	124	2	3	4	1	4	0	1	1	1	0	33
8	1	2	16	1	10000	1	3	2	124	2	3	4	1	4	0	1	1	1	0	34
8	1	2	16	1	10000	1	3	2	124	2	3	4	1	4	0	1	1	1	0	35
8	1	2	16	1	10000	1	3	2	132	2	3	4	1	4	0	1	1	1	0	1
8	1	2	16	1	10000	1	3	2	132	2	3	4	1	4	0	1	1	1	0	3
8	1	2	16	1	10000	1	3	2	132	2	3	4	1	4	0	1	1	1	0	19
8	1	2	16	1	10000	1	3	2	132	2	3	4	1	4	0	1	1	1	0	20
8	1	2	16	1	10000	1	3	2	142	2	4	4	1	4	0	1	1	1	0	1
8	1	2	16	1	10000	1	3	2	142	2	4	4	1	4	0	1	1	1	0	2
8	1	2	16	1	10000	1	3	2	142	2	4	4	1	4	0	1	1	1	0	13
8	1	2	16	1	10000	1	3	2	142	2	4	4	1	4	0	1	1	1	0	14
8	1	2	16	1	10000	1	3	2	149	2	4	4	1	4	0	1	1	1	0	1
8	1	2	16	1	10000	1	3	2	149	2	4	4	1	4	0	1	1	1	0	2
8	1	2	16	1	10000	1	3	2	149	2	4	4	1	4	0	1	1	1	0	3
8	1	2	16	1	10000	1	3	2	149	2	4	4	1	4	0	1	1	1	0	4
8	1	2	16	1	10000	1	3	2	149	2	4	4	1	4	0	1	1	1	0	32
8	1	2	16	1	10000	1	3	2	149	2	4	4	1	4	0	1	1	1	0	33
8	1	2	16	1	10000	1	3	2	149	2	4	4	1	4	0	1	1	1	0	34
8	1	2	16	1	10000	1	3	2	149	2	4	4	1	4	0	1	1	1	0	35
8	1	2	16	1	10000	1	3	2	149	2	4	4	1	4	0	1	1	1	0	36
8	1	2	16	1	10000	1	3	2	124	2	3	13	1	4	0	1	2	2	0	6
8	1	2	16	1	10000	1	3	2	124	2	3	13	1	4	0	1	2	2	0	7
8	1	2	16	1	10000	1	3	2	124	2	3	13	1	4	0	1	2	2	0	8
8	1	2	16	1	10000	1	3	2	124	2	3	13	1	4	0	1	2	2	0	9
8	1	2	16	1	10000	1	3	2	124	2	3	13	1	4	0	1	2	2	0	10
8	1	2	16	1	10000	1	3	2	124	2	3	13	1	4	0	1	2	2	0	26
8	1	2	16	1	10000	1	3	2	124	2	3	13	1	4	0	1	2	2	0	27
8	1	2	16	1	10000	1	3	2	124	2	3	13	1	4	0	1	2	2	0	28
8	1	2	16	1	10000	1	3	2	132	2	3	13	1	4	0	1	2	2	0	4
8	1	2	16	1	10000	1	3	2	132	2	3	13	1	4	0	1	2	2	0	5
8	1	2	16	1	10000	1	3	2	132	2	3	13	1	4	0	1	2	2	0	6
8	1	2	16	1	10000	1	3	2	132	2	3	13	1	4	0	1	2	2	0	17
8	1	2	16	1	10000	1	3	2	132	2	3	13	1	4	0	1	2	2	0	18
8	1	2	16	1	10000	1	3	2	142	2	4	13	1	4	0	1	2	2	0	3
8	1	2	16	1	10000	1	3	2	142	2	4	13	1	4	0	1	2	2	0	4
8	1	2	16	1	10000	1	3	2	142	2	4	13	1	4	0	1	2	2	0	11
8	1	2	16	1	10000	1	3	2	142	2	4	13	1	4	0	1	2	2	0	12
8	1	2	16	1	10000	1	3	2	149	2	4	13	1	4	0	1	2	2	0	6
8	1	2	16	1	10000	1	3	2	149	2	4	13	1	4	0	1	2	2	0	7
8	1	2	16	1	10000	1	3	2	149	2	4	13	1	4	0	1	2	2	0	8
8	1	2	16	1	10000	1	3	2	149	2	4	13	1	4	0	1	2	2	0	9
8	1	2	16	1	10000	1	3	2	149	2	4	13	1	4	0	1	2	2	0	11
8	1	2	16	1	10000	1	3	2	149	2	4	13	1	4	0	1	2	2	0	27
8	1	2	16	1	10000	1	3	2	149	2	4	13	1	4	0	1	2	2	0	29
8	1	2	16	1	10000	1	3	2	149	2	4	13	1	4	0	1	2	2	0	30
8	1	2	16	1	10000	1	3	2	149	2	4	13	1	4	0	1	2	2	0	31
8	1	2	16	1	10000	1	3	2	124	2	3	58702	1	4	0	1	4	4	0	11
8	1	2	16	1	10000	1	3	2	124	2	3	58702	1	4	0	1	4	4	0	12
8	1	2	16	1	10000	1	3	2	124	2	3	58702	1	4	0	1	4	4	0	13
8	1	2	16	1	10000	1	3	2	124	2	3	58702	1	4	0	1	4	4	0	14
8	1	2	16	1	10000	1	3	2	124	2	3	58702	1	4	0	1	4	4	0	15
8	1	2	16	1	10000	1	3	2	124	2	3	58702	1	4	0	1	4	4	0	36
8	1	2	16	1	10000	1	3	2	124	2	3	58702	1	4	0	1	4	4	0	37
8	1	2	16	1	10000	1	3	2	124	2	3	58702	1	4	0	1	4	4	0	38
8	1	2	16	1	10000	1	3	2	124	2	3	58702	1	4	0	1	4	4	0	40
8	1	2	16	1	10000	1	3	2	132	2	3	58702	1	4	0	1	4	4	0	7
8	1	2	16	1	10000	1	3	2	132	2	3	58702	1	4	0	1	4	4	0	9
8	1	2	16	1	10000	1	3	2	132	2	3	58702	1	4	0	1	4	4	0	22
8	1	2	16	1	10000	1	3	2	132	2	3	58702	1	4	0	1	4	4	0	23
8	1	2	16	1	10000	1	3	2	132	2	3	58702	1	4	0	1	4	4	0	24
8	1	2	16	1	10000	1	3	2	142	2	4	58702	1	4	0	1	4	4	0	5
8	1	2	16	1	10000	1	3	2	142	2	4	58702	1	4	0	1	4	4	0	6
8	1	2	16	1	10000	1	3	2	142	2	4	58702	1	4	0	1	4	4	0	15
8	1	2	16	1	10000	1	3	2	142	2	4	58702	1	4	0	1	4	4	0	16
8	1	2	16	1	10000	1	3	2	149	2	4	58702	1	4	0	1	4	4	0	12
8	1	2	16	1	10000	1	3	2	149	2	4	58702	1	4	0	1	4	4	0	15
8	1	2	16	1	10000	1	3	2	149	2	4	58702	1	4	0	1	4	4	0	16
8	1	2	16	1	10000	1	3	2	149	2	4	58702	1	4	0	1	4	4	0	39
8	1	2	16	1	10000	1	3	2	149	2	4	58702	1	4	0	1	4	4	0	40
8	1	2	16	1	10000	1	3	2	132	2	3	4	1	4	0	2	1	1	0	2
8	1	2	16	1	10000	1	3	2	149	2	4	4	1	4	0	2	1	1	0	5
8	1	2	16	1	10000	1	3	2	149	2	4	58702	1	4	0	2	4	4	0	17
8	1	2	16	1	10000	1	3	2	124	2	3	13	1	4	0		2	2	0	29
8	1	2	16	1	10000	1	3	2	149	2	4	1	1	4	0		3	3	0	26
8	1	2	16	1	10000	1	3	2	132	2	3	13	1	4	0		2	2	0	16
8	1	2	16	1	10000	1	3	2	149	2	4	13	1	4	0		2	2	0	28
8	1	2	16	1	10000	1	3	2	149	2	4	58702	1	4	0		4	4	0	14
9	0	1	17	1	10000	1	3	2	125	2	3	0	0	0	0	0	C10	5	0	10
9	0	1	17	1	10000	1	3	2	145	2	4	0	0	0	0	0	C10	5	0	49
9	0	1	17	1	10000	1	3	2	145	2	4	0	0	0	0	0	C10	5	0	56
9	0	1	17	1	20000	1	3	2	125	2	3	0	0	0	0	0	C20	6	0	13
9	0	1	17	1	20000	1	3	2	145	2	4	0	0	0	0	0	C20	6	0	57
9	0	1	17	1	10000	1	3	2	125	2	3	0	0	0	0	1	C10	5	0	9
9	0	1	17	1	10000	1	3	2	145	2	4	0	0	0	0	1	C10	5	0	50
9	0	1	17	1	10000	1	3	2	145	2	4	0	0	0	0	1	C10	5	0	51
9	0	1	17	1	10000	1	3	2	145	2	4	0	0	0	0	1	C10	5	0	54
9	0	1	17	1	10000	1	3	2	145	2	4	0	0	0	0	1	C10	5	0	55
9	0	1	17	1	20000	1	3	2	145	2	4	0	0	0	0	1	C20	6	0	59
9	0	1	17	1	20000	1	3	2	145	2	4	0	0	0	0	1	C20	6	0	63
9	0	1	17	1	10000	1	3	2	125	2	3	0	0	0	0	2	C10	5	0	11
9	0	1	17	1	10000	1	3	2	125	2	3	0	0	0	0	2	C10	5	0	12
9	0	1	17	1	10000	1	3	2	145	2	4	0	0	0	0	2	C10	5	0	52
9	0	1	17	1	10000	1	3	2	145	2	4	0	0	0	0	2	C10	5	0	53
9	0	1	17	1	20000	1	3	2	125	2	3	0	0	0	0	2	C20	6	0	14
9	0	1	17	1	20000	1	3	2	125	2	3	0	0	0	0	2	C20	6	0	15
9	0	1	17	1	20000	1	3	2	125	2	3	0	0	0	0	2	C20	6	0	16
9	0	1	17	1	20000	1	3	2	145	2	4	0	0	0	0	2	C20	6	0	58
9	0	1	17	1	20000	1	3	2	145	2	4	0	0	0	0	2	C20	6	0	60
9	0	1	17	1	20000	1	3	2	145	2	4	0	0	0	0	2	C20	6	0	61
9	0	1	17	1	20000	1	3	2	145	2	4	0	0	0	0	2	C20	6	0	62
9	0	1	17	1	20000	1	3	2	145	2	4	0	0	0	1	3	C20	6	0	64
9	1	2	17	1	10000	1	3	2	125	2	3	100	1	3	0	0	D10	7	0	19
9	1	2	17	1	10000	1	3	2	125	2	3	100	1	3	0	0	D10	7	0	20
9	1	2	17	1	10000	1	3	2	145	2	4	100	1	3	0	0	D10	7	0	67
9	1	2	17	1	10000	1	3	2	145	2	4	100	1	3	0	1	D10	7	0	66
9	1	2	17	1	10000	1	3	2	145	2	4	100	1	3	0	1	D10	7	0	69
9	1	2	17	1	20000	1	3	2	145	2	4	100	1	3	0	1	D20	8	0	73
9	1	2	17	1	20000	1	3	2	145	2	4	100	1	3	0	1	D20	8	0	76
9	1	2	17	1	20000	1	3	2	145	2	4	100	1	3	0	1	D20	8	0	77
9	1	2	17	1	10000	1	3	2	125	2	3	100	1	3	0	2	D10	7	0	17
9	1	2	17	1	10000	1	3	2	125	2	3	100	1	3	0	2	D10	7	0	18
9	1	2	17	1	10000	1	3	2	145	2	4	100	1	3	0	2	D10	7	0	65
9	1	2	17	1	10000	1	3	2	145	2	4	100	1	3	0	2	D10	7	0	68
9	1	2	17	1	10000	1	3	2	145	2	4	100	1	3	0	2	D10	7	0	70
9	1	2	17	1	10000	1	3	2	145	2	4	100	1	3	0	2	D10	7	0	71
9	1	2	17	1	10000	1	3	2	145	2	4	100	1	3	0	2	D10	7	0	72
9	1	2	17	1	20000	1	3	2	125	2	3	100	1	3	0	2	D20	8	0	21
9	1	2	17	1	20000	1	3	2	125	2	3	100	1	3	0	2	D20	8	0	23
9	1	2	17	1	20000	1	3	2	125	2	3	100	1	3	0	2	D20	8	0	24
9	1	2	17	1	20000	1	3	2	145	2	4	100	1	3	0	2	D20	8	0	74
9	1	2	17	1	20000	1	3	2	145	2	4	100	1	3	0	2	D20	8	0	75
9	1	2	17	1	20000	1	3	2	145	2	4	100	1	3	0	2	D20	8	0	79
9	1	2	17	1	20000	1	3	2	125	2	3	100	1	3	1	3	D20	8	0	22
9	1	2	17	1	20000	1	3	2	145	2	4	100	1	3	1	3	D20	8	0	78
9	2	1	30	2	10000	1	3	2	125	2	3	0	0	0	0	0	A10	1	0	2
9	2	1	30	2	10000	1	3	2	125	2	3	0	0	0	0	0	A10	1	0	3
9	2	1	30	2	10000	1	3	2	145	2	4	0	0	0	0	0	A10	1	0	34
9	2	1	30	2	20000	1	3	2	125	2	3	0	0	0	0	0	A20	2	0	7
9	2	1	30	2	20000	1	3	2	145	2	4	0	0	0	0	1	A20	2	0	42
9	2	1	30	2	10000	1	3	2	145	2	4	0	0	0	0	2	A10	1	0	35
9	2	1	30	2	10000	1	3	2	145	2	4	0	0	0	0	2	A10	1	0	37
9	2	1	30	2	10000	1	3	2	145	2	4	0	0	0	0	2	A10	1	0	38
9	2	1	30	2	20000	1	3	2	125	2	3	0	0	0	0	2	A20	2	0	8
9	2	1	30	2	20000	1	3	2	145	2	4	0	0	0	0	2	A20	2	0	41
9	2	1	30	2	20000	1	3	2	145	2	4	0	0	0	0	2	A20	2	0	43
9	2	1	30	2	20000	1	3	2	145	2	4	0	0	0	0	2	A20	2	0	44
9	2	1	30	2	20000	1	3	2	145	2	4	0	0	0	0	2	A20	2	0	47
9	2	1	30	2	10000	1	3	2	125	2	3	0	0	0	1	3	A10	1	0	1
9	2	1	30	2	10000	1	3	2	125	2	3	0	0	0	1	3	A10	1	0	4
9	2	1	30	2	10000	1	3	2	145	2	4	0	0	0	1	3	A10	1	0	39
9	2	1	30	2	20000	1	3	2	125	2	3	0	0	0	1	3	A20	2	0	5
9	2	1	30	2	20000	1	3	2	125	2	3	0	0	0	1	3	A20	2	0	6
9	2	1	30	2	20000	1	3	2	145	2	4	0	0	0	1	3	A20	2	0	46
9	2	1	30	2	10000	1	3	2	145	2	4	0	0	0	1	3	A10	1	1	33
9	2	1	30	2	10000	1	3	2	145	2	4	0	0	0	1	3	A10	1	1	36
9	2	1	30	2	20000	1	3	2	145	2	4	0	0	0	1	3	A20	2	1	45
9	2	1	30	2	20000	1	3	2	145	2	4	0	0	0	1	3	A20	2	1	48
9	2	1	30	2	10000	1	3	2	145	2	4	0	0	0	0		A10	1	0	40
9	3	2	30	2	10000	1	3	2	125	2	3	100	1	3	0	0	B10	3	0	28
9	3	2	30	2	20000	1	3	2	145	2	4	100	1	3	0	1	B20	4	0	94
9	3	2	30	2	10000	1	3	2	145	2	4	100	1	3	0	2	B10	3	0	83
9	3	2	30	2	10000	1	3	2	145	2	4	100	1	3	0	2	B10	3	0	86
9	3	2	30	2	20000	1	3	2	125	2	3	100	1	3	0	2	B20	4	0	30
9	3	2	30	2	20000	1	3	2	145	2	4	100	1	3	0	2	B20	4	0	96
9	3	2	30	2	10000	1	3	2	125	2	3	100	1	3	1	3	B10	3	0	25
9	3	2	30	2	10000	1	3	2	125	2	3	100	1	3	1	3	B10	3	0	27
9	3	2	30	2	20000	1	3	2	125	2	3	100	1	3	1	3	B20	4	0	32
9	3	2	30	2	20000	1	3	2	145	2	4	100	1	3	1	3	B20	4	0	89
9	3	2	30	2	20000	1	3	2	145	2	4	100	1	3	1	3	B20	4	0	95
9	3	2	30	2	10000	1	3	2	125	2	3	100	1	3	1	3	B10	3	1	26
9	3	2	30	2	10000	1	3	2	145	2	4	100	1	3	1	3	B10	3	1	80
9	3	2	30	2	10000	1	3	2	145	2	4	100	1	3	1	3	B10	3	1	81
9	3	2	30	2	10000	1	3	2	145	2	4	100	1	3	1	3	B10	3	1	82
9	3	2	30	2	10000	1	3	2	145	2	4	100	1	3	1	3	B10	3	1	84
9	3	2	30	2	10000	1	3	2	145	2	4	100	1	3	1	3	B10	3	1	85
9	3	2	30	2	10000	1	3	2	145	2	4	100	1	3	1	3	B10	3	1	87
9	3	2	30	2	10000	1	3	2	145	2	4	100	1	3	1	3	B10	3	1	88
9	3	2	30	2	20000	1	3	2	125	2	3	100	1	3	1	3	B20	4	1	29
9	3	2	30	2	20000	1	3	2	125	2	3	100	1	3	1	3	B20	4	1	31
9	3	2	30	2	20000	1	3	2	145	2	4	100	1	3	1	3	B20	4	1	90
9	3	2	30	2	20000	1	3	2	145	2	4	100	1	3	1	3	B20	4	1	91
9	3	2	30	2	20000	1	3	2	145	2	4	100	1	3	1	3	B20	4	1	92
9	3	2	30	2	20000	1	3	2	145	2	4	100	1	3	1	3	B20	4	1	93

## Sheet: Ark1
Experiment	trtmntTab5	treatment	age	age2	Eimeria dose	EM inoculation	EMdoseC2	EMdoseC	hours	HoursCat	HoursC	CP	CP2	CP days	Score3	Score	Treat	Treat2	NE	Turkey ID
9	0	1	17	1	10000	1	3	2	125	2	3	0	0	0	0	0	C10	5	0	10
9	0	1	17	1	10000	1	3	2	145	2	4	0	0	0	0	0	C10	5	0	49
9	0	1	17	1	10000	1	3	2	145	2	4	0	0	0	0	0	C10	5	0	56
9	0	1	17	1	20000	1	3	2	125	2	3	0	0	0	0	0	C20	6	0	13
9	0	1	17	1	20000	1	3	2	145	2	4	0	0	0	0	0	C20	6	0	57
9	0	1	17	1	10000	1	3	2	125	2	3	0	0	0	0	1	C10	5	0	9
9	0	1	17	1	10000	1	3	2	145	2	4	0	0	0	0	1	C10	5	0	50
9	0	1	17	1	10000	1	3	2	145	2	4	0	0	0	0	1	C10	5	0	51
9	0	1	17	1	10000	1	3	2	145	2	4	0	0	0	0	1	C10	5	0	54
9	0	1	17	1	10000	1	3	2	145	2	4	0	0	0	0	1	C10	5	0	55
9	0	1	17	1	20000	1	3	2	145	2	4	0	0	0	0	1	C20	6	0	59
9	0	1	17	1	20000	1	3	2	145	2	4	0	0	0	0	1	C20	6	0	63
9	0	1	17	1	10000	1	3	2	125	2	3	0	0	0	0	2	C10	5	0	11
9	0	1	17	1	10000	1	3	2	125	2	3	0	0	0	0	2	C10	5	0	12
9	0	1	17	1	10000	1	3	2	145	2	4	0	0	0	0	2	C10	5	0	52
9	0	1	17	1	10000	1	3	2	145	2	4	0	0	0	0	2	C10	5	0	53
9	0	1	17	1	20000	1	3	2	125	2	3	0	0	0	0	2	C20	6	0	14
9	0	1	17	1	20000	1	3	2	125	2	3	0	0	0	0	2	C20	6	0	15
9	0	1	17	1	20000	1	3	2	125	2	3	0	0	0	0	2	C20	6	0	16
9	0	1	17	1	20000	1	3	2	145	2	4	0	0	0	0	2	C20	6	0	58
9	0	1	17	1	20000	1	3	2	145	2	4	0	0	0	0	2	C20	6	0	60
9	0	1	17	1	20000	1	3	2	145	2	4	0	0	0	0	2	C20	6	0	61
9	0	1	17	1	20000	1	3	2	145	2	4	0	0	0	0	2	C20	6	0	62
9	1	2	17	1	10000	1	3	2	125	2	3	100	1	3	0	0	D10	7	0	19
9	1	2	17	1	10000	1	3	2	125	2	3	100	1	3	0	0	D10	7	0	20
9	1	2	17	1	10000	1	3	2	145	2	4	100	1	3	0	0	D10	7	0	67
9	1	2	17	1	10000	1	3	2	145	2	4	100	1	3	0	1	D10	7	0	66
9	1	2	17	1	10000	1	3	2	145	2	4	100	1	3	0	1	D10	7	0	69
9	1	2	17	1	20000	1	3	2	145	2	4	100	1	3	0	1	D20	8	0	73
9	1	2	17	1	20000	1	3	2	145	2	4	100	1	3	0	1	D20	8	0	76
9	1	2	17	1	20000	1	3	2	145	2	4	100	1	3	0	1	D20	8	0	77
9	1	2	17	1	10000	1	3	2	125	2	3	100	1	3	0	2	D10	7	0	17
9	1	2	17	1	10000	1	3	2	125	2	3	100	1	3	0	2	D10	7	0	18
9	1	2	17	1	10000	1	3	2	145	2	4	100	1	3	0	2	D10	7	0	65
9	1	2	17	1	10000	1	3	2	145	2	4	100	1	3	0	2	D10	7	0	68
9	1	2	17	1	10000	1	3	2	145	2	4	100	1	3	0	2	D10	7	0	70
9	1	2	17	1	10000	1	3	2	145	2	4	100	1	3	0	2	D10	7	0	71
9	1	2	17	1	10000	1	3	2	145	2	4	100	1	3	0	2	D10	7	0	72
9	1	2	17	1	20000	1	3	2	125	2	3	100	1	3	0	2	D20	8	0	21
9	1	2	17	1	20000	1	3	2	125	2	3	100	1	3	0	2	D20	8	0	23
9	1	2	17	1	20000	1	3	2	125	2	3	100	1	3	0	2	D20	8	0	24
9	1	2	17	1	20000	1	3	2	145	2	4	100	1	3	0	2	D20	8	0	74
9	1	2	17	1	20000	1	3	2	145	2	4	100	1	3	0	2	D20	8	0	75
9	1	2	17	1	20000	1	3	2	145	2	4	100	1	3	0	2	D20	8	0	79
9	2	1	30	2	10000	1	3	2	125	2	3	0	0	0	0	0	A10	1	0	2
9	2	1	30	2	10000	1	3	2	125	2	3	0	0	0	0	0	A10	1	0	3
9	2	1	30	2	10000	1	3	2	145	2	4	0	0	0	0	0	A10	1	0	34
9	2	1	30	2	20000	1	3	2	125	2	3	0	0	0	0	0	A20	2	0	7
9	2	1	30	2	20000	1	3	2	145	2	4	0	0	0	0	1	A20	2	0	42
9	2	1	30	2	10000	1	3	2	145	2	4	0	0	0	0	2	A10	1	0	35
9	2	1	30	2	10000	1	3	2	145	2	4	0	0	0	0	2	A10	1	0	37
9	2	1	30	2	10000	1	3	2	145	2	4	0	0	0	0	2	A10	1	0	38
9	2	1	30	2	20000	1	3	2	125	2	3	0	0	0	0	2	A20	2	0	8
9	2	1	30	2	20000	1	3	2	145	2	4	0	0	0	0	2	A20	2	0	41
9	2	1	30	2	20000	1	3	2	145	2	4	0	0	0	0	2	A20	2	0	43
9	2	1	30	2	20000	1	3	2	145	2	4	0	0	0	0	2	A20	2	0	44
9	2	1	30	2	20000	1	3	2	145	2	4	0	0	0	0	2	A20	2	0	47
9	2	1	30	2	10000	1	3	2	145	2	4	0	0	0	0		A10	1	0	40
9	3	2	30	2	10000	1	3	2	125	2	3	100	1	3	0	0	B10	3	0	28
9	3	2	30	2	20000	1	3	2	145	2	4	100	1	3	0	1	B20	4	0	94
9	3	2	30	2	10000	1	3	2	145	2	4	100	1	3	0	2	B10	3	0	83
9	3	2	30	2	10000	1	3	2	145	2	4	100	1	3	0	2	B10	3	0	86
9	3	2	30	2	20000	1	3	2	125	2	3	100	1	3	0	2	B20	4	0	30
9	3	2	30	2	20000	1	3	2	145	2	4	100	1	3	0	2	B20	4	0	96
9	0	1	17	1	20000	1	3	2	145	2	4	0	0	0	1	3	C20	6	0	64
9	1	2	17	1	20000	1	3	2	125	2	3	100	1	3	1	3	D20	8	0	22
9	1	2	17	1	20000	1	3	2	145	2	4	100	1	3	1	3	D20	8	0	78
9	2	1	30	2	10000	1	3	2	125	2	3	0	0	0	1	3	A10	1	0	1
9	2	1	30	2	10000	1	3	2	125	2	3	0	0	0	1	3	A10	1	0	4
9	2	1	30	2	10000	1	3	2	145	2	4	0	0	0	1	3	A10	1	0	39
9	2	1	30	2	20000	1	3	2	125	2	3	0	0	0	1	3	A20	2	0	5
9	2	1	30	2	20000	1	3	2	125	2	3	0	0	0	1	3	A20	2	0	6
9	2	1	30	2	20000	1	3	2	145	2	4	0	0	0	1	3	A20	2	0	46
9	2	1	30	2	10000	1	3	2	145	2	4	0	0	0	1	3	A10	1	1	33
9	2	1	30	2	10000	1	3	2	145	2	4	0	0	0	1	3	A10	1	1	36
9	2	1	30	2	20000	1	3	2	145	2	4	0	0	0	1	3	A20	2	1	45
9	2	1	30	2	20000	1	3	2	145	2	4	0	0	0	1	3	A20	2	1	48
9	3	2	30	2	10000	1	3	2	125	2	3	100	1	3	1	3	B10	3	0	25
9	3	2	30	2	10000	1	3	2	125	2	3	100	1	3	1	3	B10	3	0	27
9	3	2	30	2	20000	1	3	2	125	2	3	100	1	3	1	3	B20	4	0	32
9	3	2	30	2	20000	1	3	2	145	2	4	100	1	3	1	3	B20	4	0	89
9	3	2	30	2	20000	1	3	2	145	2	4	100	1	3	1	3	B20	4	0	95
9	3	2	30	2	10000	1	3	2	125	2	3	100	1	3	1	3	B10	3	1	26
9	3	2	30	2	10000	1	3	2	145	2	4	100	1	3	1	3	B10	3	1	80
9	3	2	30	2	10000	1	3	2	145	2	4	100	1	3	1	3	B10	3	1	81
9	3	2	30	2	10000	1	3	2	145	2	4	100	1	3	1	3	B10	3	1	82
9	3	2	30	2	10000	1	3	2	145	2	4	100	1	3	1	3	B10	3	1	84
9	3	2	30	2	10000	1	3	2	145	2	4	100	1	3	1	3	B10	3	1	85
9	3	2	30	2	10000	1	3	2	145	2	4	100	1	3	1	3	B10	3	1	87
9	3	2	30	2	10000	1	3	2	145	2	4	100	1	3	1	3	B10	3	1	88
9	3	2	30	2	20000	1	3	2	125	2	3	100	1	3	1	3	B20	4	1	29
9	3	2	30	2	20000	1	3	2	125	2	3	100	1	3	1	3	B20	4	1	31
9	3	2	30	2	20000	1	3	2	145	2	4	100	1	3	1	3	B20	4	1	90
9	3	2	30	2	20000	1	3	2	145	2	4	100	1	3	1	3	B20	4	1	91
9	3	2	30	2	20000	1	3	2	145	2	4	100	1	3	1	3	B20	4	1	92
9	3	2	30	2	20000	1	3	2	145	2	4	100	1	3	1	3	B20	4	1	93
